# Supplementary material for: In Silico Integrated Systems Biology Analysis of Gut-Derived Metabolites from Philippine Medicinal Plants Against Atopic Dermatitis
Source: Int J Mol Sci. 2025 Nov 4;26(21):10731. doi: 10.3390/ijms262110731 (PMC12610823; doi:10.3390/ijms262110731)
Supplement: Supplementary file 1 [file ijms-26-10731-s001.zip]

Archive with 1 entries (1 files):
- ijms-3926372-supplementary.xlsx
