# Supplementary material for: In Silico Integrated Systems Biology Analysis of Gut-Derived Metabolites from Philippine Medicinal Plants Against Atopic Dermatitis
Source: Int J Mol Sci. 2025 Nov 4;26(21):10731. doi: 10.3390/ijms262110731 (PMC12610823; doi:10.3390/ijms262110731)
Supplement: Supplementary file 1 [file ijms-26-10731-s001.zip › ijms-3926372-supplementary.xlsx]

## Sheet: Table S1
Table S1. List of compounds from 10 Department of Health-recommended medicinal plants and their compound classification
Medicinal plant	Classification	Compound
Senna alata	Polyketides	Chrysophanol
Senna alata	Polyketides	Aloe emodin
Senna alata	Polyketides	Rhein
Senna alata	Polyketides	Anthraquinone
Senna alata	Polyketides	Emodin
Senna alata	Terpenoids	beta-Sitosterol
Senna alata	Polyketides	1,8-Dihydroxy-2-methylanthracene-9,10-dione
Senna alata	Terpenoids	beta-Bisabolene
Senna alata	Terpenoids	6,10,14-Trimethylpentadecan-2-one
Senna alata	Shikimates and Phenylpropanoids	Dillapiol
Senna alata	Terpenoids	Geranylacetone
Senna alata	Fatty acids	Octadecane
Senna alata	Terpenoids	2-(4-Methylphenyl)propan-2-ol
Senna alata	Shikimates and Phenylpropanoids	Benzyl Alcohol
Senna alata	Fatty acids	Tridecanal
Senna alata	Shikimates and Phenylpropanoids	Methyl salicylate
Senna alata	Fatty acids	Pentadecanal
Senna alata	Fatty acids	Tetradecanal
Senna alata	Terpenoids	(-)-Acorenone
Senna alata	Terpenoids	(-)-Cyperene
Senna alata	Terpenoids	Geranyl formate
Senna alata	Flavonoids	Kaempferol
Senna alata	Terpenoids	Germacrene B
Senna alata	Terpenoids	p-Cymene
Senna alata	Terpenoids	beta-Ionone
Senna alata	Fatty acids	1-Octadecene
Senna alata	Fatty acids	Eicosane
Senna alata	Fatty acids	Methyl palmitate
Senna alata	Fatty acids	1-Dodecene
Senna alata	Terpenoids	Linalyl acetate
Senna alata	Fatty acids	1-Tetradecanol
Senna alata	Fatty acids	Palmitic acid
Senna alata	Terpenoids	beta-Cubebene
Senna alata	Fatty acids	Hexadecanal
Senna alata	Terpenoids	Viridiflorene
Senna alata	Shikimates and Phenylpropanoids	Phenylacetaldehyde
Senna alata	Terpenoids	Spathulenol
Senna alata	Flavonoids	Kaempferol 3-gentiobioside
Senna alata	Fatty acids	Tetracosane
Senna alata	Fatty acids	Nonadecane
Senna alata	Fatty acids	Docosane
Senna alata	Fatty acids	Heneicosane
Senna alata	Fatty acids	Triacontane
Senna alata	Fatty acids	Tricosane
Senna alata	Fatty acids	1-Tridecanol
Senna alata	Fatty acids	Heptadecanal
Senna alata	Terpenoids	beta-Cyclocitral
Senna alata	Fatty acids	Hexyl tiglate
Senna alata	Terpenoids	Eucalyptol
Senna alata	Terpenoids	beta-Elemene
Senna alata	Shikimates and Phenylpropanoids	Benzyl benzoate
Senna alata	Fatty acids	Farnesylacetone
Senna alata	Fatty acids	1-Heptadecene
Senna alata	Terpenoids	alpha-Turmerone
Senna alata	Terpenoids	Neryl propionate
Senna alata	Fatty acids	2-Hexenal
Senna alata	Terpenoids	Eremophilene
Senna alata	Terpenoids	alpha-Selinene
Senna alata	Terpenoids	(S,1Z,6Z)-8-Isopropyl-1-methyl-5-methylenecyclodeca-1,6-diene
Senna alata	Terpenoids	d-Borneol
Senna alata	Terpenoids	Terpinolene
Senna alata	Terpenoids	Farnesol
Senna alata	Terpenoids	Geranyl acetate
Senna alata	Terpenoids	Neryl acetate
Senna alata	Terpenoids	Zingiberene
Senna alata	Terpenoids	Humulene epoxide II
Senna alata	Flavonoids	Sophoraflavonoloside
Senna alata	Terpenoids	Humulene
Senna alata	Terpenoids	(+)-gamma-Cadinene
Senna alata	Terpenoids	(+)-delta-Cadinene
Senna alata	Terpenoids	Camphor
Senna alata	Terpenoids	Linalool
Senna alata	Terpenoids	alpha-Pinene
Senna alata	Fatty acids	1-Tetradecene
Senna alata	Terpenoids	beta-Pinene
Senna alata	Terpenoids	alpha-Terpineol
Senna alata	Terpenoids	ar-Turmerone
Senna alata	Terpenoids	(-)-alpha-Cadinol
Senna alata	Terpenoids	Selin-11-en-4alpha-ol
Senna alata	Terpenoids	Nerol
Senna alata	Terpenoids	Levomenol
Senna alata	Terpenoids	Caryophyllene oxide
Senna alata	Terpenoids	Phytol
Senna alata	Terpenoids	2-Furanmethanol, 5-ethenyltetrahydro-alpha,alpha,5-trimethyl-, cis-
Senna alata	Terpenoids	alpha-Calacorene
Senna alata	Terpenoids	epi-Cubenol
Senna alata	Terpenoids	beta-Selinene
Senna alata	Terpenoids	Caswell No. 264AB
Senna alata	Terpenoids	beta-Caryophyllene
Senna alata	Terpenoids	Geraniol
Senna alata	Terpenoids	trans-Linalool oxide
Senna alata	Terpenoids	alpha-Muurolol
Senna alata	Terpenoids	Nerolidol
Senna alata	Terpenoids	2-[(2R,8R,8aS)-8,8a-dimethyl-1,2,3,4,6,7,8,8a-octahydronaphthalen-2-yl]propan-2-ol
Senna alata	Terpenoids	alpha-Copaene
Senna alata	Fatty acids	cis-3-Hexenyl isovalerate
Senna alata	Terpenoids	Allo-Aromadendrene
Senna alata	Polyketides	1-Methoxynaphthalene
Senna alata	Terpenoids	Cycloisolongifolene
Senna alata	Fatty acids	cis-3-Hexenyl heptanoate
Senna alata	Terpenoids	Ar-dihydro-turmerone
Senna alata	Polyketides	1,3,8-Trihydroxy-2-methylanthracene-9,10-dione
Senna alata	Fatty acids	Tetracosanoic acid
Senna alata	Carbohydrates	Galactomannan
Senna alata	Polyols	Glycerol
Senna alata	Polyketides	2-Methylanthraquinone
Senna alata	Polyols	Erythritol
Senna alata	Fatty acids	Oleic acid
Senna alata	Fatty acids	Linoleic acid
Senna alata	Flavonoids	Luteolin
Senna alata	Flavonoids	Dalbergin
Senna alata	Isoflavonoids	Santal
Senna alata	Polyketides	2,6-Dimethoxy-1,4-benzoquinone
Senna alata	Terpenoids	beta-Sitosterol-beta-D-glucoside
Senna alata	Terpenoids	28-Isoavenasterol acetate
Senna alata	Terpenoids	24-Ethyl-5alpha-cholest-7-en-3beta-ol
Senna alata	Terpenoids	Campesterol
Senna alata	Terpenoids	Stigmasterol
Momordica charantia	Terpenoids	15-Demethyl plumieride
Momordica charantia	Phenolic acids	Ellagic acid
Momordica charantia	Phenolic acids	Syringaldehyde
Momordica charantia	Phenolic acids	4-Hydroxybenzoic acid
Momordica charantia	Phenolic acids	4-Methoxybenzoic acid
Momordica charantia	Phenolic acids	Salicylic acid
Momordica charantia	Phenylpropanoids	Ferulic acid
Momordica charantia	Phenolic acids	3,4-Dihydroxybenzoic acid
Momordica charantia	Phenylpropanoids	4-Hydroxycinnamic acid
Momordica charantia	Fatty acids	Dotriacontane
Momordica charantia	Fatty acids	Heptacosane
Momordica charantia	Fatty acids	Octadecane
Momordica charantia	Fatty acids	Eicosane
Momordica charantia	Fatty acids	Hentriacontane
Momordica charantia	Fatty acids	Tetracosane
Momordica charantia	Fatty acids	Hexacosane
Momordica charantia	Fatty acids	Heptadecane
Momordica charantia	Fatty acids	Nonadecane
Momordica charantia	Fatty acids	Docosane
Momordica charantia	Fatty acids	Pentacosane
Momordica charantia	Fatty acids	Heneicosane
Momordica charantia	Fatty acids	Triacontane
Momordica charantia	Fatty acids	Octacosane
Momordica charantia	Fatty acids	Nonacosane
Momordica charantia	Fatty acids	Tritriacontane
Momordica charantia	Fatty acids	Hexatriacontane
Momordica charantia	Fatty acids	Tricosane
Momordica charantia	Fatty acids	Myrtenol
Momordica charantia	Fatty acids	1-Penten-3-OL
Momordica charantia	Terpenoids	Momordicine I
Momordica charantia	Terpenoids	Momordicoside L
Momordica charantia	Terpenoids	Charantin
Momordica charantia	Shikimates and Phenylpropanoids	Benzyl Alcohol
Momordica charantia	Terpenoids	Diosgenin
Momordica charantia	Fatty acids	cis-2-Penten-1-ol
Momordica charantia	Terpenoids	Momordicoside A
Momordica charantia	Flavonoids	Kaempferol
Momordica charantia	Flavonoids	Quercetin
Momordica charantia	Alkaloids	Serotonin
Momordica charantia	Flavonoids	Luteolin
Momordica charantia	Terpenoids	Momordicoside K
Momordica charantia	Terpenoids	Cholesterol
Momordica charantia	Terpenoids	Momordicoside C
Momordica charantia	Terpenoids	MomordicosideB
Momordica charantia	Terpenoids	Momordicoside D
Momordica charantia	Carbohydrates	Vicine
Momordica charantia	Fatty acids	Palmitic acid
Momordica charantia	Fatty acids	Simiarenol
Momordica charantia	Fatty acids	cis-3-Hexen-1-ol
Momordica charantia	Terpenoids	Momordicoside G
Momordica charantia	Terpenoids	momordicoside F1
Momordica charantia	Terpenoids	Oleanolic acid
Momordica charantia	Terpenoids	Lanosterol
Momordica charantia	Terpenoids	momordicoside F2
Momordica charantia	Terpenoids	Momordicoside I
Momordica charantia	Fatty acids	alpha-Eleostearic acid
Momordica charantia	Terpenoids	beta-Sitosterol
Momordica charantia	Terpenoids	Stigmasterol
Momordica charantia	Fatty acids	Linoleic acid
Momordica charantia	Terpenoids	(+)-cis-Sabinol
Momordica charantia	Terpenoids	beta-Sitosterol-beta-D-glucoside
Momordica charantia	Alkaloids	Thiamine
Momordica charantia	Terpenoids	Momordicine II
Momordica charantia	Alkaloids	Riboflavin
Momordica charantia	Shikimates and Phenylpropanoids	3-(4-Hydroxyphenyl)propionic acid
Momordica charantia	Terpenoids	Retinol
Momordica charantia	Fatty acids	Phytosphingosine
Momordica charantia	Terpenoids	Cycloeucalenol
Momordica charantia	Terpenoids	Stigmasta-7,22,25-trien-3beta-ol
Momordica charantia	Terpenoids	Cucurbitadienol
Momordica charantia	Fatty acids	1-Hexadecanol
Momordica charantia	Phenolic acids	2,5-Dihydroxybenzoic acid
Momordica charantia	Alkaloids	Zeatin riboside
Momordica charantia	Alkaloids	trans-Zeatin
Momordica charantia	Fatty acids	Stearic acid
Momordica charantia	Terpenoids	beta-Cryptoxanthin
Momordica charantia	Terpenoids	4alpha-Methylzymosterol
Momordica charantia	Shikimates and Phenylpropanoids	3,5-Dihydroxybenzoic acid
Momordica charantia	Terpenoids	p-Cymene
Momordica charantia	Polyketides	Ascorbic acid
Momordica charantia	Terpenoids	Squalene
Momordica charantia	Fatty acids	1-Triacontanol
Momordica charantia	Terpenoids	Obtusifoliol
Momordica charantia	Phenolic acids	Vanillic acid
Momordica charantia	Alkaloids	Nicotinic acid
Momordica charantia	Terpenoids	Lophenol
Momordica charantia	Fatty acids	1-Pentadecanol
Momordica charantia	Small peptides	Pipecolic acid
Momordica charantia	Terpenoids	alpha-Carotene
Momordica charantia	Terpenoids	beta-Carotene
Momordica charantia	Terpenoids	Zeaxanthin
Momordica charantia	Fatty acids	Oleic acid
Momordica charantia	Terpenoids	Glutinol
Momordica charantia	Terpenoids	Campesterol
Momordica charantia	Terpenoids	Lycopene
Momordica charantia	Fatty acids	Linolenic acid
Momordica charantia	Terpenoids	Stigmasta-7,25-dien-3beta-ol
Momordica charantia	Carbohydrates	D-Galacturonic Acid
Momordica charantia	Terpenoids	Nerolidol
Momordica charantia	Fatty acids	2-Hexanone
Momordica charantia	Terpenoids	(3R,4R,5S,6S)-2-methyl-6-[(9S,10R,13R,14S,17R)-4,4,9,13,14-pentamethyl-3-[(2R,3R,4S,5R,6R)-3,4,5-trihydroxy-6-[[(2R,3R,4S,5R,6R)-3,4,5-trihydroxy-6-(hydroxymethyl)oxan-2-yl]oxymethyl]oxan-2-yl]oxy-2,3,7,8,10,11,12,15,16,17-decahydro-1H-cyclopenta[a]phenanthren-17-yl]heptane-2,3,4,5-tetrol
Momordica charantia	Fatty acids	Pentanal
Momordica charantia	Terpenoids	Momordicoside E
Momordica charantia	Terpenoids	(3R,4R,5S,6S)-2-methyl-6-[(9S,10R,13R,14S,17R)-4,4,9,13,14-pentamethyl-3-[(2R,3R,4S,5S,6R)-3,4,5-trihydroxy-6-(hydroxymethyl)oxan-2-yl]oxy-2,3,7,8,10,11,12,15,16,17-decahydro-1H-cyclopenta[a]phenanthren-17-yl]heptane-2,3,4,5-tetrol
Momordica charantia	Terpenoids	Stigmasta-7,22,25-trienol
Momordica charantia	Terpenoids	24-Methylenecycloartanol
Momordica charantia	Terpenoids	alpha-Spinasterol
Momordica charantia	Terpenoids	Cycloartenol
Momordica charantia	Terpenoids	Taraxerol
Momordica charantia	Fatty acids	Valeric acid
Momordica charantia	Terpenoids	beta-Amyrin
Momordica charantia	Fatty acids	Pentadecenol
Momordica charantia	Fatty acids	Pentyl formate
Momordica charantia	Fatty acids	Pentyl valerate
Momordica charantia	Terpenoids	(3S,4S)-4-ethenyl-4-methyl-3-prop-1-en-2-ylcyclohexene
Momordica charantia	Terpenoids	Isophytol
Momordica charantia	Fatty acids	Pentadecanal
Momordica charantia	Fatty acids	Isoamyl alcohol
Momordica charantia	Terpenoids	Bicyclogermacrene
Momordica charantia	Fatty acids	cis-3-Hexenal
Momordica charantia	Terpenoids	(1S,6R,7R)-1-methyl-3-methylidene-8-propan-2-yltricyclo[4.4.0.02,7]decane
Momordica charantia	Fatty acids	Methyl linolenate
Momordica charantia	Fatty acids	2,4-Heptadienal
Momordica charantia	Terpenoids	alpha-Ionone
Momordica charantia	Terpenoids	Geranyllinalool
Momordica charantia	Terpenoids	beta-Ionone
Momordica charantia	Terpenoids	Isophorone
Momordica charantia	Fatty acids	Stearyl alcohol
Momordica charantia	Fatty acids	Methyl palmitate
Momordica charantia	Shikimates and Phenylpropanoids	Acetophenone
Momordica charantia	Shikimates and Phenylpropanoids	4'-Methylacetophenone
Momordica charantia	Fatty acids	1-Hexanol
Momordica charantia	Terpenoids	epi-Cubebol
Momordica charantia	Fatty acids	Heptadecanal
Momordica charantia	Phenolic acids	Hexyl benzoate
Momordica charantia	Shikimates and Phenylpropanoids	Benzaldehyde
Momordica charantia	Fatty acids	Farnesylacetone
Momordica charantia	Fatty acids	(E,E)-3,5-octadien-2-one
Momordica charantia	Terpenoids	(S,1Z,6Z)-8-Isopropyl-1-methyl-5-methylenecyclodeca-1,6-diene
Momordica charantia	Fatty acids	2-Hexen-1-OL
Momordica charantia	Terpenoids	Humulene epoxide II
Momordica charantia	Terpenoids	Humulene
Momordica charantia	Terpenoids	(+)-delta-Cadinene
Momordica charantia	Terpenoids	Linalool
Momordica charantia	Terpenoids	alpha-Terpineol
Momordica charantia	Phenolic acids	Hexyl salicylate
Momordica charantia	Terpenoids	(-)-alpha-Cadinol
Momordica charantia	Terpenoids	Nerol
Momordica charantia	Terpenoids	Phytol
Momordica charantia	Terpenoids	2-Furanmethanol, 5-ethenyltetrahydro-alpha,alpha,5-trimethyl-, cis-
Momordica charantia	Terpenoids	epi-Cubenol
Momordica charantia	Terpenoids	beta-Caryophyllene
Momordica charantia	Terpenoids	Geraniol
Momordica charantia	Terpenoids	trans-Linalool oxide
Momordica charantia	Phenolic acids	cis-3-Hexenyl salicylate
Momordica charantia	Fatty acids	2(3H)-Furanone, 5-dodecyldihydro-
Momordica charantia	Terpenoids	Linalool oxide acetate (pyranoid)
Momordica charantia	Fatty acids	3,6-Nonadienal
Momordica charantia	Terpenoids	Myrcene
Momordica charantia	Fatty acids	Nonanal
Momordica charantia	Phenylpropanoids	Salicylaldehyde
Momordica charantia	Alkaloids	Methyl anthranilate
Momordica charantia	Alkaloids	Indole
Momordica charantia	Small peptides	2-Aminobenzaldehyde
Momordica charantia	Terpenoids	Eucalyptol
Momordica charantia	Fatty acids	2-Hexenal
Momordica charantia	Small peptides	gamma-Aminobutyric acid
Momordica charantia	Terpenoids	l-Menthol
Momordica charantia	Terpenoids	alpha-Pinene
Momordica charantia	Carbohydrates	Trehalose
Momordica charantia	Terpenoids	Sabinene
Momordica charantia	Fatty acids	4-Octenoic acid, methyl ester
Momordica charantia	Fatty acids	Methyl 2-ethylhexanoate
Momordica charantia	Shikimates and Phenylpropanoids	1,4-Dichlorobenzene
Allium sativum	Alkaloids	Thiamine
Allium sativum	Terpenoids	beta-Bisabolene
Allium sativum	Alkaloids	Riboflavin
Allium sativum	Alkaloids	Protopine
Allium sativum	Terpenoids	Thymoquinone
Allium sativum	Terpenoids	Carvacrol
Allium sativum	Phenylpropanoids	Elemicin
Allium sativum	Terpenoids	Thymol methyl ether
Allium sativum	Disulfides	Dimethyl disulfide
Allium sativum	Thioethers	Diallyl sulfide
Allium sativum	Terpenoids	Sativoside B1
Allium sativum	Polysaccharides	Hypromellosum
Allium sativum	Terpenoids	Sativoside R2
Allium sativum	Terpenoids	Myrcene
Allium sativum	Phenylpropanoids	Eugenol
Allium sativum	Terpenoids	(E)-alpha-bisabolene
Allium sativum	Terpenoids	gamma-Terpinene
Allium sativum	Flavonoids	Quercetin
Allium sativum	Shikimates and Phenylpropanoids	Phenethyl isothiocyanate
Allium sativum	Fatty acids	Allyl propyl disulfide
Allium sativum	Polysulfides	Diallyl trisulfide
Allium sativum	Polysulfides	Dimethyl trisulfide
Allium sativum	Terpenoids	p-Cymene
Allium sativum	Polysulfides	Diallyl tetrasulfide
Allium sativum	Alkaloids	Folic
Allium sativum	Thiocyanates and isothiocyanates	Allyl isothiocyanate
Allium sativum	Polysulfides	Allyl methyl trisulfide
Allium sativum	Polyketides	Ascorbic acid
Allium sativum	Terpenoids	Thymol
Allium sativum	Terpenoids	Gibberellin A7
Allium sativum	Polyketides	Allixin
Allium sativum	Fatty acids	Allyl alcohol
Allium sativum	Thiosulfinates	Allicin
Allium sativum	Terpenoids	Carvacrol methyl ether
Allium sativum	Alkaloids	Nicotinic acid
Allium sativum	Fatty acids	Isobutyl isothiocyanate
Allium sativum	Disulfides	Allyl methyl disulfide
Allium sativum	Terpenoids	alpha-Guaiene
Allium sativum	Thiosulfinates	1-Propenyl allyl thiosulfinate
Allium sativum	Disulfides	Ajoene
Allium sativum	Terpenoids	Protoeruboside B
Allium sativum	Terpenoids	Eruboside B
Allium sativum	Terpenoids	Protojujuboside B
Allium sativum	Disulfides	Diallyl disulfide
Allium sativum	Terpenoids	Gibberellic acid
Allium sativum	Terpenoids	alpha-Terpinene
Allium sativum	Terpenoids	Humulene
Allium sativum	Terpenoids	(+)-gamma-Cadinene
Allium sativum	Phenylpropanoids	Ferulic acid
Allium sativum	Terpenoids	Linalool
Allium sativum	Fatty acids	Nonanoic acid
Allium sativum	Small peptides	3-(Allylsulphinyl)-L-alanine
Allium sativum	Shikimates and Phenylpropanoids	3-Vinyl-1,2-dithiin
Allium sativum	Terpenoids	Aromadendrene
Allium sativum	Terpenoids	beta-Caryophyllene
Allium sativum	Alkaloids	2-Vinyl-1,3-dithiane
Allium sativum	Terpenoids	3-Methyl-2-cyclopentene-1-thione
Allium sativum	Sulfoxides	Hexamethylene sulfoxide
Allium sativum	Fatty acids	Pyruvic acid
Allium sativum	Fatty acids	Octadecane
Allium sativum	Fatty acids	Methyl stearate
Allium sativum	Shikimates and Phenylpropanoids	Phenylacetic acid
Allium sativum	Small peptides	Ethyl methylcarbamate
Allium sativum	Alkaloids	1-Ethylquinolinium iodide
Allium sativum	Polyketides	Cyercene 1
Allium sativum	Hydrazines	1-Methyl-1-(pent-4-enoyl)hydrazine
Allium sativum	Terpenoids	Sativoside R1
Allium sativum	Alkaloids	1,3-Dithiane
Allium sativum	Polyketides	1,4-Benzoquinone
Allium sativum	Small peptides	Cysteine sulfoxide
Allium sativum	Thioselenides	Bis(methylthio) selenide
Allium sativum	Terpenoids	Propylene sulfide
Allium sativum	Phenylpropanoids	Coniferyl alcohol
Allium sativum	disulfides	3-Vinyl-4H-1,2-dithiin
Allium sativum	Terpenoids	Agapanthagenin
Allium sativum	Alkaloids	2,5-Dimethylpyrazine
Allium sativum	Disulfides	(E)-1-Propenyl 2-propenyl disulfide
Allium sativum	Disulfides	Allyl prop-1-enyl disulfide
Allium sativum	Alkaloids	N-[(4-amino-2-methylpyrimidin-5-yl)methyl]-N-[(Z)-5-hydroxy-3-(prop-2-enyldisulfanyl)pent-2-en-2-yl]formamide
Allium sativum	Carbohydrates	L-(+)-Arabinose
Allium sativum	Terpenoids	F-Gitonin
Allium sativum	Fatty acids	Methyl linoleate
Allium sativum	Fatty acids	Arachidonic acid
Allium sativum	Terpenoids	Phytoene
Allium sativum	Flavonoids	Kaempferol
Allium sativum	Fatty acids	Stearic acid
Allium sativum	Terpenoids	Degalactotigonin
Allium sativum	Small peptides	N-gamma-Glutamyl-S-propylcysteine
Allium sativum	Thiosulfinates	Thiosulfinate
Allium sativum	Disulfides	Methyl propenyl disulfide
Allium sativum	Small peptides	gamma-Glutamylmethionine
Allium sativum	Thiolanes	2,4-Dimethylsulfolane
Allium sativum	Alkaloids	2,6-Dimethylpyrazine
Allium sativum	Allyl sulfur	Allyl methyl sulfide
Allium sativum	Fatty acids	1-Hexanol
Allium sativum	Fatty acids	Palmitic acid
Allium sativum	Fatty acids	[3-[Hydroxy-(2,3,4,5,6-pentahydroxycyclohexyl)oxyphosphoryl]oxy-2-octadecanoyloxypropyl] octadecanoate
Allium sativum	Thiols	1,2-Dimercaptocyclopentane
Allium sativum	Thiophenes	2,5-Dimethylthiophene
Allium sativum	Thiols	Allyl mercaptan
Allium sativum	Terpenoids	2-Vinyl-4H-1,3-dithiine
Allium sativum	Fatty acids	1-(11Z-icosenoyl)-2-(9Z,12Z-octadecadienoyl)-sn-glycero-3-phosphoethanolamine
Allium sativum	Allyl sulfur	(Allylthio)(methylthio)selenide
Allium sativum	Disulfides	(Z)-Ajoene
Allium sativum	Terpenoids	beta-Carotene
Allium sativum	Fatty acids	Fatty acids
Allium sativum	Phenylpropanoids	Moupinamide
Allium sativum	Phenylpropanoids	4-Hydroxycinnamic acid
Allium sativum	Flavonoids	D-Galactose
Allium sativum	Carbohydrates	Sucrose
Allium sativum	Small peptides	L-Cysteine, S-propyl-
Allium sativum	Fatty acids	Linolenic acid
Allium sativum	Terpenoids	beta-Sitosterol
Allium sativum	Flavonoids	D-Glucose
Allium sativum	Carbohydrates	D-Fructose
Allium sativum	Carbohydrates	D-Galacturonic Acid
Allium sativum	Fatty acids	Linoleic acid
Allium sativum	Flavonoids	D-Mannose
Allium sativum	Carbohydrates	L-Rhamnose
Allium sativum	Carbohydrates	D-Xylose
Psidium guajava	Phenolic acids	Ellagic acid
Psidium guajava	Terpenoids	Amritoside
Psidium guajava	Phenolic acids	Luteic acid
Psidium guajava	Phenolic acids	Guajavin A
Psidium guajava	Phenolic acids	(1S,2S,20S,42S,46R)-7,8,9,12,13,14,25,26,27,30,31,32,35,36,37-pentadecahydroxy-46-[(2R,3R)-3,5,7-trihydroxy-2-(3,4,5-trihydroxyphenyl)-3,4-dihydro-2H-chromen-6-yl]-3,18,21,41,43-pentaoxanonacyclo[27.13.3.138,42.02,20.05,10.011,16.023,28.033,45.034,39]hexatetraconta-5,7,9,11,13,15,23,25,27,29(45),30,32,34(39),35,37-pentadecaene-4,17,22,40,44-pentone
Psidium guajava	Phenolic acids	Psiguavin
Psidium guajava	Phenolic acids	Psidinin A
Psidium guajava	Phenolic acids	Psidinin B
Psidium guajava	Phenolic acids	Psidinin C
Psidium guajava	Flavonoids	Leucocianidol
Psidium guajava	Alkaloids	Pyridoxine
Psidium guajava	Flavonoids	Quercetin
Psidium guajava	Polyketides	Ascorbic acid
Psidium guajava	Terpenoids	Oleanolic acid
Psidium guajava	Flavonoids	Guaijaverin
Psidium guajava	Phenolic acids	Gallic acid
Psidium guajava	Fatty acids	Myristic acid
Psidium guajava	Terpenoids	beta-Bisabolene
Psidium guajava	Fatty acids	Decane
Psidium guajava	Terpenoids	Geranylacetone
Psidium guajava	Fatty acids	Octadecane
Psidium guajava	Phenolic acids	Vanillin
Psidium guajava	Fatty acids	Undecane
Psidium guajava	Fatty acids	1-Hexadecanol
Psidium guajava	Fatty acids	Lauric acid
Psidium guajava	Fatty acids	Octanoic acid
Psidium guajava	Fatty acids	Acetoin
Psidium guajava	Phenolic acids	4-Methoxybenzaldehyde
Psidium guajava	Terpenoids	Myrcene
Psidium guajava	Fatty acids	Ethyl hexanoate
Psidium guajava	Fatty acids	Nonanal
Psidium guajava	Alkaloids	Zeatin riboside
Psidium guajava	Fatty acids	cis-3-Hexenal
Psidium guajava	Terpenoids	(Z)-alpha-Bisabolene
Psidium guajava	Terpenoids	(E)-alpha-bisabolene
Psidium guajava	Fatty acids	2-Penten-1-OL
Psidium guajava	Terpenoids	(+)-gamma-Gurjunene
Psidium guajava	Fatty acids	2-Heptanone
Psidium guajava	Phenylpropanoids	Cinnamyl acetate
Psidium guajava	Carbohydrates	L-(+)-Arabinose
Psidium guajava	Fatty acids	Stearic acid
Psidium guajava	Phenylpropanoids	Cinnamyl alcohol
Psidium guajava	Fatty acids	Hexyl butyrate
Psidium guajava	Terpenoids	gamma-Himachalene
Psidium guajava	Fatty acids	trans-2-Pentenal
Psidium guajava	Fatty acids	Acetal
Psidium guajava	Fatty acids	1,1-Diethoxyhexane
Psidium guajava	Fatty acids	Ethyl butyrate
Psidium guajava	Terpenoids	p-Cymene
Psidium guajava	Phenylethanoids	2-Phenylethanol
Psidium guajava	Fatty acids	Hexanal
Psidium guajava	Terpenoids	beta-Ionone
Psidium guajava	Phenolic acids	Ethyl benzoate
Psidium guajava	Phenylpropanoids	Methyleugenol
Psidium guajava	Phenolic acids	Methyl benzoate
Psidium guajava	Fatty acids	Stearyl alcohol
Psidium guajava	Fatty acids	Eicosane
Psidium guajava	Xylenes	m-Xylene
Psidium guajava	Fatty acids	Decanal
Psidium guajava	Fatty acids	2-Pentanone
Psidium guajava	Polyketides	Furfural
Psidium guajava	Phenolic acids	Benzyl salicylate
Psidium guajava	Fatty acids	1-Dodecanol
Psidium guajava	Fatty acids	1-Hexanol
Psidium guajava	Fatty acids	Ethyl stearate
Psidium guajava	Fatty acids	Heptanoic acid
Psidium guajava	Fatty acids	Dodecanal
Psidium guajava	Fatty acids	Dodecyl acetate
Psidium guajava	Fatty acids	Octyl acetate
Psidium guajava	Fatty acids	Hexyl acetate
Psidium guajava	Fatty acids	Palmitic acid
Psidium guajava	Terpenoids	6-Methyl-5-hepten-2-one
Psidium guajava	Fatty acids	Hexanoic acid
Psidium guajava	Fatty acids	1-Octanol
Psidium guajava	Fatty acids	Ethyl octanoate
Psidium guajava	Fatty acids	2,4-Hexadienal
Psidium guajava	Fatty acids	Butyl acetate
Psidium guajava	Fatty acids	Docosane
Psidium guajava	Fatty acids	Tridecane
Psidium guajava	Fatty acids	Ethyl palmitate
Psidium guajava	Terpenoids	beta-Calacorene
Psidium guajava	Alkaloids	Benzothiazole
Psidium guajava	Fatty acids	gamma-Butyrolactone
Psidium guajava	Shikimates and Phenylpropanoids	Benzaldehyde
Psidium guajava	Shikimates and Phenylpropanoids	Ethylbenzene
Psidium guajava	Fatty acids	Dodecane
Psidium guajava	Terpenoids	Eucalyptol
Psidium guajava	Fatty acids	Ethyl linoleate
Psidium guajava	Shikimates and Phenylpropanoids	Toluene
Psidium guajava	Terpenoids	4,8-Methanoazulen-9-ol, decahydro-2,2,4,8-tetramethyl-, stereoisomer
Psidium guajava	Fatty acids	Tetradecane
Psidium guajava	Terpenoids	Cadina-1,4-diene
Psidium guajava	Terpenoids	beta-Eudesmol
Psidium guajava	Terpenoids	4-Isopropylbenzyl alcohol
Psidium guajava	Fatty acids	2-Hexenal
Psidium guajava	Terpenoids	alpha-Selinene
Psidium guajava	Terpenoids	(S,1Z,6Z)-8-Isopropyl-1-methyl-5-methylenecyclodeca-1,6-diene
Psidium guajava	Fatty acids	cis-3-Hexen-1-ol
Psidium guajava	Terpenoids	d-Borneol
Psidium guajava	Terpenoids	Terpinolene
Psidium guajava	Terpenoids	Farnesol
Psidium guajava	Terpenoids	beta-Farnesene
Psidium guajava	Terpenoids	alpha-Muurolene
Psidium guajava	Terpenoids	beta-Santalene
Psidium guajava	Fatty acids	2-Hexen-1-OL
Psidium guajava	Phenolic acids	cis-3-Hexenyl benzoate
Psidium guajava	Terpenoids	alpha-Eudesmol
Psidium guajava	Terpenoids	Humulene
Psidium guajava	Terpenoids	Citral
Psidium guajava	Terpenoids	gamma-Muurolene
Psidium guajava	Terpenoids	(+)-gamma-Cadinene
Psidium guajava	Fatty acids	cis-3-Hexenyl acetate
Psidium guajava	Terpenoids	alpha-Farnesene
Psidium guajava	Terpenoids	(Z)-gamma-bisabolene
Psidium guajava	Terpenoids	gamma-Eudesmol
Psidium guajava	Terpenoids	10-epi-gamma-Eudesmol
Psidium guajava	Terpenoids	(+)-delta-Cadinene
Psidium guajava	Fatty acids	(Z)-2-hexenal
Psidium guajava	Flavonoids	D-Galactose
Psidium guajava	Terpenoids	alpha-Pinene
Psidium guajava	Shikimates and Phenylpropanoids	o-Xylene
Psidium guajava	Fatty acids	Methyl octanoate
Psidium guajava	Fatty acids	Nonanoic acid
Psidium guajava	Fatty acids	Tetradecyl acetate
Psidium guajava	Terpenoids	beta-Pinene
Psidium guajava	Terpenoids	alpha-Terpineol
Psidium guajava	Terpenoids	Sabinene
Psidium guajava	Terpenoids	p-Menth-1-en-9-ol
Psidium guajava	Terpenoids	alpha-Curcumene
Psidium guajava	Terpenoids	delta-Cadinol
Psidium guajava	Terpenoids	(-)-alpha-Cadinol
Psidium guajava	Terpenoids	Levomenol
Psidium guajava	Terpenoids	Caryophyllene oxide
Psidium guajava	Terpenoids	Isocaryophyllene
Psidium guajava	Terpenoids	(Z)-beta-Ocimene
Psidium guajava	Fatty acids	Methyl butyrate
Psidium guajava	Terpenoids	epi-Cubenol
Psidium guajava	Terpenoids	1,10-Di-epcubenol
Psidium guajava	Terpenoids	beta-Selinene
Psidium guajava	Terpenoids	(1R,4Z,9R)-4,11,11-Trimethyl-8-methylenebicyclo[7.2.0]undec-4-ene
Psidium guajava	Terpenoids	Cedr-8-ene
Psidium guajava	Terpenoids	Caswell No. 264AB
Psidium guajava	Terpenoids	Aromadendrene
Psidium guajava	Terpenoids	beta-Caryophyllene
Psidium guajava	Terpenoids	(E)-beta-ocimene
Psidium guajava	Terpenoids	Camphene
Psidium guajava	Terpenoids	Calamenene
Psidium guajava	Terpenoids	cis-Nerolidol
Psidium guajava	Terpenoids	1-Isopropyl-4,7-dimethyl-1,3,4,5,6,8a-hexahydro-4a(2H)-naphthalenol
Psidium guajava	Terpenoids	Cedrelanol
Psidium guajava	Terpenoids	Limonene
Psidium guajava	Terpenoids	alpha-Muurolol
Psidium guajava	Terpenoids	Nerolidol
Psidium guajava	Terpenoids	alpha-Copaene
Psidium guajava	Terpenoids	T-Muurolol
Psidium guajava	Polyketides	5-Ethyl-2(5H)-furanone
Psidium guajava	Fatty acids	Ethyl propionate
Psidium guajava	Terpenoids	Gleenol
Psidium guajava	Fatty acids	Hexyl hexanoate
Psidium guajava	Fatty acids	Methyl hexanoate
Psidium guajava	Fatty acids	Propyl acetate
Psidium guajava	Terpenoids	p-Xylene
Psidium guajava	Fatty acids	cis-3-Hexenyl hexanoate
Psidium guajava	Fatty acids	2,2,4-Trimethylheptane
Psidium guajava	Fatty acids	2,4-Dimethylheptane
Psidium guajava	Fatty acids	3-Mercapto-1-hexanol
Psidium guajava	Fatty acids	3-Mercaptohexyl acetate
Psidium guajava	Fatty acids	3-Methylheptane
Psidium guajava	Fatty acids	3-Methyl-4-octanone
Psidium guajava	Shikimates and Phenylpropanoids	2-Phenoxyethanol
Psidium guajava	Terpenoids	alpha-Myrcene
Psidium guajava	Terpenoids	p-Menth-1(7)-en-9-ol
Psidium guajava	Terpenoids	Cadalene
Psidium guajava	Fatty acids	Myrtenol
Psidium guajava	Fatty acids	Hexadecane
Psidium guajava	Terpenoids	Guavanoic acid
Psidium guajava	Terpenoids	Guavacoumaric acid
Psidium guajava	Terpenoids	O-Cymene
Psidium guajava	Phenolic acids	Hexahydroxydiphenic acid
Psidium guajava	Terpenoids	Carvacrol
Psidium guajava	Terpenoids	Gibberellin A6
Psidium guajava	Terpenoids	Gibberellin A5
Psidium guajava	Terpenoids	Ilelatifol D
Psidium guajava	Fatty acids	3-Pentanol
Psidium guajava	Terpenoids	Jacoumaric acid
Psidium guajava	Terpenoids	Pinocarvone
Psidium guajava	Fatty acids	Pentadecanoic acid
Psidium guajava	Shikimates and Phenylpropanoids	Benzyl Alcohol
Psidium guajava	Fatty acids	1-Butanol
Psidium guajava	Phenolic acids	Benzoic acid
Psidium guajava	Terpenoids	Goreishic acid I
Psidium guajava	Coumarins	Decanoic acid
Psidium guajava	Coumarins	Obtusinin
Psidium guajava	Phenylpropanoids	Myristicin
Psidium guajava	Phenylpropanoids	2-Methoxy-4-vinylphenol
Psidium guajava	Fatty acids	Isoamyl alcohol
Psidium guajava	Terpenoids	4-Isopropylbenzaldehyde
Psidium guajava	Terpenoids	Bicyclogermacrene
Psidium guajava	Terpenoids	Caryolan-8-ol
Psidium guajava	Terpenoids	Asiatic acid
Psidium guajava	Terpenoids	cis-p-Mentha-1(7),8-dien-2-ol
Psidium guajava	Terpenoids	trans-1(7),8-p-Menthadien-2-ol
Psidium guajava	Terpenoids	(-)-Germacrene A
Psidium guajava	Terpenoids	beta-Copaene
Psidium guajava	Terpenoids	Cubebol
Psidium guajava	Terpenoids	Bicyclo(3.1.0)hex-2-ene, 5-(1,5-dimethyl-4-hexenyl)-2-methyl-
Psidium guajava	Terpenoids	7-Epi-sesquithujene
Psidium guajava	Terpenoids	beta-Guaiene
Psidium guajava	Terpenoids	(-)-beta-Bourbonene
Psidium guajava	Terpenoids	gamma-Terpinene
Psidium guajava	Terpenoids	Tricyclo(6.3.1.02,5)dodecan-1-ol, 4,4,8-trimethyl-, (1R,2S,5R,8S)-
Psidium guajava	Terpenoids	(-)-Acorenone
Psidium guajava	Terpenoids	alpha-Santalol
Psidium guajava	Terpenoids	Dihydrocarvyl acetate
Psidium guajava	Terpenoids	Verbenone
Psidium guajava	Terpenoids	Cyclohexene, 6-ethenyl-6-methyl-1-(1-methylethyl)-3-(1-methylethylidene)-, (S)-
Psidium guajava	Carbohydrates	D-Glucuronic Acid
Psidium guajava	Terpenoids	Guaiol
Psidium guajava	Terpenoids	Geranyl butyrate
Psidium guajava	Phenylpropanoids	Safrole
Psidium guajava	Terpenoids	Santolina triene
Psidium guajava	Terpenoids	Andrographolide
Psidium guajava	Terpenoids	1,4,4-Trimethyl-8-methylene-1,5-cycloundecadiene
Psidium guajava	Terpenoids	Germacrene B
Psidium guajava	Terpenoids	Longicyclene
Psidium guajava	Fatty acids	(Z)-Hex-2-enyl acetate
Psidium guajava	Fatty acids	2-Pentanol
Psidium guajava	Terpenoids	Methyl geranate
Psidium guajava	Phenylpropanoids	Chavibetol
Psidium guajava	Terpenoids	2,6-Dimethyl-2,4,6-octatriene
Psidium guajava	Terpenoids	Hedycaryol
Psidium guajava	Terpenoids	Thymol
Psidium guajava	Terpenoids	Corosolic acid
Psidium guajava	Terpenoids	cis-Lanceol
Psidium guajava	Phenylpropanoids	Acetyleugenol
Psidium guajava	Terpenoids	Gibberellin A7
Psidium guajava	Terpenoids	1,5,7-Octatrien-3-ol, 3,7-dimethyl-, (3R,5E)-
Psidium guajava	Fatty acids	Isobutyric acid
Psidium guajava	Terpenoids	2-Carene
Psidium guajava	Phenolic acids	Strictinin
Psidium guajava	Shikimates and Phenylpropanoids	Acetophenone
Psidium guajava	Terpenoids	beta-Cubebene
Psidium guajava	Terpenoids	Citronellyl acetate
Psidium guajava	Terpenoids	Viridiflorene
Psidium guajava	Terpenoids	Cadinane
Psidium guajava	Fatty acids	2-Butanol
Psidium guajava	Terpenoids	Spathulenol
Psidium guajava	Terpenoids	Gibberellin A4
Psidium guajava	Shikimates and Phenylpropanoids	4-Ethyl-2-methoxyphenol
Psidium guajava	Carbohydrates	Inositol
Psidium guajava	Terpenoids	alpha-Guaiene
Psidium guajava	Terpenoids	Cubenene
Psidium guajava	Terpenoids	Rosifoliol
Psidium guajava	Fatty acids	Tetracosane
Psidium guajava	Fatty acids	Heptadecane
Psidium guajava	Fatty acids	Pentacosane
Psidium guajava	Fatty acids	Heneicosane
Psidium guajava	Phenolic acids	2,3,5-Trihydroxybenzoic acid
Psidium guajava	Terpenoids	3,7(11)-Eudesmadiene
Psidium guajava	Terpenoids	Isopulegyl acetate
Psidium guajava	Terpenoids	beta-Gurjunene
Psidium guajava	Terpenoids	6-Methyl-2-(4-methylphenyl)hept-5-en-2-ol
Psidium guajava	Terpenoids	(6R)-1a-methyl-4-methylidene-6-propan-2-yl-1b,2,3,5,5a,6a-hexahydro-1H-cyclopropa[a]inden-6-ol
Psidium guajava	Terpenoids	gamma-Curcumene
Psidium guajava	Terpenoids	Cyclosativene
Psidium guajava	Terpenoids	Pogostol
Psidium guajava	Phenanthrenoids	Naphthalene
Psidium guajava	Terpenoids	Myrtenyl acetate
Psidium guajava	Terpenoids	beta-Elemene
Psidium guajava	Terpenoids	6-Methylhept-5-en-2-ol
Psidium guajava	Shikimates and Phenylpropanoids	Benzyl benzoate
Psidium guajava	Terpenoids	(-)-beta-Chamigrene
Psidium guajava	Terpenoids	(1aR,7R,7aR,7bS)-1,1,7,7a-tetramethyl-2,3,5,6,7,7b-hexahydro-1aH-cyclopropa[a]naphthalene
Psidium guajava	Terpenoids	(1R,4Z,8Z)-6,6,9-trimethyl-2-methylidenecycloundeca-4,8-dien-1-ol
Psidium guajava	Terpenoids	(1R,4S)-1,6-dimethyl-4-propan-2-yl-1,2,3,4,4a,7-hexahydronaphthalene
Psidium guajava	Terpenoids	Nerolidyl acetate
Psidium guajava	Terpenoids	4-Carvomenthenol
Psidium guajava	Phenolic acids	[(10R,11R)-10-[(15S,19R)-2,3,4,7,8,9,19-heptahydroxy-12,17-dioxo-13,16-dioxatetracyclo[13.3.1.05,18.06,11]nonadeca-1,3,5(18),6,8,10-hexaen-14-yl]-3,4,5,17,18,19-hexahydroxy-8,14-dioxo-9,13-dioxatricyclo[13.4.0.02,7]nonadeca-1(19),2,4,6,15,17-hexaen-11-yl] 3,4,5-trihydroxybenzoate
Psidium guajava	Terpenoids	(+)-delta-Selinene
Psidium guajava	Terpenoids	alpha-Terpinyl acetate
Psidium guajava	Terpenoids	Isoneriucoumaric acid
Psidium guajava	Terpenoids	(1R)-2-methyl-5-propan-2-ylbicyclo[3.1.0]hex-2-ene
Psidium guajava	Terpenoids	Gibberellic acid
Psidium guajava	Terpenoids	alpha-Fenchyl acetate
Psidium guajava	Terpenoids	(2Z,6E)-Farnesyl acetate
Psidium guajava	Terpenoids	Eremophilene
Psidium guajava	Terpenoids	beta-Cedrene
Psidium guajava	Terpenoids	(E,Z)-farnesol
Psidium guajava	Terpenoids	alpha-Terpinene
Psidium guajava	Terpenoids	Geranyl acetate
Psidium guajava	Terpenoids	Neryl acetate
Psidium guajava	Terpenoids	cis-beta-Farnesene
Psidium guajava	Terpenoids	(+)-alpha-Cadinene
Psidium guajava	Terpenoids	alpha-Gurjunene
Psidium guajava	Fatty acids	trans-3-Hexenyl acetate
Psidium guajava	Fatty acids	cis-2-Hexen-1-ol
Psidium guajava	Phenylpropanoids	Methyl cinnamate
Psidium guajava	Flavonoids	(+)-Gallocatechin
Psidium guajava	Terpenoids	Zingiberene
Psidium guajava	Terpenoids	Humulene epoxide II
Psidium guajava	Terpenoids	(2Z,6Z)-Farnesyl acetate
Psidium guajava	Terpenoids	Neral
Psidium guajava	Fatty acids	Oleic acid
Psidium guajava	Terpenoids	(4E,7E)-1,5,9,9-Tetramethyl-12-oxabicyclo[9.1.0]dodeca-4,7-diene
Psidium guajava	Terpenoids	Humulene epoxide
Psidium guajava	Terpenoids	Valencene
Psidium guajava	Terpenoids	(+)-beta-Phellandrene
Psidium guajava	Terpenoids	Maslinic acid
Psidium guajava	Terpenoids	(-)-cis-Carveol
Psidium guajava	Terpenoids	(-)-trans-Carveol
Psidium guajava	Terpenoids	Carveol
Psidium guajava	Terpenoids	Camphor
Psidium guajava	Fatty acids	Isopropyl alcohol
Psidium guajava	Carbohydrates	Sucrose
Psidium guajava	Terpenoids	Linalool
Psidium guajava	Fatty acids	Isobutanol
Psidium guajava	Terpenoids	Citronellal
Psidium guajava	Cyclic ethers	Tetrahydrofuran
Psidium guajava	Fatty acids	Cyclohexene
Psidium guajava	Fatty acids	2-Butoxyethanol
Psidium guajava	Hydrocarbons	Adamantane
Psidium guajava	Terpenoids	alpha-Fenchol
Psidium guajava	Terpenoids	(1S,2S,6S,7R,8R)-1,3-dimethyl-8-propan-2-yltricyclo[4.4.0.02,7]dec-3-ene
Psidium guajava	Terpenoids	D-Limonene
Psidium guajava	Terpenoids	7-Isopropenyl-4a-methyl-1-methylenedecahydronaphthalene
Psidium guajava	Terpenoids	(+)-trans-Piperitenol
Psidium guajava	Terpenoids	(1r,3s,5r)-6,6-Dimethyl-2-methylidenebicyclo[3.1.1]heptan-3-ol
Psidium guajava	Terpenoids	tau-Cadinol
Psidium guajava	Terpenoids	3-(1,5-Dimethyl-4-hexenyl)-6-methylene-1-cyclohexene
Psidium guajava	Terpenoids	Selin-11-en-4alpha-ol
Psidium guajava	Terpenoids	Tetracyclo[6.3.2.0(2,5).0(1,8)]tridecan-9-ol, 4,4-dimethyl-
Psidium guajava	Terpenoids	Bicyclo[4.4.0]dec-1-ene, 2-isopropyl-5-methyl-9-methylene-
Psidium guajava	Terpenoids	Nerol
Psidium guajava	Terpenoids	Phytol
Psidium guajava	Terpenoids	(1S,4E,9S)-4,11,11-trimethyl-8-methylidenebicyclo[7.2.0]undec-4-ene
Psidium guajava	Terpenoids	trans-Calamenene
Psidium guajava	Terpenoids	allo-Aromadendrene epoxide
Psidium guajava	Terpenoids	beta-Acorenol
Psidium guajava	Terpenoids	2-Furanmethanol, 5-ethenyltetrahydro-alpha,alpha,5-trimethyl-, cis-
Psidium guajava	Terpenoids	alpha-Calacorene
Psidium guajava	Terpenoids	delta-Elemene
Psidium guajava	Terpenoids	(Z)-p-Menth-2-en-1-ol
Psidium guajava	Phenolic acids	Guavin A
Psidium guajava	Phenolic acids	Guavin D
Psidium guajava	Shikimates and Phenylpropanoids	Indene
Psidium guajava	Terpenoids	1,3,3-Trimethyl-2-oxabicyclo[2.2.2]octan-6-ol
Psidium guajava	Terpenoids	Drima-7,9-diene
Psidium guajava	Terpenoids	(-)-Globulol
Psidium guajava	Terpenoids	Zizanene
Psidium guajava	Terpenoids	alpha-Phellandrene
Psidium guajava	Terpenoids	beta-Sitosterol
Psidium guajava	Terpenoids	Bornyl acetate
Psidium guajava	Flavonoids	Cianidanol
Psidium guajava	Terpenoids	Cedrol
Psidium guajava	Terpenoids	cis-alpha-Bergamotene
Psidium guajava	Terpenoids	Copaene
Psidium guajava	Flavonoids	D-Glucose
Psidium guajava	Terpenoids	6-Epi-beta-bisabolol
Psidium guajava	Carbohydrates	D-Fructose
Psidium guajava	Carbohydrates	D-Galacturonic Acid
Psidium guajava	Terpenoids	Geraniol
Psidium guajava	Terpenoids	Bicyclo[2.2.1]heptan-2-ol, 1,7,7-trimethyl-, formate, (1R,2R,4R)-rel-
Psidium guajava	Terpenoids	Italicene
Psidium guajava	Terpenoids	Ledol
Psidium guajava	Terpenoids	trans-Linalool oxide
Psidium guajava	Terpenoids	Menthol
Psidium guajava	Terpenoids	Sabinyl acetate
Psidium guajava	Terpenoids	Acoradiene
Psidium guajava	Terpenoids	3-Cyclohexene-1-methanol
Psidium guajava	Fatty acids	(3z)-Hexenol
Psidium guajava	Fatty acids	6,9,12,15-Docosatetraenoic acid, methyl ester
Psidium guajava	Terpenoids	Cedr-8(15)-en-9-alpha-ol
Psidium guajava	Terpenoids	Isoaromadendrene epoxide
Psidium guajava	Terpenoids	Allo-Aromadendrene
Psidium guajava	Terpenoids	Viridiflorol
Psidium guajava	Terpenoids	trans-alpha-Bergamotene
Psidium guajava	Polyketides	1-Naphthol
Psidium guajava	Shikimates and Phenylpropanoids	1,2,3,4-Tetrahydronaphthalene
Psidium guajava	Fatty acids	1,2,3,4,4a,5,6,8a-Octahydro-naphthalene
Psidium guajava	Hydrocarbons	1,2,4a,5,6,8a-Hexahydronaphthalene
Psidium guajava	Hydrocarbons	1,3-Cyclohexadiene
Psidium guajava	Terpenoids	1,5-Dimethyl-1,5-cyclooctadiene
Psidium guajava	Shikimates and Phenylpropanoids	1H-Benzocycloheptene
Psidium guajava	Hydrocarbons	1H-Cyclopropa[a]naphthalene
Psidium guajava	Fatty acids	2-Decene, 4-methyl-, (Z)-
Psidium guajava	Fatty acids	2-Methylnon-2-en-4-one
Psidium guajava	Polyketides	2,5-Diethylphenol
Psidium guajava	Terpenoids	(2E,6E)-2,6-dimethyl-8-(oxan-2-yloxy)octa-2,6-dienal
Psidium guajava	Fatty acids	CC=Cccc=cccc=cccc=cco
Psidium guajava	Fatty acids	Tetracosa-2,6,10,14,18,22-hexaene
Psidium guajava	Terpenoids	2(1H)-Naphthalenone, 4a,5,6,7,8,8a-hexahydro-7alpha-isopropyl-4abeta,8abeta-dimethyl-
Psidium guajava	Terpenoids	(3E)-3-Ethylidene-1-cycloheptene
Psidium guajava	Fatty acids	3-Octen-5-yne, 2,7-dimethyl-, (E)-
Psidium guajava	Fatty acids	6-Heptenoic acid
Psidium guajava	Terpenoids	6,7-Dimethyl-1,2,3,5,8,8a-hexahydronaphthalene
Psidium guajava	Terpenoids	Aromadendrene, dehydro-
Psidium guajava	Fatty acids	Bicyclo[7.2.0]undec-4-ene
Psidium guajava	Fatty acids	Cycloheptane
Psidium guajava	Terpenoids	Cycloisolongifolene
Psidium guajava	Terpenoids	Cyclopentane, 1,2-dimethyl-3-methylene-, trans-
Psidium guajava	Shikimates and Phenylpropanoids	Durohydroquinone
Psidium guajava	Esters	Vinyl crotonate
Psidium guajava	Fatty acids	Z-3-Hexadecen-7-yne
Psidium guajava	Epoxides	12-Oxabicyclo[9.1.0]dodeca-3,7-diene
Psidium guajava	Shikimates and Phenylpropanoids	4,7-Methanoazulene
Psidium guajava	Hydrocarbons	1(7)-Bicyclo(5.3.0)decane
Psidium guajava	Fatty acids	2,6,10-Dodecatrien-1-ol
Psidium guajava	Ethers	1,1-Dimethoxypropane
Psidium guajava	Terpenoids	Acetic acid, 7-hydroxy-1,3,4,5,6,7-hexahydro-2H-naphthalen-4a-ylmethyl ester
Psidium guajava	Terpenoids	3-ethylidene-3a-methyl-2,4,5,6,7,7a-hexahydro-1H-indene
Psidium guajava	Alkaloids	7-Methylquinolin-8-ol
Psidium guajava	Terpenoids	Dimethylionone
Psidium guajava	Terpenoids	2-Methyltetrahydrofuran
Psidium guajava	Fatty acids	Phenethyl butyrate
Psidium guajava	Terpenoids	beta-Terpinyl acetate
Psidium guajava	Fatty acids	Bicyclo[4.1.0]heptane
Psidium guajava	Terpenoids	Methyl arjunolate
Psidium guajava	Terpenoids	Gibberellin A1
Psidium guajava	Fatty acids	Linoleic acid
Psidium guajava	Phenolic acids	Casuariin
Psidium guajava	Phenolic acids	Casuarictin
Psidium guajava	Phenolic acids	Isostrictinin
Psidium guajava	Phenolic acids	Pedunculagin
Psidium guajava	Phenolic acids	[(10R,11R)-10-[(15S,19S)-2,3,4,7,8,9,19-heptahydroxy-12,17-dioxo-13,16-dioxatetracyclo[13.3.1.05,18.06,11]nonadeca-1,3,5(18),6,8,10-hexaen-14-yl]-3,4,5,17,18,19-hexahydroxy-8,14-dioxo-9,13-dioxatricyclo[13.4.0.02,7]nonadeca-1(19),2,4,6,15,17-hexaen-11-yl] 3,4,5-trihydroxybenzoate
Psidium guajava	Alkaloids	Thiamine
Psidium guajava	Heteroaromatic compounds	2-Methylthiophene
Psidium guajava	Fatty acids	2-Methyl-1-propanethiol
Psidium guajava	Alkaloids	Riboflavin
Psidium guajava	Terpenoids	Retinol
Psidium guajava	Heteroaromatic compounds	3-Methylthiophene
Psidium guajava	Alkaloids	2-(Methylthio)benzothiazole
Psidium guajava	Fatty acids	Citric acid
Psidium guajava	Fatty acids	Isoamyl acetate
Psidium guajava	Shikimates and Phenylpropanoids	Eugenol
Psidium guajava	Fatty acids	d-Tartaric acid
Psidium guajava	Shikimates and Phenylpropanoids	Catechol
Psidium guajava	Terpenoids	zeta-Carotene
Psidium guajava	Terpenoids	gamma-Carotene
Psidium guajava	Terpenoids	Zeinoxanthin
Psidium guajava	Terpenoids	beta-Cryptoxanthin
Psidium guajava	Fatty acids	6-Mercapto-1-hexanol
Psidium guajava	Alkaloids	5-Ethoxythiazole
Psidium guajava	Shikimates and Phenylpropanoids	Phenethyl acetate
Psidium guajava	Phenolic acids	3,3'-Di-O-methylellagic acid
Psidium guajava	Terpenoids	Cholesterol
Psidium guajava	Alkaloids	Folic
Psidium guajava	Fatty acids	tert-Butanol
Psidium guajava	Phenolic acids	Quinic acid
Psidium guajava	Alkaloids	Nicotinic acid
Psidium guajava	Fatty acids	Oxalic acid
Psidium guajava	Heteroaromatic compounds	2-Ethylthiophene
Psidium guajava	Phenolic acids	Tellimagradin I
Psidium guajava	Fatty acids	cis-3-Hexenoic acid
Psidium guajava	Terpenoids	alpha-Carotene
Psidium guajava	Terpenoids	Lutein
Psidium guajava	Terpenoids	beta-Carotene
Psidium guajava	Flavonoids	Avicularin
Psidium guajava	Terpenoids	Ursolic acid
Psidium guajava	Phenylpropanoids	Cinnamic acid
Psidium guajava	Terpenoids	Lycopene
Psidium guajava	Flavonoids	Isoquercitrin
Psidium guajava	Fatty acids	Linolenic acid
Psidium guajava	Phenolic acids	Guavin B
Psidium guajava	Flavonoids	Hyperoside
Psidium guajava	Flavonoids	Quercitrin
Psidium guajava	Carbohydrates	L-Rhamnose
Psidium guajava	Carbohydrates	D-Xylose
Vitex negundo	Flavonoids	Luteolin
Vitex negundo	Phenolic acids	Vanillic acid
Vitex negundo	Phenolic acids	4-Hydroxybenzoic acid
Vitex negundo	Terpenoids	beta-Sitosterol
Vitex negundo	Terpenoids	beta-Bisabolene
Vitex negundo	Terpenoids	Myrcene
Vitex negundo	Terpenoids	(-)-beta-Bourbonene
Vitex negundo	Terpenoids	gamma-Terpinene
Vitex negundo	Terpenoids	Verbenone
Vitex negundo	Terpenoids	p-Cymene
Vitex negundo	Fatty acids	Decanal
Vitex negundo	Terpenoids	Linalyl acetate
Vitex negundo	Terpenoids	Spathulenol
Vitex negundo	Terpenoids	alpha-Guaiene
Vitex negundo	Terpenoids	3-Cyclohexen-1-ol, 4-methyl-1-(1-methylethyl)-, acetate
Vitex negundo	Terpenoids	3-Carene
Vitex negundo	Terpenoids	4-Carvomenthenol
Vitex negundo	Terpenoids	alpha-Terpinyl acetate
Vitex negundo	Terpenoids	beta-Eudesmol
Vitex negundo	Terpenoids	(1R)-2-methyl-5-propan-2-ylbicyclo[3.1.0]hex-2-ene
Vitex negundo	Terpenoids	(S,1Z,6Z)-8-Isopropyl-1-methyl-5-methylenecyclodeca-1,6-diene
Vitex negundo	Terpenoids	alpha-Terpinene
Vitex negundo	Terpenoids	alpha-Gurjunene
Vitex negundo	Terpenoids	Humulene
Vitex negundo	Terpenoids	(+)-gamma-Cadinene
Vitex negundo	Terpenoids	Elemol
Vitex negundo	Terpenoids	gamma-Eudesmol
Vitex negundo	Terpenoids	(+)-beta-Phellandrene
Vitex negundo	Terpenoids	Camphor
Vitex negundo	Terpenoids	Linalool
Vitex negundo	Terpenoids	alpha-Pinene
Vitex negundo	Terpenoids	Citronellal
Vitex negundo	Terpenoids	Citronellol
Vitex negundo	Terpenoids	beta-Pinene
Vitex negundo	Terpenoids	alpha-Terpineol
Vitex negundo	Terpenoids	Sabinene
Vitex negundo	Terpenoids	(1S,2S,6S,7R,8R)-1,3-dimethyl-8-propan-2-yltricyclo[4.4.0.02,7]dec-3-ene
Vitex negundo	Terpenoids	Caryophyllene oxide
Vitex negundo	Terpenoids	2-Furanmethanol, 5-ethenyltetrahydro-alpha,alpha,5-trimethyl-, cis-
Vitex negundo	Terpenoids	gamma-Elemene
Vitex negundo	Terpenoids	(-)-Globulol
Vitex negundo	Terpenoids	beta-Selinene
Vitex negundo	Terpenoids	beta-Caryophyllene
Vitex negundo	Terpenoids	Bornyl acetate
Vitex negundo	Terpenoids	cis-Nerolidol
Vitex negundo	Terpenoids	cis-Sabinene hydrate
Vitex negundo	Terpenoids	Cedrelanol
Vitex negundo	Terpenoids	6-Epi-beta-bisabolol
Vitex negundo	Terpenoids	Geraniol
Vitex negundo	Terpenoids	trans-Linalool oxide
Vitex negundo	Terpenoids	alpha-Copaene
Vitex negundo	Terpenoids	trans-Sabinene hydrate
Vitex negundo	Terpenoids	[(1S,4aS,5R,7aR)-5-hydroxy-1-[(3R,4S,5S,6R)-3,4,5-trihydroxy-6-(hydroxymethyl)oxan-2-yl]oxy-1,4a,5,7a-tetrahydrocyclopenta[c]pyran-7-yl]methyl 4-hydroxybenzoate
Vitex negundo	Terpenoids	Bicyclogermacrene
Vitex negundo	Terpenoids	(Z)-alpha-Bisabolene
Vitex negundo	Fatty acids	Methylcyclopentane
Vitex negundo	Fatty acids	Cyclohexane
Vitex negundo	Terpenoids	alpha-Selinene
Vitex negundo	Terpenoids	(1r,3s,5r)-6,6-Dimethyl-2-methylidenebicyclo[3.1.1]heptan-3-ol
Vitex negundo	Terpenoids	Nerolidol
Vitex negundo	Terpenoids	trans-alpha-Bergamotene
Vitex negundo	Flavonoids	Corymbosin
Vitex negundo	Flavonoids	Flavanone
Vitex negundo	Flavonoids	Isoorientin
Vitex negundo	Flavonoids	Gardenin A
Vitex negundo	Terpenoids	(1S,4aS,7S,7aS)-1-[(2R,3S,4R,5R,6S)-4,5-dihydroxy-3-(4-hydroxybenzoyl)oxy-6-(hydroxymethyl)tetrahydropyran-2-yl]oxy-7-hydroxy-7-methyl-4a,5,6,7a-tetrahydro-1H-cyclopenta[c]pyran-4-carboxylic acid
Vitex negundo	Terpenoids	Negundoside
Vitex negundo	Flavonoids	Artemetin
Vitex negundo	Flavonoids	Casticin
Vitex negundo	Shikimates and Phenylpropanoids	4,4'-Dimethoxystilbene
Vitex negundo	Flavonoids	5,6,7,8,3',4',5'-Heptamethoxyflavone
Vitex negundo	Phenolic acids	5-Hydroxyisophthalic acid
Vitex negundo	Terpenoids	1alpha-(beta-D-Glucopyranosyloxy)-7-[(4-hydroxybenzoyl)oxymethyl]-3beta-methoxy-1,3,4,4aalpha,5,7aalpha-hexahydrocyclopenta[c]pyran-5alpha-ol
Vitex negundo	Fatty acids	1-Hentriacontanol
Vitex negundo	Flavonoids	Gardenin B
Vitex negundo	Shikimates and Phenylpropanoids	Benzaldehyde
Vitex negundo	Terpenoids	Eucalyptol
Vitex negundo	Flavonoids	Demethylnobiletin
Vitex negundo	Flavonoids	Eupatorin
Vitex negundo	Terpenoids	Aucubin
Vitex negundo	Flavonoids	Cynaroside
Vitex negundo	Terpenoids	Geranyl acetate
Vitex negundo	Terpenoids	Citral
Vitex negundo	Terpenoids	Ursolic acid
Vitex negundo	Phenylpropanoids	Cinnamaldehyde
Vitex negundo	Terpenoids	Betulinic acid
Vitex negundo	Terpenoids	6'-(p-Hydroxybenzoyl)mussaenosidic acid
Vitex negundo	Terpenoids	Camphene
Vitex negundo	Flavonoids	beta-D-Glucose
Vitex negundo	Terpenoids	Limonene
Vitex negundo	Terpenoids	Viridiflorol
Vitex negundo	Flavonoids	5,3'-Dihydroxy-6,7,4'-trimethoxyflavanone
Vitex negundo	Flavonoids	5,3'-Dihydroxy-7,8,4'-trimethoxyflavanone
Vitex negundo	Terpenoids	Stigmast-5-en-3-yl acetate
Vitex negundo	Terpenoids	Furanoeremophilane
Vitex negundo	Fatty acids	Hentriacontane
Vitex negundo	Terpenoids	Stigmasterol
Vitex negundo	Fatty acids	Myristic acid
Vitex negundo	Terpenoids	Celastrol
Vitex negundo	Fatty acids	Pentadecanoic acid
Vitex negundo	Fatty acids	Lauric acid
Vitex negundo	Fatty acids	Decanoic acid
Vitex negundo	Fatty acids	Stearic acid
Vitex negundo	Fatty acids	Palmitic acid
Vitex negundo	Fatty acids	Triacontane
Vitex negundo	Fatty acids	Nonacosane
Vitex negundo	Fatty acids	Tritriacontane
Vitex negundo	Fatty acids	Pentatriacontane
Vitex negundo	Lignans	6-Hydroxy-4-(4-hydroxy-3-methoxyphenyl)-3-hydroxymethyl-7-methoxy-3,4-dihydro-2-naphthaldehyde
Vitex negundo	Fatty acids	Arachidic acid
Vitex negundo	Fatty acids	Oleic acid
Vitex negundo	Fatty acids	Linolenic acid
Vitex negundo	Flavonoids	D-Glucose
Vitex negundo	Fatty acids	Linoleic acid
Vitex negundo	Alkaloids	Vitedoamine A
Vitex negundo	Phenolic acids	Syringic acid
Vitex negundo	Terpenoids	3-Epi-corosolic acid
Vitex negundo	Terpenoids	Vitedoin B
Vitex negundo	Flavonoids	Acerosin
Vitex negundo	Terpenoids	Tricyclo(6.3.1.02,5)dodecan-1-ol, 4,4,8-trimethyl-, (1R,2S,5R,8S)-
Vitex negundo	Flavonoids	Chrysosplenol D
Vitex negundo	Flavonoids	Kaempferol
Vitex negundo	Flavonoids	Quercetin
Vitex negundo	Flavonoids	Apigenin
Vitex negundo	Terpenoids	Vitexilactone
Vitex negundo	Flavonoids	Orientin
Vitex negundo	Flavonoids	Myricetin
Vitex negundo	Lignans	Vitedoin A
Vitex negundo	Polyketides	Ascorbic acid
Vitex negundo	Terpenoids	6-Methyl-5-hepten-2-one
Vitex negundo	Terpenoids	b-Sitosterol-D-glucopyranoside
Vitex negundo	Fatty acids	Glucononitol
Vitex negundo	Terpenoids	alpha-Tocopherolquinone
Vitex negundo	Terpenoids	gamma-Tocopherol
Vitex negundo	Terpenoids	alpha-Carotene
Vitex negundo	Phenylpropanoids	Ferulic acid
Vitex negundo	Phenylpropanoids	4-Hydroxycinnamic acid
Vitex negundo	Terpenoids	3-O-Acetyloleanolic acid
Combretum indicum	Flavonoids	Pelargonidin 3-glucoside
Combretum indicum	Small peptides	Quisqualic acid
Combretum indicum	Flavonoids	Pelargonidin
Combretum indicum	Alkaloids	Trigonelline
Combretum indicum	Flavonoids	Rutin
Combretum indicum	Carbohydrates	Mannitol
Combretum indicum	Fatty acids	Stearic acid
Combretum indicum	Fatty acids	Palmitic acid
Combretum indicum	Fatty acids	Arachidic acid
Combretum indicum	Fatty acids	Oleic acid
Combretum indicum	Terpenoids	Sterol
Combretum indicum	Fatty acids	Linoleic acid
Combretum indicum	Fatty acids	Myristic acid
Combretum indicum	Fatty acids	Citric acid
Combretum indicum	Flavonoids	Cyanidin monoglucoside
Combretum indicum	Benzenoids	D-Fructosazone
Combretum indicum	Terpenoids	Oleanolic acid
Combretum indicum	Small peptides	gamma-Aminobutyric acid
Blumea balsamifera	Fatty acids	Myristic acid
Blumea balsamifera	Terpenoids	Chrysanthenone
Blumea balsamifera	Fatty acids	3-Octanol
Blumea balsamifera	Fatty acids	Pentadecanoic acid
Blumea balsamifera	Fatty acids	Pentadecanal
Blumea balsamifera	Terpenoids	(1R,4aR,8aR)-1,4a-dimethyl-7-propan-2-ylidene-3,4,5,6,8,8a-hexahydro-2H-naphthalen-1-ol
Blumea balsamifera	Terpenoids	Caryolan-8-ol
Blumea balsamifera	Terpenoids	Guaiol
Blumea balsamifera	Fatty acids	1-Octen-3-OL
Blumea balsamifera	Terpenoids	1,5,7-Octatrien-3-ol, 3,7-dimethyl-, (3R,5E)-
Blumea balsamifera	Fatty acids	Palmitic acid
Blumea balsamifera	Polyketides	Xanthoxylin
Blumea balsamifera	Terpenoids	Rosifoliol
Blumea balsamifera	Terpenoids	Artesin[sesquiterpene]
Blumea balsamifera	Fatty acids	1-Nonadecene
Blumea balsamifera	Terpenoids	beta-Eudesmol
Blumea balsamifera	Terpenoids	alpha-Selinene
Blumea balsamifera	Terpenoids	alpha-Muurolene
Blumea balsamifera	Terpenoids	alpha-Gurjunene
Blumea balsamifera	Terpenoids	DL-Borneol
Blumea balsamifera	Terpenoids	alpha-Eudesmol
Blumea balsamifera	Terpenoids	Proximadiol
Blumea balsamifera	Terpenoids	Humulene epoxide II
Blumea balsamifera	Terpenoids	(+)-gamma-Cadinene
Blumea balsamifera	Terpenoids	Elemol
Blumea balsamifera	Terpenoids	gamma-Eudesmol
Blumea balsamifera	Terpenoids	10-epi-gamma-Eudesmol
Blumea balsamifera	Terpenoids	(+)-delta-Cadinene
Blumea balsamifera	Terpenoids	Camphor
Blumea balsamifera	Terpenoids	Linalool
Blumea balsamifera	Terpenoids	alpha-Pinene
Blumea balsamifera	Terpenoids	beta-Pinene
Blumea balsamifera	Terpenoids	Perillaldehyde
Blumea balsamifera	Terpenoids	alpha-Terpineol
Blumea balsamifera	Terpenoids	Caryophyllene oxide
Blumea balsamifera	Terpenoids	alpha-Calacorene
Blumea balsamifera	Terpenoids	delta-Elemene
Blumea balsamifera	Terpenoids	Blumealactone A
Blumea balsamifera	Terpenoids	Blumealactone B
Blumea balsamifera	Terpenoids	Dehydroaromadendrene
Blumea balsamifera	Terpenoids	beta-Selinene
Blumea balsamifera	Terpenoids	Caswell No. 264AB
Blumea balsamifera	Terpenoids	beta-Caryophyllene
Blumea balsamifera	Terpenoids	(E)-beta-ocimene
Blumea balsamifera	Terpenoids	Bornyl acetate
Blumea balsamifera	Terpenoids	Camphene
Blumea balsamifera	Terpenoids	Geraniol
Blumea balsamifera	Terpenoids	Nerolidol
Blumea balsamifera	Terpenoids	Allo-Aromadendrene
Blumea balsamifera	Terpenoids	Viridiflorol
Blumea balsamifera	Fatty acids	(Z)-hexadec-11-enoic acid
Ehretia microphylla	Terpenoids	Microphyllone
Ehretia microphylla	Terpenoids	Ursolic acid
Ehretia microphylla	Terpenoids	Bauerenol
Ehretia microphylla	Phenylpropanoids	Chlorogenic acid
Ehretia microphylla	Terpenoids	Cholesterol
Ehretia microphylla	Terpenoids	alpha-Spinasterol
Ehretia microphylla	Terpenoids	Campesterol
Ehretia microphylla	Terpenoids	Ehretianone
Ehretia microphylla	Terpenoids	beta-Sitosterol
Ehretia microphylla	Terpenoids	Stigmasterol
Ehretia microphylla	Alkaloids	Allantoin
Ehretia microphylla	Terpenoids	alpha-Amyrin
Ehretia microphylla	Terpenoids	beta-Amyrin
Peperomia pellucida	Terpenoids	b-Caryophyllene
Peperomia pellucida	Terpenoids	D-Limonene
Peperomia pellucida	Terpenoids	(E)-Caryophyllene
Peperomia pellucida	Terpenoids	Germacrene D
Peperomia pellucida	Terpenoids	Phytol
Peperomia pellucida	Terpenoids	1,10-Di-epi-cubenol
Peperomia pellucida	Terpenoids	Carotol
Peperomia pellucida	Terpenoids	c-Gurjunene
Peperomia pellucida	Terpenoids	a-Terpineol
Peperomia pellucida	Terpenoids	Linalool
Peperomia pellucida	Terpenoids	Trans-b-guaiene
Peperomia pellucida	Terpenoids	b-Farnesene
Peperomia pellucida	Phenolic acids	8,9-Dimethoxy ellagic acid
Peperomia pellucida	Phenylpropanoids	Apiole
Peperomia pellucida	Phenylpropanoids	Dillapiole
Peperomia pellucida	Flavonoids	30 ,40 ,Dihydroxy-3–5-dimethoxy flavone-7-O-b-rhamnose
Peperomia pellucida	Phenolic compounds	Pellucidin A
Peperomia pellucida	Alkaloids	Yohimbine
Peperomia pellucida	Alkaloids	Peperomins A
Peperomia pellucida	Alkaloids	Peperomins B
Peperomia pellucida	Alkaloids	Peperomins C
Peperomia pellucida	Alkaloids	Peperomins E
Peperomia pellucida	Flavonoids	Isoswertisin
Peperomia pellucida	Lignans	Sesamin
Peperomia pellucida	Fatty acids	n-Hexadecanoic acid
Peperomia pellucida	Fatty acids	9,12-Octadecadienoic acid
Peperomia pellucida	Polyketides	2-Naphthalenol
Peperomia pellucida	Polyketides	Dihydronaphthalenone
Peperomia pellucida	Terpenoids	Stigmasterol
Peperomia pellucida	Glycosides	Patuloside A
Peperomia pellucida	Flavonoids	Vitexin
Peperomia pellucida	Terpenoids	b-Sitosterol-D-glucopyranoside
Mentha cordifolia	Terpenoids	P-MENTHA-1,8-DIENE
Mentha cordifolia	Terpenoids	P-MENTHA-1,4(8)-DIENE
Mentha cordifolia	Terpenoids	MENTHA-1,3-DIENE
Mentha cordifolia	Terpenoids	TRANS-MENTHA-1,8-DIEN-6-OL
Mentha cordifolia	Terpenoids	P-MENTHA-1,3,8-TRIENE
Mentha cordifolia	Terpenoids	P-MENTHA-1,8-DIEN-3-OL
Mentha cordifolia	Terpenoids	CIS-P-MENTHA-2,8-DIENE-1-OL
Mentha cordifolia	Terpenoids	TRANS-P-MENTHA-1,8-DIEN-6-OL
Mentha cordifolia	Terpenoids	M-MENTHA-3(8),6-DIENE
Mentha cordifolia	Terpenoids	M-MENTHA-6,8-DIENE
Mentha cordifolia	Terpenoids	2-EPI-P-MENTHANE-8-THIOL-1-ONE
Mentha cordifolia	Terpenoids	p-Menthane-1,2,4-triol

## Sheet: Table S2
Table S2. BioTransformer-predicted gut microbial metabolites with structural identifiers, physicochemical properties, and enzymatic reactions
Parent Compound	Parent Pubchem CID	Result_ID	BTMR_ID	Metabolite_ID	Synonyms	PUBCHEM_CID	InChI	InChIKey	SMILES	Molecular_formula	Major_Isotope_Mass	ALogP	Biosystem	Enzyme(s)	Reaction	Precursor_ID	Precursor_InChI	Precursor_InChIKey	Precursor_SMILES	Precursor_ALogP
Chrysophanol	10208	1	BTMR0166	BT00001	3,4,5-Trihydroxy-6-(8-hydroxy-6-methyl-9,10-dioxoanthracen-1-yl)oxyoxane-2-carboxylic acid	163057160	InChI=1S/C21H18O10/c1-7-5-9-12(10(22)6-7)15(24)13-8(14(9)23)3-2-4-11(13)30-21-18(27)16(25)17(26)19(31-21)20(28)29/h2-6,16-19,21-22,25-27H,1H3,(H,28,29)	InChIKey=LLBDMOMQVJJRNA-UHFFFAOYSA-N	CC1=CC(O)=C2C(=C1)C(=O)C3=CC=CC(OC4OC(C(O)C(O)C4O)C(O)=O)=C3C2=O	C21H18O10	430.09	1.0643	Gut microbial environment	Bacterial UDP-glucuronosyltransferase	Aromatic OH-glucuronidation	Chrysophanol	InChI=1S/C15H10O4/c1-7-5-9-13(11(17)6-7)15(19)12-8(14(9)18)3-2-4-10(12)16/h2-6,16-17H,1H3	InChIKey=LQGUBLBATBMXHT-UHFFFAOYSA-N	CC1=CC(O)=C2C(=C1)C(=O)C3=CC=CC(O)=C3C2=O	2.7598
Chrysophanol	10208	2	BTMR0166	BT00002	-		InChI=1S/C21H18O10/c1-7-5-9-13(15(24)12-8(14(9)23)3-2-4-10(12)22)11(6-7)30-21-18(27)16(25)17(26)19(31-21)20(28)29/h2-6,16-19,21-22,25-27H,1H3,(H,28,29)	InChIKey=NRRMREAYVPGKBF-UHFFFAOYSA-N	CC1=CC(OC2OC(C(O)C(O)C2O)C(O)=O)=C3C(=C1)C(=O)C4=CC=CC(O)=C4C3=O	C21H18O10	430.09	1.0643	Gut microbial environment	Bacterial UDP-glucuronosyltransferase	Aromatic OH-glucuronidation	Chrysophanol	InChI=1S/C15H10O4/c1-7-5-9-13(11(17)6-7)15(19)12-8(14(9)18)3-2-4-10(12)16/h2-6,16-17H,1H3	InChIKey=LQGUBLBATBMXHT-UHFFFAOYSA-N	CC1=CC(O)=C2C(=C1)C(=O)C3=CC=CC(O)=C3C2=O	2.7598
Aloe emodin	10207	1	BTMR0165	BT00001	-		InChI=1S/C21H18O11/c22-10-3-1-2-8-12(10)15(25)13-9(14(8)24)4-7(5-11(13)23)6-31-21-18(28)16(26)17(27)19(32-21)20(29)30/h1-5,16-19,21-23,26-28H,6H2,(H,29,30)	InChIKey=RSFUDQBWXBQTQH-UHFFFAOYSA-N	O=C1C2=CC=CC(O)=C2C(=O)C3=C(O)C=C(COC4OC(C(O)=O)C(C(C4O)O)O)C=C31	C21H18O11	446.085	0.1311	Gut microbial environment	Bacterial UDP-glucuronosyltransferase	Alkyl-OH-glucuronidation	Aloe-emodin	InChI=1S/C15H10O5/c16-6-7-4-9-13(11(18)5-7)15(20)12-8(14(9)19)2-1-3-10(12)17/h1-5,16-18H,6H2	InChIKey=YDQWDHRMZQUTBA-UHFFFAOYSA-N	O=C1C2=CC=CC(O)=C2C(=O)C3=C(O)C=C(CO)C=C31	1.6691
Aloe emodin	10207	2	BTMR0166	BT00002	-		InChI=1S/C21H18O11/c22-6-7-4-9-13(15(25)12-8(14(9)24)2-1-3-10(12)23)11(5-7)31-21-18(28)16(26)17(27)19(32-21)20(29)30/h1-5,16-19,21-23,26-28H,6H2,(H,29,30)	InChIKey=FYDVVVYTUPAAOW-UHFFFAOYSA-N	O=C1C2=CC=CC(O)=C2C(=O)C3=C(OC4OC(C(O)C(O)C4O)C(O)=O)C=C(CO)C=C31	C21H18O11	446.085	-0.02639	Gut microbial environment	Bacterial UDP-glucuronosyltransferase	Aromatic OH-glucuronidation	Aloe-emodin	InChI=1S/C15H10O5/c16-6-7-4-9-13(11(18)5-7)15(20)12-8(14(9)19)2-1-3-10(12)17/h1-5,16-18H,6H2	InChIKey=YDQWDHRMZQUTBA-UHFFFAOYSA-N	O=C1C2=CC=CC(O)=C2C(=O)C3=C(O)C=C(CO)C=C31	1.6691
Aloe emodin	10207	3	BTMR0166	BT00003	-		InChI=1S/C21H18O11/c22-6-7-4-9-12(10(23)5-7)15(25)13-8(14(9)24)2-1-3-11(13)31-21-18(28)16(26)17(27)19(32-21)20(29)30/h1-5,16-19,21-23,26-28H,6H2,(H,29,30)	InChIKey=MKAWHJQHLVWBEM-UHFFFAOYSA-N	O=C1C2=CC=CC(OC3OC(C(O)C(O)C3O)C(O)=O)=C2C(=O)C4=C(O)C=C(CO)C=C41	C21H18O11	446.085	-0.02639	Gut microbial environment	Bacterial UDP-glucuronosyltransferase	Aromatic OH-glucuronidation	Aloe-emodin	InChI=1S/C15H10O5/c16-6-7-4-9-13(11(18)5-7)15(20)12-8(14(9)19)2-1-3-10(12)17/h1-5,16-18H,6H2	InChIKey=YDQWDHRMZQUTBA-UHFFFAOYSA-N	O=C1C2=CC=CC(O)=C2C(=O)C3=C(O)C=C(CO)C=C31	1.6691
Aloe emodin	10207	4	BTMR0501	BT00004	-		InChI=1S/C15H10O8S/c16-10-3-1-2-8-12(10)15(19)13-9(14(8)18)4-7(5-11(13)17)6-23-24(20,21)22/h1-5,16-17H,6H2,(H,20,21,22)	InChIKey=OIRLHDLFZSMHAN-UHFFFAOYSA-N	O=C1C2=CC=CC(O)=C2C(=O)C3=C(O)C=C(COS(O)(=O)=O)C=C31	C15H10O8S	350.01	1.0898	Gut microbial environment	SULFOTRANSFERASE	Sulfation of primary alcohol	Aloe-emodin	InChI=1S/C15H10O5/c16-6-7-4-9-13(11(18)5-7)15(20)12-8(14(9)19)2-1-3-10(12)17/h1-5,16-18H,6H2	InChIKey=YDQWDHRMZQUTBA-UHFFFAOYSA-N	O=C1C2=CC=CC(O)=C2C(=O)C3=C(O)C=C(CO)C=C31	1.6691
Rhein	10168	1	BTMR0166	BT00001	Rhein 8-b-D-glucuronide; FT-0674403	74603613	InChI=1S/C21H16O12/c22-9-5-6(19(28)29)4-8-11(9)14(24)12-7(13(8)23)2-1-3-10(12)32-21-17(27)15(25)16(26)18(33-21)20(30)31/h1-5,15-18,21-22,25-27H,(H,28,29)(H,30,31)	InChIKey=PCIJYIRYSXMDQB-UHFFFAOYSA-N	O=C(O)C1=CC(O)=C2C(=C1)C(=O)C3=CC=CC(OC4OC(C(O)C(O)C4O)C(O)=O)=C3C2=O	C21H16O12	460.064	0.182499	Gut microbial environment	Bacterial UDP-glucuronosyltransferase	Aromatic OH-glucuronidation	Rhein	InChI=1S/C15H8O6/c16-9-3-1-2-7-11(9)14(19)12-8(13(7)18)4-6(15(20)21)5-10(12)17/h1-5,16-17H,(H,20,21)	InChIKey=FCDLCPWAQCPTKC-UHFFFAOYSA-N	O=C(O)C1=CC(O)=C2C(=C1)C(=O)C3=CC=CC(O)=C3C2=O	1.878
Rhein	10168	2	BTMR0166	BT00002	-		InChI=1S/C21H16O12/c22-9-3-1-2-7-11(9)14(24)12-8(13(7)23)4-6(19(28)29)5-10(12)32-21-17(27)15(25)16(26)18(33-21)20(30)31/h1-5,15-18,21-22,25-27H,(H,28,29)(H,30,31)	InChIKey=WDQABWZYAZIRNK-UHFFFAOYSA-N	O=C(O)C1=CC(OC2OC(C(O)C(O)C2O)C(O)=O)=C3C(=C1)C(=O)C4=CC=CC(O)=C4C3=O	C21H16O12	460.064	0.182499	Gut microbial environment	Bacterial UDP-glucuronosyltransferase	Aromatic OH-glucuronidation	Rhein	InChI=1S/C15H8O6/c16-9-3-1-2-7-11(9)14(19)12-8(13(7)18)4-6(15(20)21)5-10(12)17/h1-5,16-17H,(H,20,21)	InChIKey=FCDLCPWAQCPTKC-UHFFFAOYSA-N	O=C(O)C1=CC(O)=C2C(=C1)C(=O)C3=CC=CC(O)=C3C2=O	1.878
Rhein	10168	3	BTMR0168	BT00003	CS-0448956; FT-0674402; 6-((4,5-Dihydroxy-9,10-dioxo-9,10-dihydroanthracene-2-carbonyl)oxy)-3,4,5-trihydroxytetrahydro-2H-pyran-2-carboxylic acid	71772284	InChI=1S/C21H16O12/c22-9-3-1-2-7-11(9)14(25)12-8(13(7)24)4-6(5-10(12)23)20(31)33-21-17(28)15(26)16(27)18(32-21)19(29)30/h1-5,15-18,21-23,26-28H,(H,29,30)	InChIKey=IKYQBZPCZQHNKI-UHFFFAOYSA-N	O=C(OC1OC(C(O)C(O)C1O)C(O)=O)C2=CC(O)=C3C(=C2)C(=O)C4=CC=CC(O)=C4C3=O	C21H16O12	460.064	0.182499	Gut microbial environment	Bacterial UDP-glucuronosyltransferase	O-Glucuronidation of aromatic acid	Rhein	InChI=1S/C15H8O6/c16-9-3-1-2-7-11(9)14(19)12-8(13(7)18)4-6(15(20)21)5-10(12)17/h1-5,16-17H,(H,20,21)	InChIKey=FCDLCPWAQCPTKC-UHFFFAOYSA-N	O=C(O)C1=CC(O)=C2C(=C1)C(=O)C3=CC=CC(O)=C3C2=O	1.878
Emodin	3220	1	BTMR0166	BT00001	-		InChI=1S/C21H18O11/c1-6-2-8-12(10(23)3-6)15(25)13-9(14(8)24)4-7(22)5-11(13)31-21-18(28)16(26)17(27)19(32-21)20(29)30/h2-5,16-19,21-23,26-28H,1H3,(H,29,30)	InChIKey=MAOYOPYTXZVYON-UHFFFAOYSA-N	CC1=CC(O)=C2C(=C1)C(=O)C3=CC(O)=CC(OC4OC(C(O)C(O)C4O)C(O)=O)=C3C2=O	C21H18O11	446.085	0.7969	Gut microbial environment	Bacterial UDP-glucuronosyltransferase	Aromatic OH-glucuronidation	emodin	InChI=1S/C15H10O5/c1-6-2-8-12(10(17)3-6)15(20)13-9(14(8)19)4-7(16)5-11(13)18/h2-5,16-18H,1H3	InChIKey=RHMXXJGYXNZAPX-UHFFFAOYSA-N	CC1=CC(O)=C2C(=C1)C(=O)C3=CC(O)=CC(O)=C3C2=O	2.4924
Emodin	3220	2	BTMR0166	BT00002	-		InChI=1S/C21H18O11/c1-6-2-8-12(10(22)3-6)15(25)13-9(14(8)24)4-7(5-11(13)23)31-21-18(28)16(26)17(27)19(32-21)20(29)30/h2-5,16-19,21-23,26-28H,1H3,(H,29,30)	InChIKey=UOVNRYPZHIVMBG-UHFFFAOYSA-N	CC1=CC(O)=C2C(=C1)C(=O)C3=CC(OC4OC(C(O)C(O)C4O)C(O)=O)=CC(O)=C3C2=O	C21H18O11	446.085	0.7969	Gut microbial environment	Bacterial UDP-glucuronosyltransferase	Aromatic OH-glucuronidation	emodin	InChI=1S/C15H10O5/c1-6-2-8-12(10(17)3-6)15(20)13-9(14(8)19)4-7(16)5-11(13)18/h2-5,16-18H,1H3	InChIKey=RHMXXJGYXNZAPX-UHFFFAOYSA-N	CC1=CC(O)=C2C(=C1)C(=O)C3=CC(O)=CC(O)=C3C2=O	2.4924
Emodin	3220	3	BTMR0166	BT00003	-		InChI=1S/C21H18O11/c1-6-2-8-13(15(25)12-9(14(8)24)4-7(22)5-10(12)23)11(3-6)31-21-18(28)16(26)17(27)19(32-21)20(29)30/h2-5,16-19,21-23,26-28H,1H3,(H,29,30)	InChIKey=LBUOSEMJJMYDBZ-UHFFFAOYSA-N	CC1=CC(OC2OC(C(O)C(O)C2O)C(O)=O)=C3C(=C1)C(=O)C4=CC(O)=CC(O)=C4C3=O	C21H18O11	446.085	0.7969	Gut microbial environment	Bacterial UDP-glucuronosyltransferase	Aromatic OH-glucuronidation	emodin	InChI=1S/C15H10O5/c1-6-2-8-12(10(17)3-6)15(20)13-9(14(8)19)4-7(16)5-11(13)18/h2-5,16-18H,1H3	InChIKey=RHMXXJGYXNZAPX-UHFFFAOYSA-N	CC1=CC(O)=C2C(=C1)C(=O)C3=CC(O)=CC(O)=C3C2=O	2.4924
beta-Sitosterol	222284	1	BTMR0157	BT00001	FT-0674605	4447509	InChI=1S/C35H58O7/c1-7-21(19(2)3)9-8-20(4)25-12-13-26-24-11-10-22-18-23(14-16-34(22,5)27(24)15-17-35(25,26)6)41-33-30(38)28(36)29(37)31(42-33)32(39)40/h10,19-21,23-31,33,36-38H,7-9,11-18H2,1-6H3,(H,39,40)	InChIKey=REARGUUVUPUXPW-UHFFFAOYSA-N	CCC(CCC(C)C1CCC2C1(CCC3C2CC=C4C3(CCC(C4)OC5OC(C(C(C5O)O)O)C(O)=O)C)C)C(C)C	C35H58O7	590.418	6.5461	Gut microbial environment	Bacterial UDP-glucuronosyltransferase	3-OH-Glucuronidation of sterol	Stigmast-5-en-3beta-ol	InChI=1S/C29H50O/c1-7-21(19(2)3)9-8-20(4)25-12-13-26-24-11-10-22-18-23(30)14-16-28(22,5)27(24)15-17-29(25,26)6/h10,19-21,23-27,30H,7-9,11-18H2,1-6H3	InChIKey=KZJWDPNRJALLNS-UHFFFAOYSA-N	CCC(CCC(C)C1CCC2C1(CCC3C2CC=C4C3(CCC(C4)O)C)C)C(C)C	8.0841
beta-Sitosterol	222284	2	BTMR0503	BT00002	[17-(5-ethyl-6-methylheptan-2-yl)-10,13-dimethyl-2,3,4,7,8,9,11,12,14,15,16,17-dodecahydro-1H-cyclopenta[a]phenanthren-3-yl] hydrogen sulfate	21954218	InChI=1S/C29H50O4S/c1-7-21(19(2)3)9-8-20(4)25-12-13-26-24-11-10-22-18-23(33-34(30,31)32)14-16-28(22,5)27(24)15-17-29(25,26)6/h10,19-21,23-27H,7-9,11-18H2,1-6H3,(H,30,31,32)	InChIKey=IPVNPUHVCZJVOI-UHFFFAOYSA-N	CCC(CCC(C)C1CCC2C1(CCC3C2CC=C4C3(CCC(C4)OS(O)(=O)=O)C)C)C(C)C	C29H50O4S	494.343	7.5048	Gut microbial environment	SULFOTRANSFERASE	3-OH-Sulfation of sterol	Stigmast-5-en-3beta-ol	InChI=1S/C29H50O/c1-7-21(19(2)3)9-8-20(4)25-12-13-26-24-11-10-22-18-23(30)14-16-28(22,5)27(24)15-17-29(25,26)6/h10,19-21,23-27,30H,7-9,11-18H2,1-6H3	InChIKey=KZJWDPNRJALLNS-UHFFFAOYSA-N	CCC(CCC(C)C1CCC2C1(CCC3C2CC=C4C3(CCC(C4)O)C)C)C(C)C	8.0841
1,8-Dihydroxy-2-methylanthracene-9,10-dione	11253808	1	BTMR0166	BT00001	-		InChI=1S/C21H18O10/c1-7-5-6-9-12(14(24)11-8(13(9)23)3-2-4-10(11)22)18(7)30-21-17(27)15(25)16(26)19(31-21)20(28)29/h2-6,15-17,19,21-22,25-27H,1H3,(H,28,29)	InChIKey=ONRXQWONSQSXFY-UHFFFAOYSA-N	CC1=C(C2=C(C=C1)C(=O)C3=C(C2=O)C(=CC=C3)O)OC4OC(C(O)C(O)C4O)C(O)=O	C21H18O10	430.09	1.0643	Gut microbial environment	Bacterial UDP-glucuronosyltransferase	Aromatic OH-glucuronidation	CHEMBL40849	InChI=1S/C15H10O4/c1-7-5-6-9-12(13(7)17)15(19)11-8(14(9)18)3-2-4-10(11)16/h2-6,16-17H,1H3	InChIKey=OGURMTXRUQGVMS-UHFFFAOYSA-N	CC1=C(C2=C(C=C1)C(=O)C3=C(C2=O)C(=CC=C3)O)O	2.7598
1,8-Dihydroxy-2-methylanthracene-9,10-dione	11253808	2	BTMR0166	BT00002	-		InChI=1S/C21H18O10/c1-7-5-6-9-12(13(7)22)15(24)11-8(14(9)23)3-2-4-10(11)30-21-18(27)16(25)17(26)19(31-21)20(28)29/h2-6,16-19,21-22,25-27H,1H3,(H,28,29)	InChIKey=JXVRZGOZUVVXLC-UHFFFAOYSA-N	CC1=C(C2=C(C=C1)C(=O)C3=C(C2=O)C(=CC=C3)OC4OC(C(O)C(O)C4O)C(O)=O)O	C21H18O10	430.09	1.0643	Gut microbial environment	Bacterial UDP-glucuronosyltransferase	Aromatic OH-glucuronidation	CHEMBL40849	InChI=1S/C15H10O4/c1-7-5-6-9-12(13(7)17)15(19)11-8(14(9)18)3-2-4-10(11)16/h2-6,16-17H,1H3	InChIKey=OGURMTXRUQGVMS-UHFFFAOYSA-N	CC1=C(C2=C(C=C1)C(=O)C3=C(C2=O)C(=CC=C3)O)O	2.7598
2-(4-Methylphenyl)propan-2-ol	14529	1	BTMR0165	BT00001	-		InChI=1S/C16H22O7/c1-8-4-6-9(7-5-8)16(2,3)23-15-12(19)10(17)11(18)13(22-15)14(20)21/h4-7,10-13,15,17-19H,1-3H3,(H,20,21)	InChIKey=LBRPAOCBHTZHTL-UHFFFAOYSA-N	C1=CC(=CC=C1C)C(C)(C)OC2OC(C(O)=O)C(C(C2O)O)O	C16H22O7	326.137	0.756199	Gut microbial environment	Bacterial UDP-glucuronosyltransferase	Alkyl-OH-glucuronidation	2-(4-methylphenyl)propan-2-ol	InChI=1S/C10H14O/c1-8-4-6-9(7-5-8)10(2,3)11/h4-7,11H,1-3H3	InChIKey=XLPDVYGDNRIQFV-UHFFFAOYSA-N	C1=CC(=CC=C1C)C(C)(C)O	2.2942
Benzyl Alcohol	244	1	BTMR0475	BT00001	CHEBI:185251; Benzyl b-D-glucopyranosiduronic acid; FT-0662787; 3,4,5-trihydroxy-6-phenylmethoxyoxane-2-carboxylic acid; 6-(benzyloxy)-3,4,5-trihydroxyoxane-2-carboxylic acid	13844981	InChI=1S/C13H16O7/c14-8-9(15)11(12(17)18)20-13(10(8)16)19-6-7-4-2-1-3-5-7/h1-5,8-11,13-16H,6H2,(H,17,18)	InChIKey=UDTQUOJQGJBORK-UHFFFAOYSA-N	O(CC=1C=CC=CC1)C2OC(C(O)=O)C(C(C2O)O)O	C13H16O7	284.09	-0.31249	Gut microbial environment	SULFOTRANSFERASE	Oxidation of alkylglycerol-3-phosphate	benzyl alcohol	InChI=1S/C7H8O/c8-6-7-4-2-1-3-5-7/h1-5,8H,6H2	InChIKey=WVDDGKGOMKODPV-UHFFFAOYSA-N	OCC=1C=CC=CC1	1.2255
Tridecanal	25311	1	BTMR0050	BT00001	TRIDECANOIC ACID; 638-53-9; n-Tridecanoic acid; Tridecylic acid; n-Tridecoic acid; Tridecanoicacid; NSC 25955; MFCD00002741; 68002-90-4; CHEBI:45919	12530	InChI=1S/C13H26O2/c1-2-3-4-5-6-7-8-9-10-11-12-13(14)15/h2-12H2,1H3,(H,14,15)	InChIKey=SZHOJFHSIKHZHA-UHFFFAOYSA-N	CCCCCCCCCCCCC(=O)O	C13H26O2	214.193	4.999	Gut microbial environment	Unspecified gut bacterial enzyme	Aldehyde oxidation	TRIDECANAL	InChI=1S/C13H26O/c1-2-3-4-5-6-7-8-9-10-11-12-13-14/h13H,2-12H2,1H3	InChIKey=BGEHHAVMRVXCGR-UHFFFAOYSA-N	CCCCCCCCCCCCC=O	5.0464
Tridecanal	25311	2	BTMR0275	BT00002	UNDECANOIC ACID; 112-37-8; Hendecanoic acid; Undecylic acid; undecanoate; n-Undecanoic acid; n-Undecoic acid; n-Undecylic acid; Undecoic acid; 1-Decanecarboxylic acid	8180	InChI=1S/C11H22O2/c1-2-3-4-5-6-7-8-9-10-11(12)13/h2-10H2,1H3,(H,12,13)	InChIKey=ZDPHROOEEOARMN-UHFFFAOYSA-N	OC(=O)CCCCCCCCCC	C11H22O2	186.162	4.0866	Gut microbial environment	Unspecified gut bacterial enzyme	beta-Oxidation of carboxylic acid	TRIDECANOIC ACID	InChI=1S/C13H26O2/c1-2-3-4-5-6-7-8-9-10-11-12-13(14)15/h2-12H2,1H3,(H,14,15)	InChIKey=SZHOJFHSIKHZHA-UHFFFAOYSA-N	CCCCCCCCCCCCC(=O)O	4.999
Tridecanal	25311	3	BTMR0275	BT00003	NONANOIC ACID; Pelargonic acid; 112-05-0; n-Nonanoic acid; Nonoic acid; Nonylic acid; Pelargic acid; n-Nonylic acid; n-Nonoic acid; 1-Octanecarboxylic acid	8158	InChI=1S/C9H18O2/c1-2-3-4-5-6-7-8-9(10)11/h2-8H2,1H3,(H,10,11)	InChIKey=FBUKVWPVBMHYJY-UHFFFAOYSA-N	OC(=O)CCCCCCCC	C9H18O2	158.131	3.1742	Gut microbial environment	Unspecified gut bacterial enzyme	beta-Oxidation of carboxylic acid	UNDECANOIC ACID	InChI=1S/C11H22O2/c1-2-3-4-5-6-7-8-9-10-11(12)13/h2-10H2,1H3,(H,12,13)	InChIKey=ZDPHROOEEOARMN-UHFFFAOYSA-N	OC(=O)CCCCCCCCCC	4.0866
Tridecanal	25311	4	BTMR0167	BT00004	-		InChI=1S/C19H34O8/c1-2-3-4-5-6-7-8-9-10-11-12-13(20)26-19-16(23)14(21)15(22)17(27-19)18(24)25/h14-17,19,21-23H,2-12H2,1H3,(H,24,25)	InChIKey=PIKFVWODGFQGSR-UHFFFAOYSA-N	CCCCCCCCCCCCC(=O)OC1OC(C(O)C(O)C1O)C(O)=O	C19H34O8	390.225	3.3035	Gut microbial environment	Bacterial UDP-glucuronosyltransferase	O-Glucuronidation of aliphatic acid	TRIDECANOIC ACID	InChI=1S/C13H26O2/c1-2-3-4-5-6-7-8-9-10-11-12-13(14)15/h2-12H2,1H3,(H,14,15)	InChIKey=SZHOJFHSIKHZHA-UHFFFAOYSA-N	CCCCCCCCCCCCC(=O)O	4.999
Methyl salicylate	4133	1	BTMR0144	BT00001	salicylic acid; 2-Hydroxybenzoic acid; 69-72-7; o-hydroxybenzoic acid; 2-Carboxyphenol; o-Carboxyphenol; Rutranex; Salonil; Retarder W; Keralyt	338	InChI=1S/C7H6O3/c8-6-4-2-1-3-5(6)7(9)10/h1-4,8H,(H,9,10)	InChIKey=YGSDEFSMJLZEOE-UHFFFAOYSA-N	C1=CC(=C(C=C1)C(O)=O)O	C7H6O3	138.032	1.167	Gut microbial environment	EC 3.1.1.1	Hydrolysis of carboxylic acid ester	methyl salicylate	InChI=1S/C8H8O3/c1-11-8(10)6-4-2-3-5-7(6)9/h2-5,9H,1H3	InChIKey=OSWPMRLSEDHDFF-UHFFFAOYSA-N	C1(=CC=CC=C1C(=O)OC)O	1.418
Methyl salicylate	4133	2	BTMR0144	BT00002	methanol; methyl alcohol; wood alcohol; carbinol; 67-56-1; Wood spirit; Wood naphtha; Methylol; Methyl hydroxide; Pyroxylic spirit	887	InChI=1S/CH4O/c1-2/h2H,1H3	InChIKey=OKKJLVBELUTLKV-UHFFFAOYSA-N	OC	CH4O	32.0262	-0.358	Gut microbial environment	EC 3.1.1.1	Hydrolysis of carboxylic acid ester	methyl salicylate	InChI=1S/C8H8O3/c1-11-8(10)6-4-2-3-5-7(6)9/h2-5,9H,1H3	InChIKey=OSWPMRLSEDHDFF-UHFFFAOYSA-N	C1(=CC=CC=C1C(=O)OC)O	1.418
Methyl salicylate	4133	3	BTMR0166	BT00003	-		InChI=1S/C14H16O9/c1-21-13(20)6-4-2-3-5-7(6)22-14-10(17)8(15)9(16)11(23-14)12(18)19/h2-5,8-11,14-17H,1H3,(H,18,19)	InChIKey=HRVPLLRMYVVOIF-UHFFFAOYSA-N	C1(=CC=CC=C1C(=O)OC)OC2OC(C(O)C(O)C2O)C(O)=O	C14H16O9	328.079	-0.27749	Gut microbial environment	Bacterial UDP-glucuronosyltransferase	Aromatic OH-glucuronidation	methyl salicylate	InChI=1S/C8H8O3/c1-11-8(10)6-4-2-3-5-7(6)9/h2-5,9H,1H3	InChIKey=OSWPMRLSEDHDFF-UHFFFAOYSA-N	C1(=CC=CC=C1C(=O)OC)O	1.418
Methyl salicylate	4133	4	BTMR1288	BT00004	FT-0674504	15768273	InChI=1S/C13H14O9/c14-7-8(15)10(12(19)20)22-13(9(7)16)21-6-4-2-1-3-5(6)11(17)18/h1-4,7-10,13-16H,(H,17,18)(H,19,20)	InChIKey=JSCWDKKMLIQCMR-UHFFFAOYSA-N	C1=CC(=C(C=C1)C(O)=O)OC2OC(C(O)C(O)C2O)C(O)=O	C13H14O9	314.064	-0.5285	Gut microbial environment	SULFOTRANSFERASE	Decarboxylation of aromatic L-amino acid	salicylic acid	InChI=1S/C7H6O3/c8-6-4-2-1-3-5(6)7(9)10/h1-4,8H,(H,9,10)	InChIKey=YGSDEFSMJLZEOE-UHFFFAOYSA-N	C1=CC(=C(C=C1)C(O)=O)O	1.167
Methyl salicylate	4133	5	BTMR1028	BT00005	SALICYLIC ACID-ACYL-B-D-GLUCURONIDE	14427757	InChI=1S/C13H14O9/c14-6-4-2-1-3-5(6)12(20)22-13-9(17)7(15)8(16)10(21-13)11(18)19/h1-4,7-10,13-17H,(H,18,19)	InChIKey=IXVVXKRKCLJCKA-UHFFFAOYSA-N	C1=CC(=C(C=C1)C(OC2OC(C(O)C(O)C2O)C(O)=O)=O)O	C13H14O9	314.064	-0.5285	Gut microbial environment	SULFOTRANSFERASE	Epoxidation of arene	salicylic acid	InChI=1S/C7H6O3/c8-6-4-2-1-3-5(6)7(9)10/h1-4,8H,(H,9,10)	InChIKey=YGSDEFSMJLZEOE-UHFFFAOYSA-N	C1=CC(=C(C=C1)C(O)=O)O	1.167
Pentadecanal	17697	1	BTMR0050	BT00001	PENTADECANOIC ACID; 1002-84-2; Pentadecylic acid; n-Pentadecanoic acid; Pentadecyclic acid; n-Pentadecylic acid; C15:0; MFCD00002745; CCW02D961F; CHEMBL460025	13849	InChI=1S/C15H30O2/c1-2-3-4-5-6-7-8-9-10-11-12-13-14-15(16)17/h2-14H2,1H3,(H,16,17)	InChIKey=WQEPLUUGTLDZJY-UHFFFAOYSA-N	CCCCCCCCCCCCCCC(O)=O	C15H30O2	242.225	5.9114	Gut microbial environment	Unspecified gut bacterial enzyme	Aldehyde oxidation	PENTADECANAL	InChI=1S/C15H30O/c1-2-3-4-5-6-7-8-9-10-11-12-13-14-15-16/h15H,2-14H2,1H3	InChIKey=XGQJZNCFDLXSIJ-UHFFFAOYSA-N	CCCCCCCCCCCCCCC=O	5.9588
Pentadecanal	17697	4	BTMR0167	BT00004	-		InChI=1S/C21H38O8/c1-2-3-4-5-6-7-8-9-10-11-12-13-14-15(22)28-21-18(25)16(23)17(24)19(29-21)20(26)27/h16-19,21,23-25H,2-14H2,1H3,(H,26,27)	InChIKey=CMHHYUQGGINAFR-UHFFFAOYSA-N	CCCCCCCCCCCCCCC(=O)OC1OC(C(O)C(O)C1O)C(O)=O	C21H38O8	418.257	4.2159	Gut microbial environment	Bacterial UDP-glucuronosyltransferase	O-Glucuronidation of aliphatic acid	PENTADECANOIC ACID	InChI=1S/C15H30O2/c1-2-3-4-5-6-7-8-9-10-11-12-13-14-15(16)17/h2-14H2,1H3,(H,16,17)	InChIKey=WQEPLUUGTLDZJY-UHFFFAOYSA-N	CCCCCCCCCCCCCCC(O)=O	5.9114
Tetradecanal	31291	1	BTMR0050	BT00001	Tetradecanoic acid; MYRISTIC ACID; 544-63-8; n-Tetradecanoic acid; Crodacid; n-Tetradecoic acid; n-Tetradecan-1-oic acid; 1-Tridecanecarboxylic acid; Hydrofol acid 1495; Univol U 316S	11005	InChI=1S/C14H28O2/c1-2-3-4-5-6-7-8-9-10-11-12-13-14(15)16/h2-13H2,1H3,(H,15,16)	InChIKey=TUNFSRHWOTWDNC-UHFFFAOYSA-N	CCCCCCCCCCCCCC(=O)O	C14H28O2	228.209	5.4552	Gut microbial environment	Unspecified gut bacterial enzyme	Aldehyde oxidation	TETRADECANAL	InChI=1S/C14H28O/c1-2-3-4-5-6-7-8-9-10-11-12-13-14-15/h14H,2-13H2,1H3	InChIKey=UHUFTBALEZWWIH-UHFFFAOYSA-N	CCCCCCCCCCCCCC=O	5.5026
Tetradecanal	31291	2	BTMR0275	BT00002	lauric acid; DODECANOIC ACID; 143-07-7; n-Dodecanoic acid; Dodecylic acid; Vulvic acid; Laurostearic acid; Dodecoic acid; Duodecylic acid; 1-Undecanecarboxylic acid	3893	InChI=1S/C12H24O2/c1-2-3-4-5-6-7-8-9-10-11-12(13)14/h2-11H2,1H3,(H,13,14)	InChIKey=POULHZVOKOAJMA-UHFFFAOYSA-N	CCCCCCCCCCCC(=O)O	C12H24O2	200.178	4.5428	Gut microbial environment	Unspecified gut bacterial enzyme	beta-Oxidation of carboxylic acid	Tetradecanoic acid	InChI=1S/C14H28O2/c1-2-3-4-5-6-7-8-9-10-11-12-13-14(15)16/h2-13H2,1H3,(H,15,16)	InChIKey=TUNFSRHWOTWDNC-UHFFFAOYSA-N	CCCCCCCCCCCCCC(=O)O	5.4552
Tetradecanal	31291	3	BTMR0275	BT00003	Decanoic acid; CAPRIC ACID; 334-48-5; n-Decanoic acid; n-Capric acid; Decoic acid; Decylic acid; Caprinic acid; n-Decylic acid; 1-Nonanecarboxylic acid	2969	InChI=1S/C10H20O2/c1-2-3-4-5-6-7-8-9-10(11)12/h2-9H2,1H3,(H,11,12)	InChIKey=GHVNFZFCNZKVNT-UHFFFAOYSA-N	CCCCCCCCCC(=O)O	C10H20O2	172.146	3.6304	Gut microbial environment	Unspecified gut bacterial enzyme	beta-Oxidation of carboxylic acid	lauric acid	InChI=1S/C12H24O2/c1-2-3-4-5-6-7-8-9-10-11-12(13)14/h2-11H2,1H3,(H,13,14)	InChIKey=POULHZVOKOAJMA-UHFFFAOYSA-N	CCCCCCCCCCCC(=O)O	4.5428
Tetradecanal	31291	4	BTMR0167	BT00004	-		InChI=1S/C20H36O8/c1-2-3-4-5-6-7-8-9-10-11-12-13-14(21)27-20-17(24)15(22)16(23)18(28-20)19(25)26/h15-18,20,22-24H,2-13H2,1H3,(H,25,26)	InChIKey=ZXWLUEFXQJFMOV-UHFFFAOYSA-N	CCCCCCCCCCCCCC(=O)OC1OC(C(O)C(O)C1O)C(O)=O	C20H36O8	404.241	3.7597	Gut microbial environment	Bacterial UDP-glucuronosyltransferase	O-Glucuronidation of aliphatic acid	Tetradecanoic acid	InChI=1S/C14H28O2/c1-2-3-4-5-6-7-8-9-10-11-12-13-14(15)16/h2-13H2,1H3,(H,15,16)	InChIKey=TUNFSRHWOTWDNC-UHFFFAOYSA-N	CCCCCCCCCCCCCC(=O)O	5.4552
(-)-Acorenone	12480741	1	BTMR1209	BT00001	HGEHVVBKUMPQRX-UHFFFAOYSA-N; 1-Isopropyl-4,8-dimethylspiro[4.5]decan-7-one #; 4,8-dimethyl-1-propan-2-yl-spiro[4.5]decan-9-one; Spiro[4.5]decan-7-one, 1,8-dimethyl-4-(1-methylethyl)-	535237	InChI=1S/C15H26O/c1-10(2)13-6-5-12(4)15(13)8-7-11(3)14(16)9-15/h10-13H,5-9H2,1-4H3	InChIKey=HGEHVVBKUMPQRX-UHFFFAOYSA-N	CC1CCC(C12CCC(C(=O)C2)C)C(C)C	C15H26O	222.198	3.8473	Gut microbial environment	EC 1.6.99.1	Reduction of alpha,beta-unsaturated carbon-carbon double bond adjacent to electron withdrawing group	HBTHUBMUAHAWBC-UHFFFAOYSA-N	InChI=1S/C15H24O/c1-10(2)13-6-5-12(4)15(13)8-7-11(3)14(16)9-15/h7,10,12-13H,5-6,8-9H2,1-4H3	InChIKey=HBTHUBMUAHAWBC-UHFFFAOYSA-N	CC1CCC(C12CC=C(C(=O)C2)C)C(C)C	3.808
Geranyl formate	5282109	1	BTMR0143	BT00001	3,7-Dimethyl-2,6-octadien-1-ol; 3,7-dimethylocta-2,6-dien-1-ol; 68311-14-8; 3,7-Dimethyl-2,6-octadienol; 1-Octanol, 3,7-dimethyl-, tetradehydro deriv.; Geraniol,(S); Geraniol-[d6]; Spectrum_000401; Spectrum2_000784; Spectrum3_001450	4458	InChI=1S/C10H18O/c1-9(2)5-4-6-10(3)7-8-11/h5,7,11H,4,6,8H2,1-3H3	InChIKey=GLZPCOQZEFWAFX-UHFFFAOYSA-N	CC(C)=CCCC(C)=CCO	C10H18O	154.136	2.9341	Gut microbial environment	EC 3.1.1.1	Hydrolysis of carboxylic acid ester	3,7-dimethylocta-2,6-dienyl formate	InChI=1S/C11H18O2/c1-10(2)5-4-6-11(3)7-8-13-9-12/h5,7,9H,4,6,8H2,1-3H3	InChIKey=FQMZVFJYMPNUCT-UHFFFAOYSA-N	CC(=CCCC(=CCOC=O)C)C	3.2344
Geranyl formate	5282109	2	BTMR0143	BT00002	formic acid; Methanoic acid; 64-18-6; Formylic acid; Aminic acid; Bilorin; Hydrogen carboxylic acid; Formisoton; Myrmicyl; Formira	284	InChI=1S/CH2O2/c2-1-3/h1H,(H,2,3)	InChIKey=BDAGIHXWWSANSR-UHFFFAOYSA-N	O=CO	CH2O2	46.0055	-0.3087	Gut microbial environment	EC 3.1.1.1	Hydrolysis of carboxylic acid ester	3,7-dimethylocta-2,6-dienyl formate	InChI=1S/C11H18O2/c1-10(2)5-4-6-11(3)7-8-13-9-12/h5,7,9H,4,6,8H2,1-3H3	InChIKey=FQMZVFJYMPNUCT-UHFFFAOYSA-N	CC(=CCCC(=CCOC=O)C)C	3.2344
Geranyl formate	5282109	3	BTMR0165	BT00003	-		InChI=1S/C16H26O7/c1-9(2)5-4-6-10(3)7-8-22-16-13(19)11(17)12(18)14(23-16)15(20)21/h5,7,11-14,16-19H,4,6,8H2,1-3H3,(H,20,21)	InChIKey=XJJHWRIXQMBBGX-UHFFFAOYSA-N	CC(C)=CCCC(C)=CCOC1OC(C(O)=O)C(C(C1O)O)O	C16H26O7	330.168	1.3961	Gut microbial environment	Bacterial UDP-glucuronosyltransferase	Alkyl-OH-glucuronidation	3,7-Dimethyl-2,6-octadien-1-ol	InChI=1S/C10H18O/c1-9(2)5-4-6-10(3)7-8-11/h5,7,11H,4,6,8H2,1-3H3	InChIKey=GLZPCOQZEFWAFX-UHFFFAOYSA-N	CC(C)=CCCC(C)=CCO	2.9341
Geranyl formate	5282109	4	BTMR0501	BT00004	SCHEMBL18585381	126649187	InChI=1S/C10H18O4S/c1-9(2)5-4-6-10(3)7-8-14-15(11,12)13/h5,7H,4,6,8H2,1-3H3,(H,11,12,13)	InChIKey=OLJYZVCOHXCPAB-UHFFFAOYSA-N	CC(C)=CCCC(C)=CCOS(O)(=O)=O	C10H18O4S	234.093	2.3548	Gut microbial environment	SULFOTRANSFERASE	Sulfation of primary alcohol	3,7-Dimethyl-2,6-octadien-1-ol	InChI=1S/C10H18O/c1-9(2)5-4-6-10(3)7-8-11/h5,7,11H,4,6,8H2,1-3H3	InChIKey=GLZPCOQZEFWAFX-UHFFFAOYSA-N	CC(C)=CCCC(C)=CCO	2.9341
Kaempferol	5280863	1	BTMR0037	BT00001	Galangin; 548-83-4; Norizalpinin; 3,5,7-Trihydroxyflavone; 3,5,7-Trihydroxy-2-phenyl-4H-chromen-4-one; 3,5,7-triOH-Flavone; 3,5,7-Trihydroxy-2-phenyl-4-benzopyrone; 4H-1-Benzopyran-4-one, 3,5,7-trihydroxy-2-phenyl-; 3,5,7-trihydroxy-2-phenylchromen-4-one; UNII-142FWE6ECS	5281616	InChI=1S/C15H10O5/c16-9-6-10(17)12-11(7-9)20-15(14(19)13(12)18)8-4-2-1-3-5-8/h1-7,16-17,19H	InChIKey=VCCRNZQBSJXYJD-UHFFFAOYSA-N	OC1=C(OC2=CC(=CC(=C2C1=O)O)O)C3=CC=CC=C3	C15H10O5	270.053	3.027	Gut microbial environment	Unspecified bacterial dehydroxylase	2-Hydroxylation of 1,4-disubstituted benzene	kaempferol	InChI=1S/C15H10O6/c16-8-3-1-7(2-4-8)15-14(20)13(19)12-10(18)5-9(17)6-11(12)21-15/h1-6,16-18,20H	InChIKey=IYRMWMYZSQPJKC-UHFFFAOYSA-N	OC1=C(OC2=CC(=CC(=C2C1=O)O)O)C3=CC=C(C=C3)O	2.7596
Kaempferol	5280863	2	BTMR1288	BT00002	-		InChI=1S/C21H18O12/c22-8-5-10(23)12-11(6-8)32-18(15(26)13(12)24)7-1-3-9(4-2-7)31-21-17(28)14(25)16(27)19(33-21)20(29)30/h1-6,14,16-17,19,21-23,25-28H,(H,29,30)	InChIKey=YRNXBNAIKIZMCK-UHFFFAOYSA-N	OC1=C(OC2=CC(=CC(=C2C1=O)O)O)C3=CC=C(C=C3)OC4OC(C(O)C(O)C4O)C(O)=O	C21H18O12	462.08	1.0641	Gut microbial environment	SULFOTRANSFERASE	Decarboxylation of aromatic L-amino acid	kaempferol	InChI=1S/C15H10O6/c16-8-3-1-7(2-4-8)15-14(20)13(19)12-10(18)5-9(17)6-11(12)21-15/h1-6,16-18,20H	InChIKey=IYRMWMYZSQPJKC-UHFFFAOYSA-N	OC1=C(OC2=CC(=CC(=C2C1=O)O)O)C3=CC=C(C=C3)O	2.7596
Kaempferol	5280863	3	BTMR1288	BT00003	kaempferol-3-o-glucuronide	74315888	InChI=1S/C21H18O12/c22-8-3-1-7(2-4-8)18-15(26)13(24)12-10(23)5-9(6-11(12)32-18)31-21-17(28)14(25)16(27)19(33-21)20(29)30/h1-6,14,16-17,19,21-23,25-28H,(H,29,30)	InChIKey=HKMMHEQNCQNUNN-UHFFFAOYSA-N	OC1=C(OC2=CC(=CC(=C2C1=O)O)OC3OC(C(O)C(O)C3O)C(O)=O)C4=CC=C(C=C4)O	C21H18O12	462.08	1.0641	Gut microbial environment	SULFOTRANSFERASE	Decarboxylation of aromatic L-amino acid	kaempferol	InChI=1S/C15H10O6/c16-8-3-1-7(2-4-8)15-14(20)13(19)12-10(18)5-9(17)6-11(12)21-15/h1-6,16-18,20H	InChIKey=IYRMWMYZSQPJKC-UHFFFAOYSA-N	OC1=C(OC2=CC(=CC(=C2C1=O)O)O)C3=CC=C(C=C3)O	2.7596
Kaempferol	5280863	4	BTMR1288	BT00004	6-[3,7-Dihydroxy-2-(4-hydroxyphenyl)-4-oxochromen-5-yl]oxy-3,4,5-trihydroxyoxane-2-carboxylic acid	74978092	InChI=1S/C21H18O12/c22-8-3-1-7(2-4-8)18-15(26)13(24)12-10(31-18)5-9(23)6-11(12)32-21-17(28)14(25)16(27)19(33-21)20(29)30/h1-6,14,16-17,19,21-23,25-28H,(H,29,30)	InChIKey=AESGYRCGOWUBNU-UHFFFAOYSA-N	OC1=C(OC2=CC(=CC(=C2C1=O)OC3OC(C(O)C(O)C3O)C(O)=O)O)C4=CC=C(C=C4)O	C21H18O12	462.08	1.0641	Gut microbial environment	SULFOTRANSFERASE	Decarboxylation of aromatic L-amino acid	kaempferol	InChI=1S/C15H10O6/c16-8-3-1-7(2-4-8)15-14(20)13(19)12-10(18)5-9(17)6-11(12)21-15/h1-6,16-18,20H	InChIKey=IYRMWMYZSQPJKC-UHFFFAOYSA-N	OC1=C(OC2=CC(=CC(=C2C1=O)O)O)C3=CC=C(C=C3)O	2.7596
Kaempferol	5280863	5	BTMR0166	BT00005	-		InChI=1S/C21H18O11/c22-10-6-9(30-21-17(27)14(24)16(26)19(32-21)20(28)29)7-11-12(10)13(23)15(25)18(31-11)8-4-2-1-3-5-8/h1-7,14,16-17,19,21-22,24-27H,(H,28,29)	InChIKey=RNIDRAZXQJUZTQ-UHFFFAOYSA-N	OC1=C(OC2=CC(=CC(=C2C1=O)O)OC3OC(C(O)C(O)C3O)C(O)=O)C4=CC=CC=C4	C21H18O11	446.085	1.3315	Gut microbial environment	Bacterial UDP-glucuronosyltransferase	Aromatic OH-glucuronidation	Galangin	InChI=1S/C15H10O5/c16-9-6-10(17)12-11(7-9)20-15(14(19)13(12)18)8-4-2-1-3-5-8/h1-7,16-17,19H	InChIKey=VCCRNZQBSJXYJD-UHFFFAOYSA-N	OC1=C(OC2=CC(=CC(=C2C1=O)O)O)C3=CC=CC=C3	3.027
Kaempferol	5280863	6	BTMR0166	BT00006	-		InChI=1S/C21H18O11/c22-9-6-10-12(13(23)15(25)18(30-10)8-4-2-1-3-5-8)11(7-9)31-21-17(27)14(24)16(26)19(32-21)20(28)29/h1-7,14,16-17,19,21-22,24-27H,(H,28,29)	InChIKey=DITJHAZCHHXEOA-UHFFFAOYSA-N	OC1=C(OC2=CC(=CC(=C2C1=O)OC3OC(C(O)C(O)C3O)C(O)=O)O)C4=CC=CC=C4	C21H18O11	446.085	1.3315	Gut microbial environment	Bacterial UDP-glucuronosyltransferase	Aromatic OH-glucuronidation	Galangin	InChI=1S/C15H10O5/c16-9-6-10(17)12-11(7-9)20-15(14(19)13(12)18)8-4-2-1-3-5-8/h1-7,16-17,19H	InChIKey=VCCRNZQBSJXYJD-UHFFFAOYSA-N	OC1=C(OC2=CC(=CC(=C2C1=O)O)O)C3=CC=CC=C3	3.027
beta-Ionone	638014	1	BTMR1209	BT00001	Dihydro-beta-ionone; 17283-81-7; 4-(2,6,6-trimethylcyclohex-1-en-1-yl)butan-2-one; 4-(2,6,6-Trimethyl-1-cyclohexen-1-yl)-2-butanone; 7,8-Dihydro-beta-ionone; Dihydro-b-ionone; 2-Butanone, 4-(2,6,6-trimethyl-1-cyclohexen-1-yl)-; FEMA No. 3626; 4-(2,6,6-trimethylcyclohexen-1-yl)butan-2-one; 4-(2,6,6-Trimethyl-1-cyclohexenyl)-2-butanone	519382	InChI=1S/C13H22O/c1-10-6-5-9-13(3,4)12(10)8-7-11(2)14/h5-9H2,1-4H3	InChIKey=QJJDNZGPQDGNDX-UHFFFAOYSA-N	CC1=C(C(CCC1)(C)C)CCC(=O)C	C13H22O	194.167	3.2385	Gut microbial environment	EC 1.6.99.1	Reduction of alpha,beta-unsaturated carbon-carbon double bond adjacent to electron withdrawing group	beta-Jonone	InChI=1S/C13H20O/c1-10-6-5-9-13(3,4)12(10)8-7-11(2)14/h7-8H,5-6,9H2,1-4H3	InChIKey=PSQYTAPXSHCGMF-UHFFFAOYSA-N	CC1=C(C(CCC1)(C)C)C=CC(=O)C	3.2153
beta-Ionone	638014	3	BTMR1310	BT00002	YJRODKCOICMRBO-UHFFFAOYSA-N; DTXSID901260315; NS00058594	118287	InChI=1S/C13H22O/c1-10-6-5-9-13(3,4)12(10)8-7-11(2)14/h7-8,10,12H,5-6,9H2,1-4H3	InChIKey=YJRODKCOICMRBO-UHFFFAOYSA-N	CC1C(C(CCC1)(C)C)C=CC(=O)C	C13H22O	194.167	3.2707	Gut microbial environment	EC 1.3.1.31	Reduction of alpha,beta-unsaturated carbon-carbon double bond adjacent to electron withdrawing group	beta-Jonone	InChI=1S/C13H20O/c1-10-6-5-9-13(3,4)12(10)8-7-11(2)14/h7-8H,5-6,9H2,1-4H3	InChIKey=PSQYTAPXSHCGMF-UHFFFAOYSA-N	CC1=C(C(CCC1)(C)C)C=CC(=O)C	3.2153
beta-Ionone	638014	4	BTMR1209	BT00003	4-(2,2,6-Trimethylcyclohexyl)-2-butanone; 6138-85-8; Tetrahydroionone; 4-(2,2,6-trimethylcyclohexyl)butan-2-one; 2-Butanone, 4-(2,2,6-trimethylcyclohexyl)-; EINECS 228-122-1; AI3-34639; 4-(2,6,6-Trimethylcyclohexyl)butan-2-one; SCHEMBL1149570; DTXSID40863696	110787	InChI=1S/C13H24O/c1-10-6-5-9-13(3,4)12(10)8-7-11(2)14/h10,12H,5-9H2,1-4H3	InChIKey=PQCDGQHNORPNBR-UHFFFAOYSA-N	CC1C(C(CCC1)(C)C)CCC(=O)C	C13H24O	196.183	3.2939	Gut microbial environment	EC 1.6.99.1	Reduction of alpha,beta-unsaturated carbon-carbon double bond adjacent to electron withdrawing group	YJRODKCOICMRBO-UHFFFAOYSA-N	InChI=1S/C13H22O/c1-10-6-5-9-13(3,4)12(10)8-7-11(2)14/h7-8,10,12H,5-6,9H2,1-4H3	InChIKey=YJRODKCOICMRBO-UHFFFAOYSA-N	CC1C(C(CCC1)(C)C)C=CC(=O)C	3.2707
Methyl palmitate	8181	1	BTMR0143	BT00001	palmitic acid; Hexadecanoic acid; 57-10-3; Cetylic acid; palmitate; n-Hexadecanoic acid; Hexadecylic acid; Hydrofol; n-Hexadecoic acid; 1-Pentadecanecarboxylic acid	985	InChI=1S/C16H32O2/c1-2-3-4-5-6-7-8-9-10-11-12-13-14-15-16(17)18/h2-15H2,1H3,(H,17,18)	InChIKey=IPCSVZSSVZVIGE-UHFFFAOYSA-N	CCCCCCCCCCCCCCCC(=O)O	C16H32O2	256.24	6.3676	Human	EC 3.1.1.1	Hydrolysis of carboxylic acid ester	METHYL PALMITATE	InChI=1S/C17H34O2/c1-3-4-5-6-7-8-9-10-11-12-13-14-15-16-17(18)19-2/h3-16H2,1-2H3	InChIKey=FLIACVVOZYBSBS-UHFFFAOYSA-N	CCCCCCCCCCCCCCCC(=O)OC	6.6186
Methyl palmitate	8181	4	BTMR0167	BT00004	-		InChI=1S/C22H40O8/c1-2-3-4-5-6-7-8-9-10-11-12-13-14-15-16(23)29-22-19(26)17(24)18(25)20(30-22)21(27)28/h17-20,22,24-26H,2-15H2,1H3,(H,27,28)	InChIKey=VQJIPERBRVAXHC-UHFFFAOYSA-N	CCCCCCCCCCCCCCCC(=O)OC1OC(C(O)C(O)C1O)C(O)=O	C22H40O8	432.272	4.6721	Gut microbial environment	Bacterial UDP-glucuronosyltransferase	O-Glucuronidation of aliphatic acid	palmitic acid	InChI=1S/C16H32O2/c1-2-3-4-5-6-7-8-9-10-11-12-13-14-15-16(17)18/h2-15H2,1H3,(H,17,18)	InChIKey=IPCSVZSSVZVIGE-UHFFFAOYSA-N	CCCCCCCCCCCCCCCC(=O)O	6.3676
Linalyl acetate	8294	1	BTMR0143	BT00001	Linalool; 78-70-6; 3,7-Dimethylocta-1,6-dien-3-ol; Linalol; LINALYL ALCOHOL; 3,7-Dimethyl-1,6-octadien-3-ol; allo-Ocimenol; beta-Linalool; 1,6-Octadien-3-ol, 3,7-dimethyl-; (+-)-Linalool	6549	InChI=1S/C10H18O/c1-5-10(4,11)8-6-7-9(2)3/h5,7,11H,1,6,8H2,2-4H3	InChIKey=CDOSHBSSFJOMGT-UHFFFAOYSA-N	OC(C=C)(C)CCC=C(C)C	C10H18O	154.136	2.7354	Gut microbial environment	EC 3.1.1.1	Hydrolysis of carboxylic acid ester	LINALYL ACETATE	InChI=1S/C12H20O2/c1-6-12(5,14-11(4)13)9-7-8-10(2)3/h6,8H,1,7,9H2,2-5H3	InChIKey=UWKAYLJWKGQEPM-UHFFFAOYSA-N	CC(=CCCC(C)(C=C)OC(=O)C)C	3.1145
Linalyl acetate	8294	2	BTMR0143	BT00002	hydron;acetate; Solventvellow146; (-)-bornyl ferulate; Ferric vibriobactin receptor; frizzled-1 protein, vertebrate; Guanylate cyclase activating protein; 109945-04-2; 2-Mercapto-5-chlor-benzoxazol-7-sulfonsure, Kaliumsalz; 120416-14-0; 147416-04-4	21980959	InChI=1S/C2H4O2/c1-2(3)4/h1H3,(H,3,4)	InChIKey=QTBSBXVTEAMEQO-UHFFFAOYSA-N	CC(=O)O	C2H4O2	60.0211	-0.2299	Gut microbial environment	EC 3.1.1.1	Hydrolysis of carboxylic acid ester	LINALYL ACETATE	InChI=1S/C12H20O2/c1-6-12(5,14-11(4)13)9-7-8-10(2)3/h6,8H,1,7,9H2,2-5H3	InChIKey=UWKAYLJWKGQEPM-UHFFFAOYSA-N	CC(=CCCC(C)(C=C)OC(=O)C)C	3.1145
Linalyl acetate	8294	3	BTMR0165	BT00003	-		InChI=1S/C16H26O7/c1-5-16(4,8-6-7-9(2)3)23-15-12(19)10(17)11(18)13(22-15)14(20)21/h5,7,10-13,15,17-19H,1,6,8H2,2-4H3,(H,20,21)	InChIKey=RAULGMXGBZYMCC-UHFFFAOYSA-N	C(C)(CCC=C(C)C)(C=C)OC1OC(C(O)=O)C(C(C1O)O)O	C16H26O7	330.168	1.1974	Gut microbial environment	Bacterial UDP-glucuronosyltransferase	Alkyl-OH-glucuronidation	Linalool	InChI=1S/C10H18O/c1-5-10(4,11)8-6-7-9(2)3/h5,7,11H,1,6,8H2,2-4H3	InChIKey=CDOSHBSSFJOMGT-UHFFFAOYSA-N	OC(C=C)(C)CCC=C(C)C	2.7354
1-Tetradecanol	8209	1	BTMR0165	BT00001	-		InChI=1S/C20H38O7/c1-2-3-4-5-6-7-8-9-10-11-12-13-14-26-20-17(23)15(21)16(22)18(27-20)19(24)25/h15-18,20-23H,2-14H2,1H3,(H,24,25)	InChIKey=SGFLTPDTQXCTJT-UHFFFAOYSA-N	C(CCCCCCCCCCCCC)OC1OC(C(O)=O)C(C(C1O)O)O	C20H38O7	390.262	3.9947	Gut microbial environment	Bacterial UDP-glucuronosyltransferase	Alkyl-OH-glucuronidation	1-TETRADECANOL	InChI=1S/C14H30O/c1-2-3-4-5-6-7-8-9-10-11-12-13-14-15/h15H,2-14H2,1H3	InChIKey=HLZKNKRTKFSKGZ-UHFFFAOYSA-N	C(CCCCCCCCCCCCC)O	5.5327
1-Tetradecanol	8209	2	BTMR0501	BT00002	SCHEMBL11371614	88769738	InChI=1S/C14H30O4S/c1-2-3-4-5-6-7-8-9-10-11-12-13-14-18-19(15,16)17/h2-14H2,1H3,(H,15,16,17)	InChIKey=URLJMZWTXZTZRR-UHFFFAOYSA-N	C(CCCCCCCCCCCCC)OS(O)(=O)=O	C14H30O4S	294.186	4.9534	Gut microbial environment	SULFOTRANSFERASE	Sulfation of primary alcohol	1-TETRADECANOL	InChI=1S/C14H30O/c1-2-3-4-5-6-7-8-9-10-11-12-13-14-15/h15H,2-14H2,1H3	InChIKey=HLZKNKRTKFSKGZ-UHFFFAOYSA-N	C(CCCCCCCCCCCCC)O	5.5327
Phenylacetaldehyde	998	1	BTMR0050	BT00001	PHENYLACETIC ACID; 2-Phenylacetic acid; Benzeneacetic acid; 103-82-2; Phenylethanoic acid; alpha-Toluic acid; phenylacetate; Benzenacetic acid; Acetic acid, phenyl-; Benzylformic acid	999	InChI=1S/C8H8O2/c9-8(10)6-7-4-2-1-3-5-7/h1-5H,6H2,(H,9,10)	InChIKey=WLJVXDMOQOGPHL-UHFFFAOYSA-N	OC(=O)CC1=CC=CC=C1	C8H8O2	136.052	1.72	Gut microbial environment	Unspecified gut bacterial enzyme	Aldehyde oxidation	phenylacetaldehyde	InChI=1S/C8H8O/c9-7-6-8-4-2-1-3-5-8/h1-5,7H,6H2	InChIKey=DTUQWGWMVIHBKE-UHFFFAOYSA-N	O=CCC1=CC=CC=C1	1.75
Phenylacetaldehyde	998	2	BTMR0276	BT00002	hydron;benzoate; 117500-35-3; SCHEMBL10633068	20144841	InChI=1S/C7H6O2/c8-7(9)6-4-2-1-3-5-6/h1-5H,(H,8,9)	InChIKey=WPYMKLBDIGXBTP-UHFFFAOYSA-N	C1=CC=C(C=C1)C(O)=O	C7H6O2	122.037	1.4344	Gut microbial environment	Unspecified gut bacterial enzyme	alpha-Oxidation of carboxylic acid	PHENYLACETIC ACID	InChI=1S/C8H8O2/c9-8(10)6-7-4-2-1-3-5-7/h1-5H,6H2,(H,9,10)	InChIKey=WLJVXDMOQOGPHL-UHFFFAOYSA-N	OC(=O)CC1=CC=CC=C1	1.72
Phenylacetaldehyde	998	3	BTMR0167	BT00003	CHEBI:169719; 3,4,5-trihydroxy-6-(2-phenylacetyl)oxyoxane-2-carboxylic acid; 3,4,5-trihydroxy-6-[(2-phenylacetyl)oxy]oxane-2-carboxylic acid	131839498	InChI=1S/C14H16O8/c15-8(6-7-4-2-1-3-5-7)21-14-11(18)9(16)10(17)12(22-14)13(19)20/h1-5,9-12,14,16-18H,6H2,(H,19,20)	InChIKey=ABWSRRGSWCOZTG-UHFFFAOYSA-N	O(C(=O)CC1=CC=CC=C1)C2OC(C(O)C(O)C2O)C(O)=O	C14H16O8	312.084	-0.2263	Gut microbial environment	Bacterial UDP-glucuronosyltransferase	O-Glucuronidation of aliphatic acid	PHENYLACETIC ACID	InChI=1S/C8H8O2/c9-8(10)6-7-4-2-1-3-5-7/h1-5H,6H2,(H,9,10)	InChIKey=WLJVXDMOQOGPHL-UHFFFAOYSA-N	OC(=O)CC1=CC=CC=C1	1.72
Spathulenol	92231	1	BTMR0165	BT00001	-		InChI=1S/C21H32O7/c1-9-5-6-11-13(20(11,2)3)12-10(9)7-8-21(12,4)28-19-16(24)14(22)15(23)17(27-19)18(25)26/h10-17,19,22-24H,1,5-8H2,2-4H3,(H,25,26)	InChIKey=HRHBRRIPBQWRRY-UHFFFAOYSA-N	CC1(C2C1C3C(CCC3(C)OC4OC(C(O)=O)C(C(C4O)O)O)C(=C)CC2)C	C21H32O7	396.215	1.4687	Gut microbial environment	Bacterial UDP-glucuronosyltransferase	Alkyl-OH-glucuronidation	Spathulenol	InChI=1S/C15H24O/c1-9-5-6-11-13(14(11,2)3)12-10(9)7-8-15(12,4)16/h10-13,16H,1,5-8H2,2-4H3	InChIKey=FRMCCTDTYSRUBE-UHFFFAOYSA-N	CC1(C2C1C3C(CCC3(C)O)C(=C)CC2)C	3.0067
1-Tridecanol	8207	1	BTMR0165	BT00001	-		InChI=1S/C19H36O7/c1-2-3-4-5-6-7-8-9-10-11-12-13-25-19-16(22)14(20)15(21)17(26-19)18(23)24/h14-17,19-22H,2-13H2,1H3,(H,23,24)	InChIKey=UWAYWNKGGQKQQX-UHFFFAOYSA-N	C(CCCCCCCCCCCC)OC1OC(C(O)=O)C(C(C1O)O)O	C19H36O7	376.246	3.5385	Gut microbial environment	Bacterial UDP-glucuronosyltransferase	Alkyl-OH-glucuronidation	1-TRIDECANOL	InChI=1S/C13H28O/c1-2-3-4-5-6-7-8-9-10-11-12-13-14/h14H,2-13H2,1H3	InChIKey=XFRVVPUIAFSTFO-UHFFFAOYSA-N	C(CCCCCCCCCCCC)O	5.0765
1-Tridecanol	8207	2	BTMR0501	BT00002	tridecyl hydrogen sulfate; EINECS 271-897-6; 68611-55-2; Tridecylsulfat; C13-Alkyl sulfate; SCHEMBL44523; C13-AS; CHEMBL1208311; DTXSID2048032; 7328-26-9	18191	InChI=1S/C13H28O4S/c1-2-3-4-5-6-7-8-9-10-11-12-13-17-18(14,15)16/h2-13H2,1H3,(H,14,15,16)	InChIKey=QTUIJRIDZOSXHJ-UHFFFAOYSA-N	C(CCCCCCCCCCCC)OS(O)(=O)=O	C13H28O4S	280.171	4.4972	Gut microbial environment	SULFOTRANSFERASE	Sulfation of primary alcohol	1-TRIDECANOL	InChI=1S/C13H28O/c1-2-3-4-5-6-7-8-9-10-11-12-13-14/h14H,2-13H2,1H3	InChIKey=XFRVVPUIAFSTFO-UHFFFAOYSA-N	C(CCCCCCCCCCCC)O	5.0765
Heptadecanal	71552	1	BTMR0050	BT00001	HEPTADECANOIC ACID; Margaric acid; 506-12-7; n-Heptadecanoic acid; Margarinic acid; n-Heptadecylic acid; Heptadecylic acid; n-Heptadecoic acid; Fatty acids, C16-18; Fatty acids, C14-22	10465	InChI=1S/C17H34O2/c1-2-3-4-5-6-7-8-9-10-11-12-13-14-15-16-17(18)19/h2-16H2,1H3,(H,18,19)	InChIKey=KEMQGTRYUADPNZ-UHFFFAOYSA-N	CCCCCCCCCCCCCCCCC(=O)O	C17H34O2	270.256	6.8238	Gut microbial environment	Unspecified gut bacterial enzyme	Aldehyde oxidation	Heptadecanal	InChI=1S/C17H34O/c1-2-3-4-5-6-7-8-9-10-11-12-13-14-15-16-17-18/h17H,2-16H2,1H3	InChIKey=PIYDVAYKYBWPPY-UHFFFAOYSA-N	CCCCCCCCCCCCCCCCC=O	6.8712
Heptadecanal	71552	4	BTMR0167	BT00004	-		InChI=1S/C23H42O8/c1-2-3-4-5-6-7-8-9-10-11-12-13-14-15-16-17(24)30-23-20(27)18(25)19(26)21(31-23)22(28)29/h18-21,23,25-27H,2-16H2,1H3,(H,28,29)	InChIKey=MKNCGCAELQAOOT-UHFFFAOYSA-N	CCCCCCCCCCCCCCCCC(=O)OC1OC(C(O)C(O)C1O)C(O)=O	C23H42O8	446.288	5.1283	Gut microbial environment	Bacterial UDP-glucuronosyltransferase	O-Glucuronidation of aliphatic acid	HEPTADECANOIC ACID	InChI=1S/C17H34O2/c1-2-3-4-5-6-7-8-9-10-11-12-13-14-15-16-17(18)19/h2-16H2,1H3,(H,18,19)	InChIKey=KEMQGTRYUADPNZ-UHFFFAOYSA-N	CCCCCCCCCCCCCCCCC(=O)O	6.8238
beta-Cyclocitral	9895	1	BTMR0050	BT00001	471-90-9; 2,6,6-Trimethylcyclohexene-1-carboxylic acid; beta-Cyclogeranic acid; 2,6,6-TRIMETHYLCYCLOHEX-1-ENE-1-CARBOXYLIC ACID; UNII-LJ1U3W65NW; EINECS 207-446-7; LJ1U3W65NW; 1-Cyclohexene-1-carboxylic acid, 2,6,6-trimethyl-; .BETA.-CYCLOGERANIC ACID; DTXSID00197040	3013889	InChI=1S/C10H16O2/c1-7-5-4-6-10(2,3)8(7)9(11)12/h4-6H2,1-3H3,(H,11,12)	InChIKey=XOQRKINTHIDGND-UHFFFAOYSA-N	CC1=C(C(CCC1)(C)C)C(=O)O	C10H16O2	168.115	2.7616	Gut microbial environment	Unspecified gut bacterial enzyme	Aldehyde oxidation	beta-Cyclocitral	InChI=1S/C10H16O/c1-8-5-4-6-10(2,3)9(8)7-11/h7H,4-6H2,1-3H3	InChIKey=MOQGCGNUWBPGTQ-UHFFFAOYSA-N	CC1=C(C(CCC1)(C)C)C=O	2.809
beta-Cyclocitral	9895	2	BTMR1209	BT00002	Cyclohexanecarboxaldehyde, 2,2,6-trimethyl-; 13155-57-2; 2,2,6-Trimethylcyclohexanecarbaldehyde; EINECS 236-094-7; 2,2,6-trimethylcyclohexane-1-carbaldehyde; 2,2,6-Trimethylcyclohexanecarboxaldehyde; DTXSID60866285; Cyclohexene-1-acetaldehyde, 2,6,6-trimethyl; SCHEMBL1276250; DTXCID20814585	103695	InChI=1S/C10H18O/c1-8-5-4-6-10(2,3)9(8)7-11/h7-9H,4-6H2,1-3H3	InChIKey=MPLGIGIOVUTMJA-UHFFFAOYSA-N	CC1C(C(CCC1)(C)C)C=O	C10H18O	154.136	2.6537	Gut microbial environment	EC 1.6.99.1	Reduction of alpha,beta-unsaturated carbon-carbon double bond adjacent to electron withdrawing group	beta-Cyclocitral	InChI=1S/C10H16O/c1-8-5-4-6-10(2,3)9(8)7-11/h7H,4-6H2,1-3H3	InChIKey=MOQGCGNUWBPGTQ-UHFFFAOYSA-N	CC1=C(C(CCC1)(C)C)C=O	2.809
beta-Cyclocitral	9895	3	BTMR1209	BT00003	2,2,6-trimethylcyclohexanecarboxylic acid; SCHEMBL4152571; KNMJLCQPUBMARM-UHFFFAOYSA-N; 2,2,6-Trimethylcyclohexancarbonsaure	14228714	InChI=1S/C10H18O2/c1-7-5-4-6-10(2,3)8(7)9(11)12/h7-8H,4-6H2,1-3H3,(H,11,12)	InChIKey=KNMJLCQPUBMARM-UHFFFAOYSA-N	CC1C(C(CCC1)(C)C)C(=O)O	C10H18O2	170.131	2.6063	Gut microbial environment	EC 1.6.99.1	Reduction of alpha,beta-unsaturated carbon-carbon double bond adjacent to electron withdrawing group	471-90-9	InChI=1S/C10H16O2/c1-7-5-4-6-10(2,3)8(7)9(11)12/h4-6H2,1-3H3,(H,11,12)	InChIKey=XOQRKINTHIDGND-UHFFFAOYSA-N	CC1=C(C(CCC1)(C)C)C(=O)O	2.7616
beta-Cyclocitral	9895	4	BTMR0167	BT00004	-		InChI=1S/C16H24O8/c1-7-5-4-6-16(2,3)8(7)14(22)24-15-11(19)9(17)10(18)12(23-15)13(20)21/h9-12,15,17-19H,4-6H2,1-3H3,(H,20,21)	InChIKey=NRZPSHZZVDRHGN-UHFFFAOYSA-N	CC1=C(C(CCC1)(C)C)C(=O)OC2OC(C(O)C(O)C2O)C(O)=O	C16H24O8	344.147	1.0661	Gut microbial environment	Bacterial UDP-glucuronosyltransferase	O-Glucuronidation of aliphatic acid	471-90-9	InChI=1S/C10H16O2/c1-7-5-4-6-10(2,3)8(7)9(11)12/h4-6H2,1-3H3,(H,11,12)	InChIKey=XOQRKINTHIDGND-UHFFFAOYSA-N	CC1=C(C(CCC1)(C)C)C(=O)O	2.7616
beta-Cyclocitral	9895	5	BTMR0167	BT00005	-		InChI=1S/C16H26O8/c1-7-5-4-6-16(2,3)8(7)14(22)24-15-11(19)9(17)10(18)12(23-15)13(20)21/h7-12,15,17-19H,4-6H2,1-3H3,(H,20,21)	InChIKey=AQEYPTONQFHIJL-UHFFFAOYSA-N	CC1C(C(CCC1)(C)C)C(=O)OC2OC(C(O)C(O)C2O)C(O)=O	C16H26O8	346.163	0.9108	Gut microbial environment	Bacterial UDP-glucuronosyltransferase	O-Glucuronidation of aliphatic acid	2,2,6-trimethylcyclohexanecarboxylic acid	InChI=1S/C10H18O2/c1-7-5-4-6-10(2,3)8(7)9(11)12/h7-8H,4-6H2,1-3H3,(H,11,12)	InChIKey=KNMJLCQPUBMARM-UHFFFAOYSA-N	CC1C(C(CCC1)(C)C)C(=O)O	2.6063
Hexyl tiglate	637523	1	BTMR0143	BT00001	1-Hexanol; Hexan-1-ol; Hexyl alcohol; 111-27-3; HEXANOL; n-Hexanol; n-Hexyl alcohol; Amylcarbinol; 1-Hexyl alcohol; 1-Hydroxyhexane	8103	InChI=1S/C6H14O/c1-2-3-4-5-6-7/h7H,2-6H2,1H3	InChIKey=ZSIAUFGUXNUGDI-UHFFFAOYSA-N	C(CCCCC)O	C6H14O	102.104	1.8831	Gut microbial environment	EC 3.1.1.1	Hydrolysis of carboxylic acid ester	hexyl 2-methylbut-2-enoate	InChI=1S/C11H20O2/c1-4-6-7-8-9-13-11(12)10(3)5-2/h5H,4,6-9H2,1-3H3	InChIKey=JTCIUOKKVACNCK-UHFFFAOYSA-N	CCCCCCOC(=O)C(=CC)C	3.8085
Hexyl tiglate	637523	2	BTMR0143	BT00002	2-Butenoic acid, 2-methyl-; 13201-46-2; Crotonic acid, 2-methyl-; 2-Butenoic acid, methyl-; MFCD00002654; CH3CH=C(CH3)COOH; .alpha.-Methylcrotonic acid; 2-methyl-but-2-enoic acid; DTXSID50861643; AKOS025243576	6656	InChI=1S/C5H8O2/c1-3-4(2)5(6)7/h3H,1-2H3,(H,6,7)	InChIKey=UIERETOOQGIECD-UHFFFAOYSA-N	C(C(=C(C([H])([H])[H])C(=O)O[H])[H])([H])([H])[H]				Gut microbial environment	EC 3.1.1.1	Hydrolysis of carboxylic acid ester	hexyl 2-methylbut-2-enoate	InChI=1S/C11H20O2/c1-4-6-7-8-9-13-11(12)10(3)5-2/h5H,4,6-9H2,1-3H3	InChIKey=JTCIUOKKVACNCK-UHFFFAOYSA-N	CCCCCCOC(=O)C(=CC)C	3.8085
Hexyl tiglate	637523	3	BTMR0165	BT00003	-		InChI=1S/C12H22O7/c1-2-3-4-5-6-18-12-9(15)7(13)8(14)10(19-12)11(16)17/h7-10,12-15H,2-6H2,1H3,(H,16,17)	InChIKey=VKBCLUYZBKMIFB-UHFFFAOYSA-N	C(CCCCC)OC1OC(C(O)=O)C(C(C1O)O)O	C12H22O7	278.137	0.3451	Gut microbial environment	Bacterial UDP-glucuronosyltransferase	Alkyl-OH-glucuronidation	1-Hexanol	InChI=1S/C6H14O/c1-2-3-4-5-6-7/h7H,2-6H2,1H3	InChIKey=ZSIAUFGUXNUGDI-UHFFFAOYSA-N	C(CCCCC)O	1.8831
Hexyl tiglate	637523	4	BTMR0501	BT00004	3233-49-6; hexylsulfate; Monohexyl sulfate; hexyl hydrogen sulfate; sulfuric acid monohexyl ester; Sulfuric acid, monohexyl ester; SCHEMBL186596; CHEMBL1207929; ZINC1841381	75157	InChI=1S/C6H14O4S/c1-2-3-4-5-6-10-11(7,8)9/h2-6H2,1H3,(H,7,8,9)	InChIKey=IDUWTCGPAPTSFB-UHFFFAOYSA-N	C(CCCCC)OS(O)(=O)=O	C6H14O4S	182.061	1.3038	Gut microbial environment	SULFOTRANSFERASE	Sulfation of primary alcohol	1-Hexanol	InChI=1S/C6H14O/c1-2-3-4-5-6-7/h7H,2-6H2,1H3	InChIKey=ZSIAUFGUXNUGDI-UHFFFAOYSA-N	C(CCCCC)O	1.8831
Hexyl tiglate	637523	5	BTMR1209	BT00005	2-Methylbutanoic acid; 2-METHYLBUTYRIC ACID; 116-53-0; DL-2-Methylbutyric acid; Butanoic acid, 2-methyl-; Methylbutyric acid; Ethylmethylacetic acid; 2-Methybutyric acid; Methylethylacetic acid; 2-Methyl butyric acid	8314	InChI=1S/C5H10O2/c1-3-4(2)5(6)7/h4H,3H2,1-2H3,(H,6,7)	InChIKey=WLAMNBDJUVNPJU-UHFFFAOYSA-N	C(=O)(C(CC)C)O	C5H10O2	102.068	1.3557	Gut microbial environment	EC 1.6.99.1	Reduction of alpha,beta-unsaturated carbon-carbon double bond adjacent to electron withdrawing group	2-Butenoic acid, 2-methyl-	InChI=1S/C5H8O2/c1-3-4(2)5(6)7/h3H,1-2H3,(H,6,7)	InChIKey=UIERETOOQGIECD-UHFFFAOYSA-N	C(C(=C(C([H])([H])[H])C(=O)O[H])[H])([H])([H])[H]
Hexyl tiglate	637523	6	BTMR0167	BT00006	CHEBI:168911; 3,4,5-trihydroxy-6-[(E)-2-methylbut-2-enoyl]oxyoxane-2-carboxylic acid; 3,4,5-trihydroxy-6-{[(2E)-2-methylbut-2-enoyl]oxy}oxane-2-carboxylic acid	131835385	InChI=1S/C11H16O8/c1-3-4(2)10(17)19-11-7(14)5(12)6(13)8(18-11)9(15)16/h3,5-8,11-14H,1-2H3,(H,15,16)/b4-3+	InChIKey=LQJTWDOUFKWSHC-ONEGZZNKSA-N	CC=C(C)C(=O)OC1OC(C(O)C(O)C1O)C(O)=O	C11H16O8	276.084	-0.37909	Gut microbial environment	Bacterial UDP-glucuronosyltransferase	O-Glucuronidation of aliphatic acid	2-Butenoic acid, 2-methyl-	InChI=1S/C5H8O2/c1-3-4(2)5(6)7/h3H,1-2H3,(H,6,7)	InChIKey=UIERETOOQGIECD-UHFFFAOYSA-N	C(C(=C(C([H])([H])[H])C(=O)O[H])[H])([H])([H])[H]
Hexyl tiglate	637523	7	BTMR0167	BT00007	-		InChI=1S/C11H18O8/c1-3-4(2)10(17)19-11-7(14)5(12)6(13)8(18-11)9(15)16/h4-8,11-14H,3H2,1-2H3,(H,15,16)	InChIKey=JZHMDTCXYURHRS-UHFFFAOYSA-N	C(=O)(C(CC)C)OC1OC(C(O)C(O)C1O)C(O)=O	C11H18O8	278.1	-0.3398	Gut microbial environment	Bacterial UDP-glucuronosyltransferase	O-Glucuronidation of aliphatic acid	2-Methylbutanoic acid	InChI=1S/C5H10O2/c1-3-4(2)5(6)7/h4H,3H2,1-2H3,(H,6,7)	InChIKey=WLAMNBDJUVNPJU-UHFFFAOYSA-N	C(=O)(C(CC)C)O	1.3557
Benzyl benzoate	2345	1	BTMR0144	BT00001	benzyl alcohol; phenylmethanol; benzenemethanol; 100-51-6; phenylcarbinol; Benzoyl alcohol; benzylalcohol; Benzenecarbinol; Hydroxytoluene; Phenylmethyl alcohol	244	InChI=1S/C7H8O/c8-6-7-4-2-1-3-5-7/h1-5,8H,6H2	InChIKey=WVDDGKGOMKODPV-UHFFFAOYSA-N	OCC=1C=CC=CC1	C7H8O	108.058	1.2255	Gut microbial environment	EC 3.1.1.1	Hydrolysis of carboxylic acid ester	BENZYL BENZOATE	InChI=1S/C14H12O2/c15-14(13-9-5-2-6-10-13)16-11-12-7-3-1-4-8-12/h1-10H,11H2	InChIKey=SESFRYSPDFLNCH-UHFFFAOYSA-N	C1=CC=C(C=C1)COC(=O)C2=CC=CC=C2	3.2689
Benzyl benzoate	2345	4	BTMR1028	BT00004	CHEBI:168827; 6-benzoyloxy-3,4,5-trihydroxyoxane-2-carboxylic acid; 6-(benzoyloxy)-3,4,5-trihydroxyoxane-2-carboxylic acid	76102052	InChI=1S/C13H14O8/c14-7-8(15)10(11(17)18)20-13(9(7)16)21-12(19)6-4-2-1-3-5-6/h1-5,7-10,13-16H,(H,17,18)	InChIKey=NLOPFVNXNMEEDI-UHFFFAOYSA-N	C1=CC=C(C=C1)C(OC2OC(C(O)C(O)C2O)C(O)=O)=O	C13H14O8	298.069	-0.2611	Gut microbial environment	SULFOTRANSFERASE	Epoxidation of arene	hydron;benzoate	InChI=1S/C7H6O2/c8-7(9)6-4-2-1-3-5-6/h1-5H,(H,8,9)	InChIKey=WPYMKLBDIGXBTP-UHFFFAOYSA-N	C1=CC=C(C=C1)C(O)=O	1.4344
alpha-Turmerone	14632996	1	BTMR1209	BT00001	-		InChI=1S/C15H24O/c1-11(2)9-15(16)10-13(4)14-7-5-12(3)6-8-14/h5-7,11,13-14H,8-10H2,1-4H3	InChIKey=AUGYNPIJFUJPGX-UHFFFAOYSA-N	CC(CC(=O)CC(C)C)C1CC=C(C)C=C1	C15H24O	220.183	3.768	Gut microbial environment	EC 1.6.99.1	Reduction of alpha,beta-unsaturated carbon-carbon double bond adjacent to electron withdrawing group	alpha-Turmerone	InChI=1S/C15H22O/c1-11(2)9-15(16)10-13(4)14-7-5-12(3)6-8-14/h5-7,9,13-14H,8,10H2,1-4H3	InChIKey=XOCANRBEOZQNAQ-UHFFFAOYSA-N	CC(CC(=O)C=C(C)C)C1CC=C(C)C=C1	3.9394
Neryl propionate	5365982	1	BTMR0143	BT00001	propionic acid; Propanoic acid; 79-09-4; ethylformic acid; methylacetic acid; Carboxyethane; Ethanecarboxylic acid; Pseudoacetic acid; Metacetonic acid; Luprosil	1032	InChI=1S/C3H6O2/c1-2-3(4)5/h2H2,1H3,(H,4,5)	InChIKey=XBDQKXXYIPTUBI-UHFFFAOYSA-N	CCC(O)=O	C3H6O2	74.0368	0.436999	Gut microbial environment	EC 3.1.1.1	Hydrolysis of carboxylic acid ester	3,7-dimethylocta-2,6-dienyl propanoate	InChI=1S/C13H22O2/c1-5-13(14)15-10-9-12(4)8-6-7-11(2)3/h7,9H,5-6,8,10H2,1-4H3	InChIKey=BYCHQEILESTMQU-UHFFFAOYSA-N	CCC(=O)OCC=C(C)CCC=C(C)C	3.9801
Neryl propionate	5365982	4	BTMR0167	BT00004	SCHEMBL15897151	90298635	InChI=1S/C9H14O8/c1-2-3(10)16-9-6(13)4(11)5(12)7(17-9)8(14)15/h4-7,9,11-13H,2H2,1H3,(H,14,15)	InChIKey=ORJGRZWDRAHVSU-UHFFFAOYSA-N	CCC(OC1OC(C(O)C(O)C1O)C(O)=O)=O	C9H14O8	250.069	-1.25849	Gut microbial environment	Bacterial UDP-glucuronosyltransferase	O-Glucuronidation of aliphatic acid	propionic acid	InChI=1S/C3H6O2/c1-2-3(4)5/h2H2,1H3,(H,4,5)	InChIKey=XBDQKXXYIPTUBI-UHFFFAOYSA-N	CCC(O)=O	0.436999
Neryl propionate	5365982	7	BTMR1368	BT00007	SCHEMBL13185767	20578455	InChI=1S/C8H12O8/c1-2(9)15-8-5(12)3(10)4(11)6(16-8)7(13)14/h3-6,8,10-12H,1H3,(H,13,14)	InChIKey=KKQGLALOFAYFGV-UHFFFAOYSA-N	CC(=O)OC1OC(C(O)C(O)C1O)C(O)=O	C8H12O8	236.053	-1.9254	Gut microbial environment	SULFOTRANSFERASE	alpha-Amino acid to aldoxime	hydron;acetate	InChI=1S/C2H4O2/c1-2(3)4/h1H3,(H,3,4)	InChIKey=QTBSBXVTEAMEQO-UHFFFAOYSA-N	CC(=O)O	-0.2299
2-Hexenal	5281168	1	BTMR0050	BT00001	trans-2-Hexenoic acid; 13419-69-7; trans-Hex-2-enoic acid; (E)-hex-2-enoic acid; 2-Hexenoic acid, (2E)-; hex-2-enoic acid; (E)-2-Hexenoic acid; 2-HEXENOIC ACID; (2E)-2-Hexenoic acid; Hexenoic acid	5282707	InChI=1S/C6H10O2/c1-2-3-4-5-6(7)8/h4-5H,2-3H2,1H3,(H,7,8)/b5-4+	InChIKey=NIONDZDPPYHYKY-SNAWJCMRSA-N	CCC/C=C/C(=O)O	C6H10O2	114.068	1.7824	Gut microbial environment	Unspecified gut bacterial enzyme	Aldehyde oxidation	Hexenal	InChI=1S/C6H10O/c1-2-3-4-5-6-7/h4-6H,2-3H2,1H3	InChIKey=MBDOYVRWFFCFHM-UHFFFAOYSA-N	C(C(C(C(=C(C(=O)[H])[H])[H])([H])[H])([H])[H])([H])([H])[H]
2-Hexenal	5281168	2	BTMR1209	BT00002	HEXANAL; Caproaldehyde; 66-25-1; Hexaldehyde; Caproic aldehyde; Capronaldehyde; 1-Hexanal; n-Hexanal; Hexanaldehyde; n-Caproaldehyde	6184	InChI=1S/C6H12O/c1-2-3-4-5-6-7/h6H,2-5H2,1H3	InChIKey=JARKCYVAAOWBJS-UHFFFAOYSA-N	CCCCCC=O	C6H12O	100.089	1.853	Gut microbial environment	EC 1.6.99.1	Reduction of alpha,beta-unsaturated carbon-carbon double bond adjacent to electron withdrawing group	Hexenal	InChI=1S/C6H10O/c1-2-3-4-5-6-7/h4-6H,2-3H2,1H3	InChIKey=MBDOYVRWFFCFHM-UHFFFAOYSA-N	C(C(C(C(=C(C(=O)[H])[H])[H])([H])[H])([H])[H])([H])([H])[H]
2-Hexenal	5281168	3	BTMR1209	BT00003	HEXANOIC ACID; Caproic acid; 142-62-1; n-Hexanoic acid; Capronic acid; n-Caproic acid; Butylacetic acid; Hexoic acid; Pentylformic acid; n-Hexylic acid	8892	InChI=1S/C6H12O2/c1-2-3-4-5-6(7)8/h2-5H2,1H3,(H,7,8)	InChIKey=FUZZWVXGSFPDMH-UHFFFAOYSA-N	C(CCCCC)(=O)O	C6H12O2	116.084	1.8056	Gut microbial environment	EC 1.6.99.1	Reduction of alpha,beta-unsaturated carbon-carbon double bond adjacent to electron withdrawing group	trans-2-Hexenoic acid	InChI=1S/C6H10O2/c1-2-3-4-5-6(7)8/h4-5H,2-3H2,1H3,(H,7,8)/b5-4+	InChIKey=NIONDZDPPYHYKY-SNAWJCMRSA-N	CCC/C=C/C(=O)O	1.7824
2-Hexenal	5281168	4	BTMR0167	BT00004	-		InChI=1S/C12H18O8/c1-2-3-4-5-6(13)19-12-9(16)7(14)8(15)10(20-12)11(17)18/h4-5,7-10,12,14-16H,2-3H2,1H3,(H,17,18)/b5-4+	InChIKey=ZKGHTMZGPLPZQE-SNAWJCMRSA-N	CCC/C=C/C(=O)OC1OC(C(O)C(O)C1O)C(O)=O	C12H18O8	290.1	0.0869	Gut microbial environment	Bacterial UDP-glucuronosyltransferase	O-Glucuronidation of aliphatic acid	trans-2-Hexenoic acid	InChI=1S/C6H10O2/c1-2-3-4-5-6(7)8/h4-5H,2-3H2,1H3,(H,7,8)/b5-4+	InChIKey=NIONDZDPPYHYKY-SNAWJCMRSA-N	CCC/C=C/C(=O)O	1.7824
d-Borneol	6552009	1	BTMR0165	BT00001	3,4,5-Trihydroxy-6-[(1,7,7-trimethyl-2-bicyclo[2.2.1]heptanyl)oxy]oxane-2-carboxylic acid	5082705	InChI=1S/C16H26O7/c1-15(2)7-4-5-16(15,3)8(6-7)22-14-11(19)9(17)10(18)12(23-14)13(20)21/h7-12,14,17-19H,4-6H2,1-3H3,(H,20,21)	InChIKey=NTOYHCBJHFKMNC-UHFFFAOYSA-N	CC12CCC(CC1OC3OC(C(O)=O)C(C(C3O)O)O)C2(C)C	C16H26O7	330.168	0.4373	Gut microbial environment	Bacterial UDP-glucuronosyltransferase	Alkyl-OH-glucuronidation	Borneol	InChI=1S/C10H18O/c1-9(2)7-4-5-10(9,3)8(11)6-7/h7-8,11H,4-6H2,1-3H3	InChIKey=DTGKSKDOIYIVQL-UHFFFAOYSA-N	CC12CCC(CC1O)C2(C)C	1.9753
d-Borneol	6552009	2	BTMR0502	BT00002	Bornylschwefelsaure; SCHEMBL19179668	13889363	InChI=1S/C10H18O4S/c1-9(2)7-4-5-10(9,3)8(6-7)14-15(11,12)13/h7-8H,4-6H2,1-3H3,(H,11,12,13)	InChIKey=RKXQQUHNCREIFU-UHFFFAOYSA-N	CC12CCC(CC1OS(O)(=O)=O)C2(C)C	C10H18O4S	234.093	1.396	Gut microbial environment	SULFOTRANSFERASE	Sulfation of secondary alcohol	Borneol	InChI=1S/C10H18O/c1-9(2)7-4-5-10(9,3)8(11)6-7/h7-8,11H,4-6H2,1-3H3	InChIKey=DTGKSKDOIYIVQL-UHFFFAOYSA-N	CC12CCC(CC1O)C2(C)C	1.9753
Farnesol	445070	1	BTMR0165	BT00001	-		InChI=1S/C21H34O7/c1-13(2)7-5-8-14(3)9-6-10-15(4)11-12-27-21-18(24)16(22)17(23)19(28-21)20(25)26/h7,9,11,16-19,21-24H,5-6,8,10,12H2,1-4H3,(H,25,26)	InChIKey=GNEHABOQLSVVFN-UHFFFAOYSA-N	CC(C)=CCCC(C)=CCCC(C)=CCOC1OC(C(O)=O)C(C(C1O)O)O	C21H34O7	398.23	3.2227	Gut microbial environment	Bacterial UDP-glucuronosyltransferase	Alkyl-OH-glucuronidation	farnesol	InChI=1S/C15H26O/c1-13(2)7-5-8-14(3)9-6-10-15(4)11-12-16/h7,9,11,16H,5-6,8,10,12H2,1-4H3	InChIKey=CRDAMVZIKSXKFV-UHFFFAOYSA-N	CC(C)=CCCC(C)=CCCC(C)=CCO	4.7607
Farnesol	445070	2	BTMR0501	BT00002	3,7,11-Trimethyldodeca-2,6,10-trienyl hydrogen sulfate	142508643	InChI=1S/C15H26O4S/c1-13(2)7-5-8-14(3)9-6-10-15(4)11-12-19-20(16,17)18/h7,9,11H,5-6,8,10,12H2,1-4H3,(H,16,17,18)	InChIKey=LHLCXBATMKPDAT-UHFFFAOYSA-N	CC(C)=CCCC(C)=CCCC(C)=CCOS(O)(=O)=O	C15H26O4S	302.155	4.1814	Gut microbial environment	SULFOTRANSFERASE	Sulfation of primary alcohol	farnesol	InChI=1S/C15H26O/c1-13(2)7-5-8-14(3)9-6-10-15(4)11-12-16/h7,9,11,16H,5-6,8,10,12H2,1-4H3	InChIKey=CRDAMVZIKSXKFV-UHFFFAOYSA-N	CC(C)=CCCC(C)=CCCC(C)=CCO	4.7607
Geranyl acetate	1549026	1	BTMR0143	BT00001	GERANIOL; 106-24-1; Lemonol; Geranyl alcohol; trans-Geraniol; (E)-Geraniol; (E)-3,7-Dimethylocta-2,6-dien-1-ol; (2E)-3,7-dimethylocta-2,6-dien-1-ol; (E)-Nerol; trans-3,7-Dimethyl-2,6-octadien-1-ol	637566	InChI=1S/C10H18O/c1-9(2)5-4-6-10(3)7-8-11/h5,7,11H,4,6,8H2,1-3H3/b10-7+	InChIKey=GLZPCOQZEFWAFX-JXMROGBWSA-N	C(/C=C(/CC/C=C(\C)/C)\C)O	C10H18O	154.136	2.9341	Gut microbial environment	EC 3.1.1.1	Hydrolysis of carboxylic acid ester	GERANYL ACETATE	InChI=1S/C12H20O2/c1-10(2)6-5-7-11(3)8-9-14-12(4)13/h6,8H,5,7,9H2,1-4H3/b11-8+	InChIKey=HIGQPQRQIQDZMP-DHZHZOJOSA-N	CC(=CCC/C(=C/COC(=O)C)/C)C	3.3132
Geranyl acetate	1549026	3	BTMR0165	BT00003	-		InChI=1S/C16H26O7/c1-9(2)5-4-6-10(3)7-8-22-16-13(19)11(17)12(18)14(23-16)15(20)21/h5,7,11-14,16-19H,4,6,8H2,1-3H3,(H,20,21)/b10-7+	InChIKey=XJJHWRIXQMBBGX-JXMROGBWSA-N	C(/C=C(/CC/C=C(\C)/C)\C)OC1OC(C(O)=O)C(C(C1O)O)O	C16H26O7	330.168	1.3961	Gut microbial environment	Bacterial UDP-glucuronosyltransferase	Alkyl-OH-glucuronidation	GERANIOL	InChI=1S/C10H18O/c1-9(2)5-4-6-10(3)7-8-11/h5,7,11H,4,6,8H2,1-3H3/b10-7+	InChIKey=GLZPCOQZEFWAFX-JXMROGBWSA-N	C(/C=C(/CC/C=C(\C)/C)\C)O	2.9341
Geranyl acetate	1549026	4	BTMR0501	BT00004	[(2E)-3,7-dimethylocta-2,6-dienyl] hydrogen sulfate	134888928	InChI=1S/C10H18O4S/c1-9(2)5-4-6-10(3)7-8-14-15(11,12)13/h5,7H,4,6,8H2,1-3H3,(H,11,12,13)/b10-7+	InChIKey=OLJYZVCOHXCPAB-JXMROGBWSA-N	C(/C=C(/CC/C=C(\C)/C)\C)OS(O)(=O)=O	C10H18O4S	234.093	2.3548	Gut microbial environment	SULFOTRANSFERASE	Sulfation of primary alcohol	GERANIOL	InChI=1S/C10H18O/c1-9(2)5-4-6-10(3)7-8-11/h5,7,11H,4,6,8H2,1-3H3/b10-7+	InChIKey=GLZPCOQZEFWAFX-JXMROGBWSA-N	C(/C=C(/CC/C=C(\C)/C)\C)O	2.9341
Neryl acetate	1549025	1	BTMR0143	BT00001	nerol; 106-25-2; Neryl alcohol; cis-Geraniol; (Z)-3,7-dimethylocta-2,6-dien-1-ol; (Z)-Geraniol; cis-3,7-Dimethyl-2,6-octadien-1-ol; (2Z)-3,7-dimethylocta-2,6-dien-1-ol; 2,6-Octadien-1-ol, 3,7-dimethyl-, (2Z)-; Nerol (natural)	643820	InChI=1S/C10H18O/c1-9(2)5-4-6-10(3)7-8-11/h5,7,11H,4,6,8H2,1-3H3/b10-7-	InChIKey=GLZPCOQZEFWAFX-YFHOEESVSA-N	CC(C)=CCC/C(/C)=C\CO	C10H18O	154.136	2.9341	Gut microbial environment	EC 3.1.1.1	Hydrolysis of carboxylic acid ester	(2Z)-3,7-Dimethylocta-2,6-dien-1-yl acetate	InChI=1S/C12H20O2/c1-10(2)6-5-7-11(3)8-9-14-12(4)13/h6,8H,5,7,9H2,1-4H3/b11-8-	InChIKey=HIGQPQRQIQDZMP-FLIBITNWSA-N	CC(=CCC/C(=C\COC(=O)C)/C)C	3.3132
Neryl acetate	1549025	3	BTMR0165	BT00003	NEROL_met004	171115203	InChI=1S/C16H26O7/c1-9(2)5-4-6-10(3)7-8-22-16-13(19)11(17)12(18)14(23-16)15(20)21/h5,7,11-14,16-19H,4,6,8H2,1-3H3,(H,20,21)/b10-7-	InChIKey=XJJHWRIXQMBBGX-YFHOEESVSA-N	CC(C)=CCC/C(/C)=C\COC1OC(C(O)=O)C(C(C1O)O)O	C16H26O7	330.168	1.3961	Gut microbial environment	Bacterial UDP-glucuronosyltransferase	Alkyl-OH-glucuronidation	nerol	InChI=1S/C10H18O/c1-9(2)5-4-6-10(3)7-8-11/h5,7,11H,4,6,8H2,1-3H3/b10-7-	InChIKey=GLZPCOQZEFWAFX-YFHOEESVSA-N	CC(C)=CCC/C(/C)=C\CO	2.9341
Neryl acetate	1549025	4	BTMR0501	BT00004	[(2Z)-3,7-dimethylocta-2,6-dienyl] hydrogen sulfate	90472539	InChI=1S/C10H18O4S/c1-9(2)5-4-6-10(3)7-8-14-15(11,12)13/h5,7H,4,6,8H2,1-3H3,(H,11,12,13)/b10-7-	InChIKey=OLJYZVCOHXCPAB-YFHOEESVSA-N	CC(C)=CCC/C(/C)=C\COS(O)(=O)=O	C10H18O4S	234.093	2.3548	Gut microbial environment	SULFOTRANSFERASE	Sulfation of primary alcohol	nerol	InChI=1S/C10H18O/c1-9(2)5-4-6-10(3)7-8-11/h5,7,11H,4,6,8H2,1-3H3/b10-7-	InChIKey=GLZPCOQZEFWAFX-YFHOEESVSA-N	CC(C)=CCC/C(/C)=C\CO	2.9341
alpha-Terpineol	17100	1	BTMR0165	BT00001	-		InChI=1S/C16H26O7/c1-8-4-6-9(7-5-8)16(2,3)23-15-12(19)10(17)11(18)13(22-15)14(20)21/h4,9-13,15,17-19H,5-7H2,1-3H3,(H,20,21)	InChIKey=PCKQQPBEXGJDQX-UHFFFAOYSA-N	O(C(C)(C)C1CC=C(C)CC1)C2OC(C(O)=O)C(C(C2O)O)O	C16H26O7	330.168	0.877099	Gut microbial environment	Bacterial UDP-glucuronosyltransferase	Alkyl-OH-glucuronidation	alpha-TERPINEOL	InChI=1S/C10H18O/c1-8-4-6-9(7-5-8)10(2,3)11/h4,9,11H,5-7H2,1-3H3	InChIKey=WUOACPNHFRMFPN-UHFFFAOYSA-N	OC(C)(C)C1CC=C(C)CC1	2.4151
ar-Turmerone	160512	1	BTMR1209	BT00001	(.+/-.)-Dihydro-ar-turmerone; FWSUEHMNQCROMJ-UHFFFAOYSA-N; 2-Methyl-6-(p-tolyl)heptan-4-one; 4-Heptanone, 2-methyl-6-p-tolyl-; 4-Heptanone, 2-methyl-6-(4-methylphenyl)-	10921984	InChI=1S/C15H22O/c1-11(2)9-15(16)10-13(4)14-7-5-12(3)6-8-14/h5-8,11,13H,9-10H2,1-4H3	InChIKey=FWSUEHMNQCROMJ-UHFFFAOYSA-N	CC(CC(=O)CC(C)C)C1=CC=C(C)C=C1	C15H22O	218.167	4.0242	Gut microbial environment	EC 1.6.99.1	Reduction of alpha,beta-unsaturated carbon-carbon double bond adjacent to electron withdrawing group	(+)-ar-Turmerone	InChI=1S/C15H20O/c1-11(2)9-15(16)10-13(4)14-7-5-12(3)6-8-14/h5-9,13H,10H2,1-4H3	InChIKey=NAAJVHHFAXWBOK-UHFFFAOYSA-N	CC(CC(=O)C=C(C)C)C1=CC=C(C)C=C1	4.1956
(-)-alpha-Cadinol	10398656	1	BTMR0165	BT00001	CADIN-4-EN-10-OL_met002	171115152	InChI=1S/C21H34O7/c1-10(2)12-7-8-21(4,14-6-5-11(3)9-13(12)14)28-20-17(24)15(22)16(23)18(27-20)19(25)26/h9-10,12-18,20,22-24H,5-8H2,1-4H3,(H,25,26)	InChIKey=RPPIEMRSJTZHEF-UHFFFAOYSA-N	CC1=CC2C(CCC(C2CC1)(C)OC3OC(C(O)=O)C(C(C3O)O)O)C(C)C	C21H34O7	398.23	2.2408	Gut microbial environment	Bacterial UDP-glucuronosyltransferase	Alkyl-OH-glucuronidation	Cadin-4-en-10-ol	InChI=1S/C15H26O/c1-10(2)12-7-8-15(4,16)14-6-5-11(3)9-13(12)14/h9-10,12-14,16H,5-8H2,1-4H3	InChIKey=LHYHMMRYTDARSZ-UHFFFAOYSA-N	CC1=CC2C(CCC(C2CC1)(C)O)C(C)C	3.7788
Selin-11-en-4alpha-ol	15560330	1	BTMR0165	BT00001	-		InChI=1S/C21H34O7/c1-11(2)12-6-9-20(3)7-5-8-21(4,13(20)10-12)28-19-16(24)14(22)15(23)17(27-19)18(25)26/h12-17,19,22-24H,1,5-10H2,2-4H3,(H,25,26)	InChIKey=JYABLRWFDNTBLT-UHFFFAOYSA-N	CC(=C)C1CCC2(CCCC(C2C1)(C)OC3OC(C(O)=O)C(C(C3O)O)O)C	C21H34O7	398.23	2.2491	Gut microbial environment	Bacterial UDP-glucuronosyltransferase	Alkyl-OH-glucuronidation	Isointermedeol	InChI=1S/C15H26O/c1-11(2)12-6-9-14(3)7-5-8-15(4,16)13(14)10-12/h12-13,16H,1,5-10H2,2-4H3	InChIKey=DPQYOKVMVCQHMY-UHFFFAOYSA-N	CC(=C)C1CCC2(CCCC(C2C1)(C)O)C	3.7871
Levomenol	442343	1	BTMR0165	BT00001	-		InChI=1S/C21H34O7/c1-12(2)6-5-11-21(4,14-9-7-13(3)8-10-14)28-20-17(24)15(22)16(23)18(27-20)19(25)26/h6-7,14-18,20,22-24H,5,8-11H2,1-4H3,(H,25,26)	InChIKey=ORSSTSOWWZSKFC-UHFFFAOYSA-N	CC1=CCC(CC1)C(C)(CCC=C(C)C)OC2OC(C(O)=O)C(C(C2O)O)O	C21H34O7	398.23	2.7712	Gut microbial environment	Bacterial UDP-glucuronosyltransferase	Alkyl-OH-glucuronidation	alpha-Bisabolol	InChI=1S/C15H26O/c1-12(2)6-5-11-15(4,16)14-9-7-13(3)8-10-14/h6-7,14,16H,5,8-11H2,1-4H3	InChIKey=RGZSQWQPBWRIAQ-UHFFFAOYSA-N	CC1=CCC(CC1)C(C)(CCC=C(C)C)O	4.3092
Phytol	5280435	1	BTMR0165	BT00001	-		InChI=1S/C26H48O7/c1-17(2)9-6-10-18(3)11-7-12-19(4)13-8-14-20(5)15-16-32-26-23(29)21(27)22(28)24(33-26)25(30)31/h15,17-19,21-24,26-29H,6-14,16H2,1-5H3,(H,30,31)	InChIKey=HUHNAEXOWZEIAW-UHFFFAOYSA-N	CC(C)CCCC(C)CCCC(C)CCCC(=CCOC1OC(C(O)=O)C(C(C1O)O)O)C	C26H48O7	472.34	5.7993	Gut microbial environment	Bacterial UDP-glucuronosyltransferase	Alkyl-OH-glucuronidation	Phytol	InChI=1S/C20H40O/c1-17(2)9-6-10-18(3)11-7-12-19(4)13-8-14-20(5)15-16-21/h15,17-19,21H,6-14,16H2,1-5H3	InChIKey=BOTWFXYSPFMFNR-UHFFFAOYSA-N	CC(C)CCCC(C)CCCC(C)CCCC(=CCO)C	7.3373
Phytol	5280435	2	BTMR0501	BT00002	-		InChI=1S/C20H40O4S/c1-17(2)9-6-10-18(3)11-7-12-19(4)13-8-14-20(5)15-16-24-25(21,22)23/h15,17-19H,6-14,16H2,1-5H3,(H,21,22,23)	InChIKey=OIRVDQBGVTZZAA-UHFFFAOYSA-N	CC(C)CCCC(C)CCCC(C)CCCC(=CCOS(O)(=O)=O)C	C20H40O4S	376.265	6.758	Gut microbial environment	SULFOTRANSFERASE	Sulfation of primary alcohol	Phytol	InChI=1S/C20H40O/c1-17(2)9-6-10-18(3)11-7-12-19(4)13-8-14-20(5)15-16-21/h15,17-19,21H,6-14,16H2,1-5H3	InChIKey=BOTWFXYSPFMFNR-UHFFFAOYSA-N	CC(C)CCCC(C)CCCC(C)CCCC(=CCO)C	7.3373
2-Furanmethanol, 5-ethenyltetrahydro-alpha,alpha,5-trimethyl-, cis-	11116492	1	BTMR0165	BT00001	-		InChI=1S/C16H26O8/c1-5-16(4)7-6-8(23-16)15(2,3)24-14-11(19)9(17)10(18)12(22-14)13(20)21/h5,8-12,14,17-19H,1,6-7H2,2-4H3,(H,20,21)	InChIKey=SWBSGWRIZWBYOK-UHFFFAOYSA-N	CC1(CCC(O1)C(C)(C)OC2OC(C(O)=O)C(C(C2O)O)O)C=C	C16H26O8	346.163	-0.1042	Gut microbial environment	Bacterial UDP-glucuronosyltransferase	Alkyl-OH-glucuronidation	60047-17-8	InChI=1S/C10H18O2/c1-5-10(4)7-6-8(12-10)9(2,3)11/h5,8,11H,1,6-7H2,2-4H3	InChIKey=BRHDDEIRQPDPMG-UHFFFAOYSA-N	CC1(CCC(O1)C(C)(C)O)C=C	1.4338
epi-Cubenol	12046149	1	BTMR0165	BT00001	-		InChI=1S/C21H34O7/c1-10(2)13-6-5-12(4)21(8-7-11(3)9-14(13)21)28-20-17(24)15(22)16(23)18(27-20)19(25)26/h9-10,12-18,20,22-24H,5-8H2,1-4H3,(H,25,26)	InChIKey=KZGDRJBCNFXQFN-UHFFFAOYSA-N	CC1CCC(C2C1(CCC(=C2)C)OC3OC(C(O)=O)C(C(C3O)O)O)C(C)C	C21H34O7	398.23	2.3758	Gut microbial environment	Bacterial UDP-glucuronosyltransferase	Alkyl-OH-glucuronidation	Cubenol	InChI=1S/C15H26O/c1-10(2)13-6-5-12(4)15(16)8-7-11(3)9-14(13)15/h9-10,12-14,16H,5-8H2,1-4H3	InChIKey=COGPRPSWSKLKTF-UHFFFAOYSA-N	CC1CCC(C2C1(CCC(=C2)C)O)C(C)C	3.9138
Nerolidol	5284507	1	BTMR0165	BT00001	-		InChI=1S/C21H34O7/c1-6-21(5,12-8-11-14(4)10-7-9-13(2)3)28-20-17(24)15(22)16(23)18(27-20)19(25)26/h6,9,11,15-18,20,22-24H,1,7-8,10,12H2,2-5H3,(H,25,26)	InChIKey=DDBMMORPXZLFGB-UHFFFAOYSA-N	CC(=CCCC(=CCCC(C)(C=C)OC1OC(C(O)=O)C(C(C1O)O)O)C)C	C21H34O7	398.23	3.024	Gut microbial environment	Bacterial UDP-glucuronosyltransferase	Alkyl-OH-glucuronidation	Stirrup	InChI=1S/C15H26O/c1-6-15(5,16)12-8-11-14(4)10-7-9-13(2)3/h6,9,11,16H,1,7-8,10,12H2,2-5H3	InChIKey=FQTLCLSUCSAZDY-UHFFFAOYSA-N	CC(=CCCC(=CCCC(C)(C=C)O)C)C	4.562
2-[(2R,8R,8aS)-8,8a-dimethyl-1,2,3,4,6,7,8,8a-octahydronaphthalen-2-yl]propan-2-ol	9859337	1	BTMR0165	BT00001	-		InChI=1S/C21H34O7/c1-11-6-5-7-12-8-9-13(10-21(11,12)4)20(2,3)28-19-16(24)14(22)15(23)17(27-19)18(25)26/h7,11,13-17,19,22-24H,5-6,8-10H2,1-4H3,(H,25,26)	InChIKey=XUBGGRLAPVRLIU-UHFFFAOYSA-N	CC1CCC=C2C1(CC(CC2)C(C)(C)OC3OC(C(O)=O)C(C(C3O)O)O)C	C21H34O7	398.23	2.1277	Gut microbial environment	Bacterial UDP-glucuronosyltransferase	Alkyl-OH-glucuronidation	94201-17-9	InChI=1S/C15H26O/c1-11-6-5-7-12-8-9-13(14(2,3)16)10-15(11,12)4/h7,11,13,16H,5-6,8-10H2,1-4H3	InChIKey=MQWIFDHBNGIVPO-UHFFFAOYSA-N	CC1CCC=C2C1(CC(CC2)C(C)(C)O)C	3.6657
cis-3-Hexenyl isovalerate	5367681	1	BTMR0143	BT00001	trans-3-Hexen-1-ol; (E)-Hex-3-en-1-ol; 928-97-2; (3E)-hex-3-en-1-ol; (E)-3-Hexen-1-ol; trans-Hex-3-en-1-ol; trans-3-Hexenol; 3-Hexen-1-ol; 544-12-7; (3E)-3-Hexen-1-ol	5284503	InChI=1S/C6H12O/c1-2-3-4-5-6-7/h3-4,7H,2,5-6H2,1H3/b4-3+	InChIKey=UFLHIIWVXFIJGU-ONEGZZNKSA-N	OCCC=CCC	C6H12O	100.089	1.4385	Gut microbial environment	EC 3.1.1.1	Hydrolysis of carboxylic acid ester	10032-11-8	InChI=1S/C11H20O2/c1-4-5-6-7-8-13-11(12)9-10(2)3/h5-6,10H,4,7-9H2,1-3H3	InChIKey=AIQLNKITFBJPFO-UHFFFAOYSA-N	C(C(C(=C(C(C(OC(=O)C(C(C([H])([H])[H])(C([H])([H])[H])[H])([H])[H])([H])[H])([H])[H])[H])[H])([H])[H])([H])([H])[H]
cis-3-Hexenyl isovalerate	5367681	2	BTMR0143	BT00002	ISOVALERIC ACID; 3-Methylbutanoic acid; 503-74-2; Isopentanoic acid; 3-Methylbutyric acid; Delphinic acid; Butanoic acid, 3-methyl-; Isopropylacetic acid; Isovalerianic acid; Isobutylformic acid	10430	InChI=1S/C5H10O2/c1-4(2)3-5(6)7/h4H,3H2,1-2H3,(H,6,7)	InChIKey=GWYFCOCPABKNJV-UHFFFAOYSA-N	CC(C)CC(=O)O	C5H10O2	102.068	1.145	Gut microbial environment	EC 3.1.1.1	Hydrolysis of carboxylic acid ester	10032-11-8	InChI=1S/C11H20O2/c1-4-5-6-7-8-13-11(12)9-10(2)3/h5-6,10H,4,7-9H2,1-3H3	InChIKey=AIQLNKITFBJPFO-UHFFFAOYSA-N	C(C(C(=C(C(C(OC(=O)C(C(C([H])([H])[H])(C([H])([H])[H])[H])([H])[H])([H])[H])([H])[H])[H])[H])([H])[H])([H])([H])[H]
cis-3-Hexenyl isovalerate	5367681	3	BTMR0276	BT00003	ISOBUTYRIC ACID; 2-Methylpropanoic acid; 79-31-2; Isobutanoic acid; 2-Methylpropionic acid; Propanoic acid, 2-methyl-; Dimethylacetic acid; Isopropylformic acid; Iso-butyric acid; Isobutyrate	6590	InChI=1S/C4H8O2/c1-3(2)4(5)6/h3H,1-2H3,(H,5,6)	InChIKey=KQNPFQTWMSNSAP-UHFFFAOYSA-N	CC(C)C(=O)O	C4H8O2	88.0524	0.8995	Gut microbial environment	Unspecified gut bacterial enzyme	alpha-Oxidation of carboxylic acid	ISOVALERIC ACID	InChI=1S/C5H10O2/c1-4(2)3-5(6)7/h4H,3H2,1-2H3,(H,6,7)	InChIKey=GWYFCOCPABKNJV-UHFFFAOYSA-N	CC(C)CC(=O)O	1.145
cis-3-Hexenyl isovalerate	5367681	4	BTMR0167	BT00004	DTXSID30868993; CHEBI:169383; 1-O-(3-Methylbutanoyl)hexopyranuronic acid; 3,4,5-trihydroxy-6-(3-methylbutanoyloxy)oxane-2-carboxylic acid; 3,4,5-trihydroxy-6-[(3-methylbutanoyl)oxy]oxane-2-carboxylic acid	53462387	InChI=1S/C11H18O8/c1-4(2)3-5(12)18-11-8(15)6(13)7(14)9(19-11)10(16)17/h4,6-9,11,13-15H,3H2,1-2H3,(H,16,17)	InChIKey=VOJAALAAOYUSCT-UHFFFAOYSA-N	CC(C)CC(=O)OC1OC(C(O)C(O)C1O)C(O)=O	C11H18O8	278.1	-0.5505	Gut microbial environment	Bacterial UDP-glucuronosyltransferase	O-Glucuronidation of aliphatic acid	ISOVALERIC ACID	InChI=1S/C5H10O2/c1-4(2)3-5(6)7/h4H,3H2,1-2H3,(H,6,7)	InChIKey=GWYFCOCPABKNJV-UHFFFAOYSA-N	CC(C)CC(=O)O	1.145
cis-3-Hexenyl isovalerate	5367681	5	BTMR0165	BT00005	-		InChI=1S/C12H20O7/c1-2-3-4-5-6-18-12-9(15)7(13)8(14)10(19-12)11(16)17/h3-4,7-10,12-15H,2,5-6H2,1H3,(H,16,17)/b4-3+	InChIKey=HYZONKOIBKYMPI-ONEGZZNKSA-N	O(CCC=CCC)C1OC(C(O)=O)C(C(C1O)O)O	C12H20O7	276.121	-0.0995	Gut microbial environment	Bacterial UDP-glucuronosyltransferase	Alkyl-OH-glucuronidation	Hex-3-en-1-ol	InChI=1S/C6H12O/c1-2-3-4-5-6-7/h3-4,7H,2,5-6H2,1H3	InChIKey=UFLHIIWVXFIJGU-UHFFFAOYSA-N	OCCC=CCC
cis-3-Hexenyl isovalerate	5367681	6	BTMR0501	BT00006	Hex-3-enyl hydrogen sulfate	173568161	InChI=1S/C6H12O4S/c1-2-3-4-5-6-10-11(7,8)9/h3-4H,2,5-6H2,1H3,(H,7,8,9)/b4-3+	InChIKey=MYONIAZVXUKFDZ-ONEGZZNKSA-N	O(CCC=CCC)S(O)(=O)=O	C6H12O4S	180.046	0.8592	Gut microbial environment	SULFOTRANSFERASE	Sulfation of primary alcohol	Hex-3-en-1-ol	InChI=1S/C6H12O/c1-2-3-4-5-6-7/h3-4,7H,2,5-6H2,1H3	InChIKey=UFLHIIWVXFIJGU-UHFFFAOYSA-N	OCCC=CCC
cis-3-Hexenyl heptanoate	5367677	1	BTMR0143	BT00001	SCHEMBL20552731	135372455	InChI=1S/C7H14O2/c1-2-3-4-5-6-7(8)9/h2-6H2,1H3,(H,8,9)	InChIKey=MNWFXJYAOYHMED-UHFFFAOYSA-N	OC(=O)CCCCCC	C7H14O2	130.099	2.2618	Gut microbial environment	EC 3.1.1.1	Hydrolysis of carboxylic acid ester	Heptanoic acid, (3Z)-3-hexenyl ester	InChI=1S/C13H24O2/c1-3-5-7-9-11-13(14)15-12-10-8-6-4-2/h6,8H,3-5,7,9-12H2,1-2H3	InChIKey=KBBLMMCEHYHHIW-UHFFFAOYSA-N	C(C(C(C(C(C(C(=O)OC(C(C(=C(C(C([H])([H])[H])([H])[H])[H])[H])([H])[H])([H])[H])([H])[H])([H])[H])([H])[H])([H])[H])([H])[H])([H])([H])[H]
cis-3-Hexenyl heptanoate	5367677	3	BTMR0275	BT00003	Valeric acid; PENTANOIC ACID; n-Valeric acid; 109-52-4; n-Pentanoic acid; Valerianic acid; Propylacetic acid; 1-Butanecarboxylic acid; Butanecarboxylic acid; pentoic acid	7991	InChI=1S/C5H10O2/c1-2-3-4-5(6)7/h2-4H2,1H3,(H,6,7)	InChIKey=NQPDZGIKBAWPEJ-UHFFFAOYSA-N	CCCCC(=O)O	C5H10O2	102.068	1.3494	Gut microbial environment	Unspecified gut bacterial enzyme	beta-Oxidation of carboxylic acid	SCHEMBL20552731	InChI=1S/C7H14O2/c1-2-3-4-5-6-7(8)9/h2-6H2,1H3,(H,8,9)	InChIKey=MNWFXJYAOYHMED-UHFFFAOYSA-N	OC(=O)CCCCCC	2.2618
cis-3-Hexenyl heptanoate	5367677	4	BTMR0167	BT00004	-		InChI=1S/C13H22O8/c1-2-3-4-5-6-7(14)20-13-10(17)8(15)9(16)11(21-13)12(18)19/h8-11,13,15-17H,2-6H2,1H3,(H,18,19)	InChIKey=KESMVFWZUZOFER-UHFFFAOYSA-N	CCCCCCC(=O)OC1OC(C(O)C(O)C1O)C(O)=O	C13H22O8	306.131	0.566299	Gut microbial environment	Bacterial UDP-glucuronosyltransferase	O-Glucuronidation of aliphatic acid	SCHEMBL20552731	InChI=1S/C7H14O2/c1-2-3-4-5-6-7(8)9/h2-6H2,1H3,(H,8,9)	InChIKey=MNWFXJYAOYHMED-UHFFFAOYSA-N	OC(=O)CCCCCC	2.2618
1,3,8-Trihydroxy-2-methylanthracene-9,10-dione	14375937	1	BTMR0166	BT00001	-		InChI=1S/C21H18O11/c1-6-10(31-21-18(28)16(26)17(27)19(32-21)20(29)30)5-8-12(13(6)23)15(25)11-7(14(8)24)3-2-4-9(11)22/h2-5,16-19,21-23,26-28H,1H3,(H,29,30)	InChIKey=HQXANIIMJYPYJY-UHFFFAOYSA-N	CC1=C(C=C2C(=C1O)C(=O)C3=C(C2=O)C=CC=C3O)OC4OC(C(O)C(O)C4O)C(O)=O	C21H18O11	446.085	0.7969	Gut microbial environment	Bacterial UDP-glucuronosyltransferase	Aromatic OH-glucuronidation	10169-80-9	InChI=1S/C15H10O5/c1-6-10(17)5-8-12(13(6)18)15(20)11-7(14(8)19)3-2-4-9(11)16/h2-5,16-18H,1H3	InChIKey=DKBPRYNCMDJTRD-UHFFFAOYSA-N	CC1=C(C=C2C(=C1O)C(=O)C3=C(C2=O)C=CC=C3O)O	2.4924
1,3,8-Trihydroxy-2-methylanthracene-9,10-dione	14375937	2	BTMR0166	BT00002	-		InChI=1S/C21H18O11/c1-6-9(22)5-8-12(13(6)23)15(25)11-7(14(8)24)3-2-4-10(11)31-21-18(28)16(26)17(27)19(32-21)20(29)30/h2-5,16-19,21-23,26-28H,1H3,(H,29,30)	InChIKey=PKCAAQKIUJBIMH-UHFFFAOYSA-N	CC1=C(C=C2C(=C1O)C(=O)C3=C(C2=O)C=CC=C3OC4OC(C(O)C(O)C4O)C(O)=O)O	C21H18O11	446.085	0.7969	Gut microbial environment	Bacterial UDP-glucuronosyltransferase	Aromatic OH-glucuronidation	10169-80-9	InChI=1S/C15H10O5/c1-6-10(17)5-8-12(13(6)18)15(20)11-7(14(8)19)3-2-4-9(11)16/h2-5,16-18H,1H3	InChIKey=DKBPRYNCMDJTRD-UHFFFAOYSA-N	CC1=C(C=C2C(=C1O)C(=O)C3=C(C2=O)C=CC=C3O)O	2.4924
1,3,8-Trihydroxy-2-methylanthracene-9,10-dione	14375937	3	BTMR0166	BT00003	-		InChI=1S/C21H18O11/c1-6-10(23)5-8-12(14(25)11-7(13(8)24)3-2-4-9(11)22)18(6)31-21-17(28)15(26)16(27)19(32-21)20(29)30/h2-5,15-17,19,21-23,26-28H,1H3,(H,29,30)	InChIKey=QWYDHPRJDSHRJP-UHFFFAOYSA-N	CC1=C(C=C2C(=C1OC3OC(C(O)C(O)C3O)C(O)=O)C(=O)C4=C(C2=O)C=CC=C4O)O	C21H18O11	446.085	0.7969	Gut microbial environment	Bacterial UDP-glucuronosyltransferase	Aromatic OH-glucuronidation	10169-80-9	InChI=1S/C15H10O5/c1-6-10(17)5-8-12(13(6)18)15(20)11-7(14(8)19)3-2-4-9(11)16/h2-5,16-18H,1H3	InChIKey=DKBPRYNCMDJTRD-UHFFFAOYSA-N	CC1=C(C=C2C(=C1O)C(=O)C3=C(C2=O)C=CC=C3O)O	2.4924
Tetracosanoic acid	11197	1	BTMR0275	BT00001	Docosanoic Acid	8215	InChI=1S/C22H44O2/c1-2-3-4-5-6-7-8-9-10-11-12-13-14-15-16-17-18-19-20-21-22(23)24/h2-21H2,1H3,(H,23,24)	InChIKey=UKMSUNONTOPOIO-UHFFFAOYSA-N	CCCCCCCCCCCCCCCCCCCCCC(O)=O	C22H44O2	340.334	9.1048	Gut microbial environment	Unspecified gut bacterial enzyme	beta-Oxidation of carboxylic acid	Lignoceric acid	InChI=1S/C24H48O2/c1-2-3-4-5-6-7-8-9-10-11-12-13-14-15-16-17-18-19-20-21-22-23-24(25)26/h2-23H2,1H3,(H,25,26)	InChIKey=QZZGJDVWLFXDLK-UHFFFAOYSA-N	CCCCCCCCCCCCCCCCCCCCCCCC(O)=O	10.0172
Tetracosanoic acid	11197	2	BTMR0167	BT00002	-		InChI=1S/C30H56O8/c1-2-3-4-5-6-7-8-9-10-11-12-13-14-15-16-17-18-19-20-21-22-23-24(31)37-30-27(34)25(32)26(33)28(38-30)29(35)36/h25-28,30,32-34H,2-23H2,1H3,(H,35,36)	InChIKey=DWIUZTOMJHVXCK-UHFFFAOYSA-N	CCCCCCCCCCCCCCCCCCCCCCCC(OC1OC(C(O)C(O)C1O)C(O)=O)=O	C30H56O8	544.398	8.3217	Gut microbial environment	Bacterial UDP-glucuronosyltransferase	O-Glucuronidation of aliphatic acid	Lignoceric acid	InChI=1S/C24H48O2/c1-2-3-4-5-6-7-8-9-10-11-12-13-14-15-16-17-18-19-20-21-22-23-24(25)26/h2-23H2,1H3,(H,25,26)	InChIKey=QZZGJDVWLFXDLK-UHFFFAOYSA-N	CCCCCCCCCCCCCCCCCCCCCCCC(O)=O	10.0172
Tetracosanoic acid	11197	3	BTMR0275	BT00003	Arachidic acid; Icosanoic acid; EICOSANOIC ACID; 506-30-9; Arachic acid; n-Eicosanoic acid; Arachidinic acid; arachidate; eicosanoate; Elcosanoic Acid	10467	InChI=1S/C20H40O2/c1-2-3-4-5-6-7-8-9-10-11-12-13-14-15-16-17-18-19-20(21)22/h2-19H2,1H3,(H,21,22)	InChIKey=VKOBVWXKNCXXDE-UHFFFAOYSA-N	CCCCCCCCCCCCCCCCCCCC(=O)O	C20H40O2	312.303	8.1924	Gut microbial environment	Unspecified gut bacterial enzyme	beta-Oxidation of carboxylic acid	InChIKey=UKMSUNONTOPOIO-UHFFFAOYSA-N	InChI=1S/C22H44O2/c1-2-3-4-5-6-7-8-9-10-11-12-13-14-15-16-17-18-19-20-21-22(23)24/h2-21H2,1H3,(H,23,24)	InChIKey=UKMSUNONTOPOIO-UHFFFAOYSA-N	CCCCCCCCCCCCCCCCCCCCCC(O)=O	9.1048
Tetracosanoic acid	11197	4	BTMR0167	BT00004	-		InChI=1S/C28H52O8/c1-2-3-4-5-6-7-8-9-10-11-12-13-14-15-16-17-18-19-20-21-22(29)35-28-25(32)23(30)24(31)26(36-28)27(33)34/h23-26,28,30-32H,2-21H2,1H3,(H,33,34)	InChIKey=UKQZHYGVQJNMQX-UHFFFAOYSA-N	CCCCCCCCCCCCCCCCCCCCCC(OC1OC(C(O)C(O)C1O)C(O)=O)=O	C28H52O8	516.366	7.4093	Gut microbial environment	Bacterial UDP-glucuronosyltransferase	O-Glucuronidation of aliphatic acid	InChIKey=UKMSUNONTOPOIO-UHFFFAOYSA-N	InChI=1S/C22H44O2/c1-2-3-4-5-6-7-8-9-10-11-12-13-14-15-16-17-18-19-20-21-22(23)24/h2-21H2,1H3,(H,23,24)	InChIKey=UKMSUNONTOPOIO-UHFFFAOYSA-N	CCCCCCCCCCCCCCCCCCCCCC(O)=O	9.1048
Glycerol	753	1	BTMR1343	BT00001	DL-Glyceraldehyde; glyceraldehyde; 2,3-Dihydroxypropanal; Glyceric aldehyde; 56-82-6; Glycerose; Propanal, 2,3-dihydroxy-; Glycerinaldehyde; Glycerinformal; 2,3-Dihydroxypropionaldehyde	751	InChI=1S/C3H6O3/c4-1-3(6)2-5/h1,3,5-6H,2H2	InChIKey=MNQZXJOMYWMBOU-UHFFFAOYSA-N	C(C(C=O)O)O	C3H6O3	90.0317	-1.1518	Human	Aldo-keto reductase family 1 member B10	Reduction from CyProduct	glycerol	InChI=1S/C3H8O3/c4-1-3(6)2-5/h3-6H,1-2H2	InChIKey=PEDCQBHIVMGVHV-UHFFFAOYSA-N	C(C(CO)O)O	-1.40809
Erythritol	222285	1	BTMR0165	BT00001	-		InChI=1S/C10H18O10/c11-1-3(12)4(13)2-19-10-7(16)5(14)6(15)8(20-10)9(17)18/h3-8,10-16H,1-2H2,(H,17,18)	InChIKey=YMVPKJLGIQTZKY-UHFFFAOYSA-N	C(C(C(CO)O)O)OC1OC(C(O)=O)C(C(C1O)O)O	C10H18O10	298.09	-3.45679	Gut microbial environment	Bacterial UDP-glucuronosyltransferase	Alkyl-OH-glucuronidation	Butane-1,2,3,4-tetrol	InChI=1S/C4H10O4/c5-1-3(7)4(8)2-6/h3-8H,1-2H2	InChIKey=UNXHWFMMPAWVPI-UHFFFAOYSA-N	C(C(C(CO)O)O)O	-1.9188
Erythritol	222285	2	BTMR0165	BT00002	-		InChI=1S/C10H18O10/c11-1-3(13)4(2-12)19-10-7(16)5(14)6(15)8(20-10)9(17)18/h3-8,10-16H,1-2H2,(H,17,18)	InChIKey=ZBFLXVCUIVKOLT-UHFFFAOYSA-N	C(C(C(CO)O)OC1OC(C(O)=O)C(C(C1O)O)O)O	C10H18O10	298.09	-3.45679	Gut microbial environment	Bacterial UDP-glucuronosyltransferase	Alkyl-OH-glucuronidation	Butane-1,2,3,4-tetrol	InChI=1S/C4H10O4/c5-1-3(7)4(8)2-6/h3-8H,1-2H2	InChIKey=UNXHWFMMPAWVPI-UHFFFAOYSA-N	C(C(C(CO)O)O)O	-1.9188
Erythritol	222285	3	BTMR0501	BT00003	SCHEMBL18585575	126649330	InChI=1S/C4H10O7S/c5-1-3(6)4(7)2-11-12(8,9)10/h3-7H,1-2H2,(H,8,9,10)	InChIKey=XLVYNRBMTCTMJY-UHFFFAOYSA-N	C(C(C(CO)O)O)OS(O)(=O)=O	C4H10O7S	202.015	-2.4981	Gut microbial environment	SULFOTRANSFERASE	Sulfation of primary alcohol	Butane-1,2,3,4-tetrol	InChI=1S/C4H10O4/c5-1-3(7)4(8)2-6/h3-8H,1-2H2	InChIKey=UNXHWFMMPAWVPI-UHFFFAOYSA-N	C(C(C(CO)O)O)O	-1.9188
Erythritol	222285	4	BTMR0502	BT00004	-		InChI=1S/C4H10O7S/c5-1-3(7)4(2-6)11-12(8,9)10/h3-7H,1-2H2,(H,8,9,10)	InChIKey=WIILAHMTELSYCS-UHFFFAOYSA-N	C(C(C(CO)O)OS(O)(=O)=O)O	C4H10O7S	202.015	-2.4981	Gut microbial environment	SULFOTRANSFERASE	Sulfation of secondary alcohol	Butane-1,2,3,4-tetrol	InChI=1S/C4H10O4/c5-1-3(7)4(8)2-6/h3-8H,1-2H2	InChIKey=UNXHWFMMPAWVPI-UHFFFAOYSA-N	C(C(C(CO)O)O)O	-1.9188
Oleic acid	445639	1	BTMR0275	BT00001	hypogeic acid; 7E-hexadecenoic acid; Hexadec-7-enoic acid; 7-hexadecenoic acid; C16:1n-9; FA 16:1; (7E)-7-Hexadecenoic acid; SCHEMBL410915; SCHEMBL634682; DTXSID301009353	6365142	InChI=1S/C16H30O2/c1-2-3-4-5-6-7-8-9-10-11-12-13-14-15-16(17)18/h9-10H,2-8,11-15H2,1H3,(H,17,18)/b10-9+	InChIKey=PJHOFUXBXJNUAC-MDZDMXLPSA-N	CCCCCCCCC=CCCCCCC(=O)O	C16H30O2	254.225	5.923	Gut microbial environment	Unspecified gut bacterial enzyme	beta-Oxidation of carboxylic acid	9-octadecenoic acid	InChI=1S/C18H34O2/c1-2-3-4-5-6-7-8-9-10-11-12-13-14-15-16-17-18(19)20/h9-10H,2-8,11-17H2,1H3,(H,19,20)	InChIKey=ZQPPMHVWECSIRJ-UHFFFAOYSA-N	C(C(C(C(C(C(C(C(C(=C(C(C(C(C(C(C(C(C(=O)O[H])([H])[H])([H])[H])([H])[H])([H])[H])([H])[H])([H])[H])([H])[H])[H])[H])([H])[H])([H])[H])([H])[H])([H])[H])([H])[H])([H])[H])([H])[H])([H])([H])[H]
Oleic acid	445639	2	BTMR0167	BT00002	-		InChI=1S/C24H42O8/c1-2-3-4-5-6-7-8-9-10-11-12-13-14-15-16-17-18(25)31-24-21(28)19(26)20(27)22(32-24)23(29)30/h9-10,19-22,24,26-28H,2-8,11-17H2,1H3,(H,29,30)/b10-9+	InChIKey=XNDUILSJZIFZOY-MDZDMXLPSA-N	CCCCCCCCC=CCCCCCCCC(=O)OC1OC(C(O)C(O)C1O)C(O)=O	C24H42O8	458.288	5.1399	Gut microbial environment	Bacterial UDP-glucuronosyltransferase	O-Glucuronidation of aliphatic acid	9-octadecenoic acid	InChI=1S/C18H34O2/c1-2-3-4-5-6-7-8-9-10-11-12-13-14-15-16-17-18(19)20/h9-10H,2-8,11-17H2,1H3,(H,19,20)	InChIKey=ZQPPMHVWECSIRJ-UHFFFAOYSA-N	C(C(C(C(C(C(C(C(C(=C(C(C(C(C(C(C(C(C(=O)O[H])([H])[H])([H])[H])([H])[H])([H])[H])([H])[H])([H])[H])([H])[H])[H])[H])([H])[H])([H])[H])([H])[H])([H])[H])([H])[H])([H])[H])([H])[H])([H])([H])[H]
Oleic acid	445639	3	BTMR0275	BT00003	5-tetradecenoic acid; Physeterate; Physoterate; Physoteric acid; 5-Tetradecenoate; 5E-Tetradecenoic acid; 5-Tetradecenoic acid, (E)-; 5684-69-5; 544-66-1; (E)-5-Tetradecenoic acid	5282740	InChI=1S/C14H26O2/c1-2-3-4-5-6-7-8-9-10-11-12-13-14(15)16/h9-10H,2-8,11-13H2,1H3,(H,15,16)/b10-9+	InChIKey=AFGUVBVUFZMJMX-MDZDMXLPSA-N	CCCCCCCCC=CCCCC(=O)O	C14H26O2	226.193	5.0106	Gut microbial environment	Unspecified gut bacterial enzyme	beta-Oxidation of carboxylic acid	7-hexadecenoic acid	InChI=1S/C16H30O2/c1-2-3-4-5-6-7-8-9-10-11-12-13-14-15-16(17)18/h9-10H,2-8,11-15H2,1H3,(H,17,18)	InChIKey=PJHOFUXBXJNUAC-UHFFFAOYSA-N	C(C(C(C(C(C(C(C(C(=C(C(C(C(C(C(C(=O)O[H])([H])[H])([H])[H])([H])[H])([H])[H])([H])[H])[H])[H])([H])[H])([H])[H])([H])[H])([H])[H])([H])[H])([H])[H])([H])[H])([H])([H])[H]
Oleic acid	445639	4	BTMR0167	BT00004	-		InChI=1S/C22H38O8/c1-2-3-4-5-6-7-8-9-10-11-12-13-14-15-16(23)29-22-19(26)17(24)18(25)20(30-22)21(27)28/h9-10,17-20,22,24-26H,2-8,11-15H2,1H3,(H,27,28)/b10-9+	InChIKey=CHKYFRLNNNSUPC-MDZDMXLPSA-N	CCCCCCCCC=CCCCCCC(=O)OC1OC(C(O)C(O)C1O)C(O)=O	C22H38O8	430.257	4.2275	Gut microbial environment	Bacterial UDP-glucuronosyltransferase	O-Glucuronidation of aliphatic acid	7-hexadecenoic acid	InChI=1S/C16H30O2/c1-2-3-4-5-6-7-8-9-10-11-12-13-14-15-16(17)18/h9-10H,2-8,11-15H2,1H3,(H,17,18)	InChIKey=PJHOFUXBXJNUAC-UHFFFAOYSA-N	C(C(C(C(C(C(C(C(C(=C(C(C(C(C(C(C(=O)O[H])([H])[H])([H])[H])([H])[H])([H])[H])([H])[H])[H])[H])([H])[H])([H])[H])([H])[H])([H])[H])([H])[H])([H])[H])([H])[H])([H])([H])[H]
Oleic acid	445639	5	BTMR0275	BT00005	(E)-3-dodecenoic acid; trans-dodec-3-enoic acid; (E)-dodec-3-enoic acid; 3E-dodecenoic acid; dodec-3-enoic acid; 3-dodecenoic acid; trans-3-dodecenoic acid; Dodecen-(3)-saeure; C12:1n-9; 3-Dodecensaeure	11106330	InChI=1S/C12H22O2/c1-2-3-4-5-6-7-8-9-10-11-12(13)14/h9-10H,2-8,11H2,1H3,(H,13,14)/b10-9+	InChIKey=XZJZNZATFHOMSJ-MDZDMXLPSA-N	CCCCCCCCC=CCC(=O)O	C12H22O2	198.162	4.0982	Gut microbial environment	Unspecified gut bacterial enzyme	beta-Oxidation of carboxylic acid	5-Tetradecenoic acid, (5Z)-	InChI=1S/C14H26O2/c1-2-3-4-5-6-7-8-9-10-11-12-13-14(15)16/h9-10H,2-8,11-13H2,1H3,(H,15,16)	InChIKey=AFGUVBVUFZMJMX-UHFFFAOYSA-N	C(C(C(C(C(C(C(C(C(=C(C(C(C(C(=O)O[H])([H])[H])([H])[H])([H])[H])[H])[H])([H])[H])([H])[H])([H])[H])([H])[H])([H])[H])([H])[H])([H])[H])([H])([H])[H]
Oleic acid	445639	6	BTMR0167	BT00006	-		InChI=1S/C20H34O8/c1-2-3-4-5-6-7-8-9-10-11-12-13-14(21)27-20-17(24)15(22)16(23)18(28-20)19(25)26/h9-10,15-18,20,22-24H,2-8,11-13H2,1H3,(H,25,26)/b10-9+	InChIKey=ZQIFWSJPAFKAPF-MDZDMXLPSA-N	CCCCCCCCC=CCCCC(=O)OC1OC(C(O)C(O)C1O)C(O)=O	C20H34O8	402.225	3.3151	Gut microbial environment	Bacterial UDP-glucuronosyltransferase	O-Glucuronidation of aliphatic acid	5-Tetradecenoic acid, (5Z)-	InChI=1S/C14H26O2/c1-2-3-4-5-6-7-8-9-10-11-12-13-14(15)16/h9-10H,2-8,11-13H2,1H3,(H,15,16)	InChIKey=AFGUVBVUFZMJMX-UHFFFAOYSA-N	C(C(C(C(C(C(C(C(C(=C(C(C(C(C(=O)O[H])([H])[H])([H])[H])([H])[H])[H])[H])([H])[H])([H])[H])([H])[H])([H])[H])([H])[H])([H])[H])([H])[H])([H])([H])[H]
Linoleic acid	5280450	1	BTMR0165	BT00001	-		InChI=1S/C16H22N2O10/c1-6-4-18(16(25)17-13(6)22)8-3-2-7(27-8)5-26-15-11(21)9(19)10(20)12(28-15)14(23)24/h4,7-12,15,19-21H,2-3,5H2,1H3,(H,23,24)(H,17,22,25)	InChIKey=QKVIRUMTNPJBDP-UHFFFAOYSA-N	CC1=CN(C(=O)NC1=O)C2CCC(O2)COC3OC(C(O)=O)C(C(C3O)O)O	C16H22N2O10	402.127	-0.31889	Gut microbial environment	Bacterial UDP-glucuronosyltransferase	Alkyl-OH-glucuronidation	1-(5-(hydroxymethyl)tetrahydrofuran-2-yl)-5-methylpyrimidine-2,4(1H,3H)-dione	InChI=1S/C10H14N2O4/c1-6-4-12(10(15)11-9(6)14)8-3-2-7(5-13)16-8/h4,7-8,13H,2-3,5H2,1H3,(H,11,14,15)	InChIKey=XKKCQTLDIPIRQD-UHFFFAOYSA-N	CC1=CN(C(=O)NC1=O)C2CCC(O2)CO	1.2191
Linoleic acid	5280450	2	BTMR0501	BT00002	-		InChI=1S/C10H14N2O7S/c1-6-4-12(10(14)11-9(6)13)8-3-2-7(19-8)5-18-20(15,16)17/h4,7-8H,2-3,5H2,1H3,(H,11,13,14)(H,15,16,17)	InChIKey=YDDQFUMEOIGADG-UHFFFAOYSA-N	CC1=CN(C(=O)NC1=O)C2CCC(O2)COS(O)(=O)=O	C10H14N2O7S	306.052	0.639799	Gut microbial environment	SULFOTRANSFERASE	Sulfation of primary alcohol	1-(5-(hydroxymethyl)tetrahydrofuran-2-yl)-5-methylpyrimidine-2,4(1H,3H)-dione	InChI=1S/C10H14N2O4/c1-6-4-12(10(15)11-9(6)14)8-3-2-7(5-13)16-8/h4,7-8,13H,2-3,5H2,1H3,(H,11,14,15)	InChIKey=XKKCQTLDIPIRQD-UHFFFAOYSA-N	CC1=CN(C(=O)NC1=O)C2CCC(O2)CO	1.2191
Luteolin	5280445	1	BTMR0528	BT00001	apigenin; 520-36-5; 5,7-Dihydroxy-2-(4-hydroxyphenyl)-4H-chromen-4-one; Chamomile; Versulin; Apigenol; 4',5,7-Trihydroxyflavone; Spigenin; Apigenine; C.I. Natural Yellow 1	5280443	InChI=1S/C15H10O5/c16-9-3-1-8(2-4-9)13-7-12(19)15-11(18)5-10(17)6-14(15)20-13/h1-7,16-18H	InChIKey=KZNIFHPLKGYRTM-UHFFFAOYSA-N	C=1C(C2=C(C=C(C=C2OC1C3=CC=C(C=C3)O)O)O)=O	C15H10O5	270.053	3.027	Gut microbial environment	Unspecified bacterial dehydroxylase	2-Acetyl hydrolysis of 1-alkyl, 2-acetyl-glycerol-3-phosphocholine	luteolin	InChI=1S/C15H10O6/c16-8-4-11(19)15-12(20)6-13(21-14(15)5-8)7-1-2-9(17)10(18)3-7/h1-6,16-19H	InChIKey=IQPNAANSBPBGFQ-UHFFFAOYSA-N	C=1C(C2=C(C=C(C=C2OC1C3=CC(=C(C=C3)O)O)O)O)=O	2.7596
Luteolin	5280445	2	BTMR0037	BT00002	CHEMBL457821; 5,7,3'-trihydroxyflavone; 5,7-dihydroxy-2-(3-hydroxyphenyl)-4H-chromen-4-one; BDBM50445690; 72472-92-5; 2-(3-Hydroxyphenyl)-5,7-dihydroxy-4H-1-benzopyran-4-one	15764379	InChI=1S/C15H10O5/c16-9-3-1-2-8(4-9)13-7-12(19)15-11(18)5-10(17)6-14(15)20-13/h1-7,16-18H	InChIKey=BEXPKGWBRBLIIC-UHFFFAOYSA-N	C=1C(C2=C(C=C(C=C2OC1C3=CC(=CC=C3)O)O)O)=O	C15H10O5	270.053	3.027	Gut microbial environment	Unspecified bacterial dehydroxylase	2-Hydroxylation of 1,4-disubstituted benzene	luteolin	InChI=1S/C15H10O6/c16-8-4-11(19)15-12(20)6-13(21-14(15)5-8)7-1-2-9(17)10(18)3-7/h1-6,16-19H	InChIKey=IQPNAANSBPBGFQ-UHFFFAOYSA-N	C=1C(C2=C(C=C(C=C2OC1C3=CC(=C(C=C3)O)O)O)O)=O	2.7596
Luteolin	5280445	3	BTMR1288	BT00003	6-[2-(3,4-Dihydroxyphenyl)-7-hydroxy-4-oxochromen-5-yl]oxy-3,4,5-trihydroxyoxane-2-carboxylic acid	74315895	InChI=1S/C21H18O12/c22-8-4-13-15(11(25)6-12(31-13)7-1-2-9(23)10(24)3-7)14(5-8)32-21-18(28)16(26)17(27)19(33-21)20(29)30/h1-6,16-19,21-24,26-28H,(H,29,30)	InChIKey=FPKBUYIIWUFWOS-UHFFFAOYSA-N	C=1C(C2=C(C=C(C=C2OC1C3=CC(=C(C=C3)O)O)O)OC4OC(C(O)C(O)C4O)C(O)=O)=O	C21H18O12	462.08	1.0641	Gut microbial environment	SULFOTRANSFERASE	Decarboxylation of aromatic L-amino acid	luteolin	InChI=1S/C15H10O6/c16-8-4-11(19)15-12(20)6-13(21-14(15)5-8)7-1-2-9(17)10(18)3-7/h1-6,16-19H	InChIKey=IQPNAANSBPBGFQ-UHFFFAOYSA-N	C=1C(C2=C(C=C(C=C2OC1C3=CC(=C(C=C3)O)O)O)O)=O	2.7596
Luteolin	5280445	4	BTMR1288	BT00004	luteolin-7-o-glucuronide; Luteolin-7-beta-D-glucuronide; 29741-10-4; BCP29714; 2-(3,4-Dihydroxyphenyl)-5-hydroxy-4-oxo-4H-1-benzopyran-7-yl-|A-D-glucopyranosiduronic acid; 3 inverted exclamation marka,4 inverted exclamation marka,5,7-Tetrahydroxy-7-|A-D-glucopyranuronoside flavone; 6-[2-(3,4-dihydroxyphenyl)-5-hydroxy-4-oxochromen-7-yl]oxy-3,4,5-trihydroxyoxane-2-carboxylic acid; Luteolin-7-glucu…	13607752	InChI=1S/C21H18O12/c22-9-2-1-7(3-10(9)23)13-6-12(25)15-11(24)4-8(5-14(15)32-13)31-21-18(28)16(26)17(27)19(33-21)20(29)30/h1-6,16-19,21-24,26-28H,(H,29,30)	InChIKey=VSUOKLTVXQRUSG-UHFFFAOYSA-N	C=1C(C2=C(C=C(C=C2OC1C3=CC(=C(C=C3)O)O)OC4OC(C(O)C(O)C4O)C(O)=O)O)=O	C21H18O12	462.08	1.0641	Gut microbial environment	SULFOTRANSFERASE	Decarboxylation of aromatic L-amino acid	luteolin	InChI=1S/C15H10O6/c16-8-4-11(19)15-12(20)6-13(21-14(15)5-8)7-1-2-9(17)10(18)3-7/h1-6,16-19H	InChIKey=IQPNAANSBPBGFQ-UHFFFAOYSA-N	C=1C(C2=C(C=C(C=C2OC1C3=CC(=C(C=C3)O)O)O)O)=O	2.7596
Luteolin	5280445	5	BTMR1288	BT00005	BCP29715; Luteolin-3'-D-glucuronide ;Luteolin 3'-O-glucuronide;Luteolin-3-O-(c)micro-D-glucuronide	73193164	InChI=1S/C21H18O12/c22-8-4-10(24)15-11(25)6-12(31-14(15)5-8)7-1-2-9(23)13(3-7)32-21-18(28)16(26)17(27)19(33-21)20(29)30/h1-6,16-19,21-24,26-28H,(H,29,30)	InChIKey=JDOFZOKGCYYUER-UHFFFAOYSA-N	C=1C(C2=C(C=C(C=C2OC1C3=CC(=C(C=C3)O)OC4OC(C(O)C(O)C4O)C(O)=O)O)O)=O	C21H18O12	462.08	1.0641	Gut microbial environment	SULFOTRANSFERASE	Decarboxylation of aromatic L-amino acid	luteolin	InChI=1S/C15H10O6/c16-8-4-11(19)15-12(20)6-13(21-14(15)5-8)7-1-2-9(17)10(18)3-7/h1-6,16-19H	InChIKey=IQPNAANSBPBGFQ-UHFFFAOYSA-N	C=1C(C2=C(C=C(C=C2OC1C3=CC(=C(C=C3)O)O)O)O)=O	2.7596
Luteolin	5280445	6	BTMR1288	BT00006	6-[4-(5,7-Dihydroxy-4-oxochromen-2-yl)-2-hydroxyphenoxy]-3,4,5-trihydroxyoxane-2-carboxylic acid	76401243	InChI=1S/C21H18O12/c22-8-4-10(24)15-11(25)6-13(31-14(15)5-8)7-1-2-12(9(23)3-7)32-21-18(28)16(26)17(27)19(33-21)20(29)30/h1-6,16-19,21-24,26-28H,(H,29,30)	InChIKey=PTHHVPMFZWYYDK-UHFFFAOYSA-N	C=1C(C2=C(C=C(C=C2OC1C3=CC(=C(C=C3)OC4OC(C(O)C(O)C4O)C(O)=O)O)O)O)=O	C21H18O12	462.08	1.0641	Gut microbial environment	SULFOTRANSFERASE	Decarboxylation of aromatic L-amino acid	luteolin	InChI=1S/C15H10O6/c16-8-4-11(19)15-12(20)6-13(21-14(15)5-8)7-1-2-9(17)10(18)3-7/h1-6,16-19H	InChIKey=IQPNAANSBPBGFQ-UHFFFAOYSA-N	C=1C(C2=C(C=C(C=C2OC1C3=CC(=C(C=C3)O)O)O)O)=O	2.7596
Luteolin	5280445	7	BTMR0212	BT00007	Chrysoeriol; 491-71-4; Chryseriol; 3'-Methoxyapigenin; Luteolin 3'-methyl ether; 3'-O-Methylluteolin; 3'-O-Methyluteolin; 4',5,7-trihydroxy-3'-methoxyflavone; 5,7-dihydroxy-2-(4-hydroxy-3-methoxyphenyl)-4H-chromen-4-one; 4H-1-Benzopyran-4-one, 5,7-dihydroxy-2-(4-hydroxy-3-methoxyphenyl)-	5280666	InChI=1S/C16H12O6/c1-21-14-4-8(2-3-10(14)18)13-7-12(20)16-11(19)5-9(17)6-15(16)22-13/h2-7,17-19H,1H3	InChIKey=SCZVLDHREVKTSH-UHFFFAOYSA-N	C=1C(C2=C(C=C(C=C2OC1C3=CC(=C(C=C3)O)OC)O)O)=O		478.111	3.0106	Human	EC 2.1.1.6	Catechol O-methylation	luteolin	InChI=1S/C15H10O6/c16-8-4-11(19)15-12(20)6-13(21-14(15)5-8)7-1-2-9(17)10(18)3-7/h1-6,16-19H	InChIKey=IQPNAANSBPBGFQ-UHFFFAOYSA-N	C=1C(C2=C(C=C(C=C2OC1C3=CC(=C(C=C3)O)O)O)O)=O	2.7596
Luteolin	5280445	8	BTMR0255	BT00008	(+/-)-Eriodictyol; 4049-38-1; 2-(3,4-dihydroxyphenyl)-5,7-dihydroxychroman-4-one; 2-(3,4-dihydroxyphenyl)-5,7-dihydroxy-2,3-dihydrochromen-4-one; Huazhongilexone; MLS000877024; 5,7,3',4'-Tetrahydroxyflavanone; 2-(3,4-dihydroxyphenyl)-5,7-dihydroxy-chroman-4-one; SMR000440624; 4H-1-Benzopyran-4-one, 2-(3,4-dihydroxyphenyl)-2,3-dihydro-5,7-dihydroxy-	11095	InChI=1S/C15H12O6/c16-8-4-11(19)15-12(20)6-13(21-14(15)5-8)7-1-2-9(17)10(18)3-7/h1-5,13,16-19H,6H2	InChIKey=SBHXYTNGIZCORC-UHFFFAOYSA-N	C1C(C2=C(C=C(C=C2OC1C3=CC(=C(C=C3)O)O)O)O)=O	C15H12O6	288.063	2.0303	Gut microbial environment	Unspecified gut bacterial enzyme	Flavonoid C-ring reduction	luteolin	InChI=1S/C15H10O6/c16-8-4-11(19)15-12(20)6-13(21-14(15)5-8)7-1-2-9(17)10(18)3-7/h1-6,16-19H	InChIKey=IQPNAANSBPBGFQ-UHFFFAOYSA-N	C=1C(C2=C(C=C(C=C2OC1C3=CC(=C(C=C3)O)O)O)O)=O	2.7596
Luteolin	5280445	9	BTMR0255	BT00009	Homoeriodictyol (+/-)-; 107657-60-3; 69097-98-9; (+/-)-Homoeriodictyol; 5,7-dihydroxy-2-(4-hydroxy-3-methoxyphenyl)-2,3-dihydrochromen-4-one; 4H-1-Benzopyran-4-one, 2,3-dihydro-5,7-dihydroxy-2-(4-hydroxy-3-methoxyphenyl)-; Homoeriodictol; (+/-)-5,7,4'-Trihydroxy-3'-methoxyflavanone; MLS000876962; CHEMBL398282	3512637	InChI=1S/C16H14O6/c1-21-14-4-8(2-3-10(14)18)13-7-12(20)16-11(19)5-9(17)6-15(16)22-13/h2-6,13,17-19H,7H2,1H3	InChIKey=FTODBIPDTXRIGS-UHFFFAOYSA-N	C1C(C2=C(C=C(C=C2OC1C3=CC(=C(C=C3)O)OC)O)O)=O	C16H14O6	302.079	2.2813	Gut microbial environment	Unspecified gut bacterial enzyme	Flavonoid C-ring reduction	Chrysoeriol	InChI=1S/C16H12O6/c1-21-14-4-8(2-3-10(14)18)13-7-12(20)16-11(19)5-9(17)6-15(16)22-13/h2-7,17-19H,1H3	InChIKey=SCZVLDHREVKTSH-UHFFFAOYSA-N	C=1C(C2=C(C=C(C=C2OC1C3=CC(=C(C=C3)O)OC)O)O)=O	3.0106
Luteolin	5280445	10	BTMR0075	BT00010	luteolin; 491-70-3; Digitoflavone; Luteolol; 3',4',5,7-Tetrahydroxyflavone; 2-(3,4-Dihydroxyphenyl)-5,7-dihydroxy-4H-chromen-4-one; Flacitran; Luteoline; Salifazide; Weld Lake	5280445	InChI=1S/C15H10O6/c16-8-4-11(19)15-12(20)6-13(21-14(15)5-8)7-1-2-9(17)10(18)3-7/h1-6,16-19H	InChIKey=IQPNAANSBPBGFQ-UHFFFAOYSA-N	C=1C(C2=C(C=C(C=C2OC1C3=CC(=C(C=C3)O)O)O)O)=O		610.153	2.7596	Gut microbial environment	Unspecified bacterial demethylase	3'-O-Demethylation of flavone	Chrysoeriol	InChI=1S/C16H12O6/c1-21-14-4-8(2-3-10(14)18)13-7-12(20)16-11(19)5-9(17)6-15(16)22-13/h2-7,17-19H,1H3	InChIKey=SCZVLDHREVKTSH-UHFFFAOYSA-N	C=1C(C2=C(C=C(C=C2OC1C3=CC(=C(C=C3)O)OC)O)O)=O	3.0106
Luteolin	5280445	11	BTMR1012	BT00011	CHEMBL309936; 5,7-dihydroxy-2-(3-methoxyphenyl)chromen-4-one; 5,7-Dihydroxy-2-(3-methoxyphenyl)-4H-chromen-4-one; 28973-32-2; 3'-methoxy-5,7-dihydroxyflavone; DTXSID40420501; BDBM50212749; 2-(3-Methoxyphenyl)-5,7-dihydroxy-4H-1-benzopyran-4-one	5481247	InChI=1S/C16H12O5/c1-20-11-4-2-3-9(5-11)14-8-13(19)16-12(18)6-10(17)7-15(16)21-14/h2-8,17-18H,1H3	InChIKey=LYRAAKFLFNBVGJ-UHFFFAOYSA-N	C=1C(C2=C(C=C(C=C2OC1C3=CC(=CC=C3)OC)O)O)=O	C16H12O5	284.068	3.278	Gut microbial environment	Unspecified bacterial dehydroxylase	4'-Dehydroxylation of substituted benzene	Chrysoeriol	InChI=1S/C16H12O6/c1-21-14-4-8(2-3-10(14)18)13-7-12(20)16-11(19)5-9(17)6-15(16)22-13/h2-7,17-19H,1H3	InChIKey=SCZVLDHREVKTSH-UHFFFAOYSA-N	C=1C(C2=C(C=C(C=C2OC1C3=CC(=C(C=C3)O)OC)O)O)=O	3.0106
Luteolin	5280445	12	BTMR0166	BT00012	-		InChI=1S/C22H20O12/c1-31-13-4-8(2-3-10(13)24)12-7-11(25)16-14(32-12)5-9(23)6-15(16)33-22-19(28)17(26)18(27)20(34-22)21(29)30/h2-7,17-20,22-24,26-28H,1H3,(H,29,30)	InChIKey=ABQMOKASFVNYKB-UHFFFAOYSA-N	C=1C(C2=C(C=C(C=C2OC1C3=CC(=C(C=C3)O)OC)O)OC4OC(C(O)C(O)C4O)C(O)=O)=O	C22H20O12	476.095	1.3151	Gut microbial environment	Bacterial UDP-glucuronosyltransferase	Aromatic OH-glucuronidation	Chrysoeriol	InChI=1S/C16H12O6/c1-21-14-4-8(2-3-10(14)18)13-7-12(20)16-11(19)5-9(17)6-15(16)22-13/h2-7,17-19H,1H3	InChIKey=SCZVLDHREVKTSH-UHFFFAOYSA-N	C=1C(C2=C(C=C(C=C2OC1C3=CC(=C(C=C3)O)OC)O)O)=O	3.0106
Luteolin	5280445	13	BTMR0166	BT00013	Chrysoeriol 7-glucuronide	14630700	InChI=1S/C22H20O12/c1-31-14-4-8(2-3-10(14)23)13-7-12(25)16-11(24)5-9(6-15(16)33-13)32-22-19(28)17(26)18(27)20(34-22)21(29)30/h2-7,17-20,22-24,26-28H,1H3,(H,29,30)	InChIKey=VLYLVFHVHHGXHX-UHFFFAOYSA-N	C=1C(C2=C(C=C(C=C2OC1C3=CC(=C(C=C3)O)OC)OC4OC(C(O)C(O)C4O)C(O)=O)O)=O	C22H20O12	476.095	1.3151	Gut microbial environment	Bacterial UDP-glucuronosyltransferase	Aromatic OH-glucuronidation	Chrysoeriol	InChI=1S/C16H12O6/c1-21-14-4-8(2-3-10(14)18)13-7-12(20)16-11(19)5-9(17)6-15(16)22-13/h2-7,17-19H,1H3	InChIKey=SCZVLDHREVKTSH-UHFFFAOYSA-N	C=1C(C2=C(C=C(C=C2OC1C3=CC(=C(C=C3)O)OC)O)O)=O	3.0106
Luteolin	5280445	14	BTMR0166	BT00014	-		InChI=1S/C22H20O12/c1-31-14-4-8(13-7-11(25)16-10(24)5-9(23)6-15(16)32-13)2-3-12(14)33-22-19(28)17(26)18(27)20(34-22)21(29)30/h2-7,17-20,22-24,26-28H,1H3,(H,29,30)	InChIKey=TWDFWHVUFJGCTI-UHFFFAOYSA-N	C=1C(C2=C(C=C(C=C2OC1C3=CC(=C(C=C3)OC4OC(C(O)C(O)C4O)C(O)=O)OC)O)O)=O	C22H20O12	476.095	1.3151	Gut microbial environment	Bacterial UDP-glucuronosyltransferase	Aromatic OH-glucuronidation	Chrysoeriol	InChI=1S/C16H12O6/c1-21-14-4-8(2-3-10(14)18)13-7-12(20)16-11(19)5-9(17)6-15(16)22-13/h2-7,17-19H,1H3	InChIKey=SCZVLDHREVKTSH-UHFFFAOYSA-N	C=1C(C2=C(C=C(C=C2OC1C3=CC(=C(C=C3)O)OC)O)O)=O	3.0106
Luteolin	5280445	15	BTMR0037	BT00015	chrysin; 480-40-0; 5,7-Dihydroxyflavone; 5,7-Dihydroxy-2-phenyl-4H-chromen-4-one; Chrysine; 5,7-dihydroxy-2-phenylchromen-4-one; Crysin; 4H-1-Benzopyran-4-one, 5,7-dihydroxy-2-phenyl-; Chrysinic acid; UNII-3CN01F5ZJ5	5281607	InChI=1S/C15H10O4/c16-10-6-11(17)15-12(18)8-13(19-14(15)7-10)9-4-2-1-3-5-9/h1-8,16-17H	InChIKey=RTIXKCRFFJGDFG-UHFFFAOYSA-N	C=1C(C2=C(C=C(C=C2OC1C3=CC=CC=C3)O)O)=O	C15H10O4	254.058	3.2944	Gut microbial environment	Unspecified bacterial dehydroxylase	2-Hydroxylation of 1,4-disubstituted benzene	apigenin	InChI=1S/C15H10O5/c16-9-3-1-8(2-4-9)13-7-12(19)15-11(18)5-10(17)6-14(15)20-13/h1-7,16-18H	InChIKey=KZNIFHPLKGYRTM-UHFFFAOYSA-N	C=1C(C2=C(C=C(C=C2OC1C3=CC=C(C=C3)O)O)O)=O	3.027
Luteolin	5280445	16	BTMR1288	BT00016	3,4,5-Trihydroxy-6-[7-hydroxy-2-(4-hydroxyphenyl)-4-oxochromen-5-yl]oxyoxane-2-carboxylic acid	77642193	InChI=1S/C21H18O11/c22-9-3-1-8(2-4-9)12-7-11(24)15-13(30-12)5-10(23)6-14(15)31-21-18(27)16(25)17(26)19(32-21)20(28)29/h1-7,16-19,21-23,25-27H,(H,28,29)	InChIKey=FNSVTQFRLNQDTR-UHFFFAOYSA-N	C=1C(C2=C(C=C(C=C2OC1C3=CC=C(C=C3)O)O)OC4OC(C(O)C(O)C4O)C(O)=O)=O	C21H18O11	446.085	1.3315	Gut microbial environment	SULFOTRANSFERASE	Decarboxylation of aromatic L-amino acid	apigenin	InChI=1S/C15H10O5/c16-9-3-1-8(2-4-9)13-7-12(19)15-11(18)5-10(17)6-14(15)20-13/h1-7,16-18H	InChIKey=KZNIFHPLKGYRTM-UHFFFAOYSA-N	C=1C(C2=C(C=C(C=C2OC1C3=CC=C(C=C3)O)O)O)=O	3.027
Luteolin	5280445	17	BTMR1288	BT00017	Apigenin 7-glucuronide; 3,4,5-trihydroxy-6-[5-hydroxy-2-(4-hydroxyphenyl)-4-oxochromen-7-yl]oxyoxane-2-carboxylic acid; apigenin-7-o-glucuronide; NSC622811; Apigenin 7-O-|A-glucuronide; CHEMBL1980748; SCHEMBL12955450; CHEBI:182306; BCP10282; NSC-622811	5387370	InChI=1S/C21H18O11/c22-9-3-1-8(2-4-9)13-7-12(24)15-11(23)5-10(6-14(15)31-13)30-21-18(27)16(25)17(26)19(32-21)20(28)29/h1-7,16-19,21-23,25-27H,(H,28,29)	InChIKey=JBFOLLJCGUCDQP-UHFFFAOYSA-N	C=1C(C2=C(C=C(C=C2OC1C3=CC=C(C=C3)O)OC4OC(C(O)C(O)C4O)C(O)=O)O)=O	C21H18O11	446.085	1.3315	Gut microbial environment	SULFOTRANSFERASE	Decarboxylation of aromatic L-amino acid	apigenin	InChI=1S/C15H10O5/c16-9-3-1-8(2-4-9)13-7-12(19)15-11(18)5-10(17)6-14(15)20-13/h1-7,16-18H	InChIKey=KZNIFHPLKGYRTM-UHFFFAOYSA-N	C=1C(C2=C(C=C(C=C2OC1C3=CC=C(C=C3)O)O)O)=O	3.027
Luteolin	5280445	18	BTMR1288	BT00018	6-[4-(5,7-Dihydroxy-4-oxochromen-2-yl)phenoxy]-3,4,5-trihydroxyoxane-2-carboxylic acid	73195935	InChI=1S/C21H18O11/c22-9-5-11(23)15-12(24)7-13(31-14(15)6-9)8-1-3-10(4-2-8)30-21-18(27)16(25)17(26)19(32-21)20(28)29/h1-7,16-19,21-23,25-27H,(H,28,29)	InChIKey=NKRGFKAFZUDVES-UHFFFAOYSA-N	C=1C(C2=C(C=C(C=C2OC1C3=CC=C(C=C3)OC4OC(C(O)C(O)C4O)C(O)=O)O)O)=O	C21H18O11	446.085	1.3315	Gut microbial environment	SULFOTRANSFERASE	Decarboxylation of aromatic L-amino acid	apigenin	InChI=1S/C15H10O5/c16-9-3-1-8(2-4-9)13-7-12(19)15-11(18)5-10(17)6-14(15)20-13/h1-7,16-18H	InChIKey=KZNIFHPLKGYRTM-UHFFFAOYSA-N	C=1C(C2=C(C=C(C=C2OC1C3=CC=C(C=C3)O)O)O)=O	3.027
Luteolin	5280445	19	BTMR0255	BT00019	naringenin; 67604-48-2; 5,7-Dihydroxy-2-(4-hydroxyphenyl)chroman-4-one; (+/-)-Naringenin; 4',5,7-Trihydroxyflavanone; 480-41-1; naringetol; salipurpol; Naringenine; 93602-28-9	932	InChI=1S/C15H12O5/c16-9-3-1-8(2-4-9)13-7-12(19)15-11(18)5-10(17)6-14(15)20-13/h1-6,13,16-18H,7H2	InChIKey=FTVWIRXFELQLPI-UHFFFAOYSA-N	C1C(C2=C(C=C(C=C2OC1C3=CC=C(C=C3)O)O)O)=O	C15H12O5	272.068	2.2977	Gut microbial environment	Unspecified gut bacterial enzyme	Flavonoid C-ring reduction	apigenin	InChI=1S/C15H10O5/c16-9-3-1-8(2-4-9)13-7-12(19)15-11(18)5-10(17)6-14(15)20-13/h1-7,16-18H	InChIKey=KZNIFHPLKGYRTM-UHFFFAOYSA-N	C=1C(C2=C(C=C(C=C2OC1C3=CC=C(C=C3)O)O)O)=O	3.027
Luteolin	5280445	20	BTMR1288	BT00020	-		InChI=1S/C21H18O11/c22-9-3-1-2-8(4-9)12-7-11(24)15-13(30-12)5-10(23)6-14(15)31-21-18(27)16(25)17(26)19(32-21)20(28)29/h1-7,16-19,21-23,25-27H,(H,28,29)	InChIKey=NTSUXLPIWVWGQI-UHFFFAOYSA-N	C=1C(C2=C(C=C(C=C2OC1C3=CC(=CC=C3)O)O)OC4OC(C(O)C(O)C4O)C(O)=O)=O	C21H18O11	446.085	1.3315	Gut microbial environment	SULFOTRANSFERASE	Decarboxylation of aromatic L-amino acid	CHEMBL457821	InChI=1S/C15H10O5/c16-9-3-1-2-8(4-9)13-7-12(19)15-11(18)5-10(17)6-14(15)20-13/h1-7,16-18H	InChIKey=BEXPKGWBRBLIIC-UHFFFAOYSA-N	C=1C(C2=C(C=C(C=C2OC1C3=CC(=CC=C3)O)O)O)=O	3.027
Luteolin	5280445	21	BTMR1288	BT00021	-		InChI=1S/C21H18O11/c22-9-3-1-2-8(4-9)13-7-12(24)15-11(23)5-10(6-14(15)31-13)30-21-18(27)16(25)17(26)19(32-21)20(28)29/h1-7,16-19,21-23,25-27H,(H,28,29)	InChIKey=ITAXPEHXOPAEEG-UHFFFAOYSA-N	C=1C(C2=C(C=C(C=C2OC1C3=CC(=CC=C3)O)OC4OC(C(O)C(O)C4O)C(O)=O)O)=O	C21H18O11	446.085	1.3315	Gut microbial environment	SULFOTRANSFERASE	Decarboxylation of aromatic L-amino acid	CHEMBL457821	InChI=1S/C15H10O5/c16-9-3-1-2-8(4-9)13-7-12(19)15-11(18)5-10(17)6-14(15)20-13/h1-7,16-18H	InChIKey=BEXPKGWBRBLIIC-UHFFFAOYSA-N	C=1C(C2=C(C=C(C=C2OC1C3=CC(=CC=C3)O)O)O)=O	3.027
Luteolin	5280445	22	BTMR1288	BT00022	-		InChI=1S/C21H18O11/c22-9-5-11(23)15-12(24)7-13(31-14(15)6-9)8-2-1-3-10(4-8)30-21-18(27)16(25)17(26)19(32-21)20(28)29/h1-7,16-19,21-23,25-27H,(H,28,29)	InChIKey=ZOZJNULCSGVSDT-UHFFFAOYSA-N	C=1C(C2=C(C=C(C=C2OC1C3=CC(=CC=C3)OC4OC(C(O)C(O)C4O)C(O)=O)O)O)=O	C21H18O11	446.085	1.3315	Gut microbial environment	SULFOTRANSFERASE	Decarboxylation of aromatic L-amino acid	CHEMBL457821	InChI=1S/C15H10O5/c16-9-3-1-2-8(4-9)13-7-12(19)15-11(18)5-10(17)6-14(15)20-13/h1-7,16-18H	InChIKey=BEXPKGWBRBLIIC-UHFFFAOYSA-N	C=1C(C2=C(C=C(C=C2OC1C3=CC(=CC=C3)O)O)O)=O	3.027
Luteolin	5280445	23	BTMR0255	BT00023	5,7,3'-Trihydroxyflavanone; 5,7-Dihydroxy-2-(3-hydroxyphenyl)chroman-4-one; 104732-07-2; 3',5,7-Trihydroxyflavanone; SCHEMBL7809362; DTXSID00874647; 5,7-3'-TRIHYDROXYFLAVANONE; LMPK12140220; 4H-1-Benzopyran-4-one, 2,3-dihydro-5,7-dihydroxy-2-(3-hydroxyphenyl)-, (S)-	113638	InChI=1S/C15H12O5/c16-9-3-1-2-8(4-9)13-7-12(19)15-11(18)5-10(17)6-14(15)20-13/h1-6,13,16-18H,7H2	InChIKey=NJWJQMLMBXIOJW-UHFFFAOYSA-N	C1C(C2=C(C=C(C=C2OC1C3=CC(=CC=C3)O)O)O)=O	C15H12O5	272.068	2.2977	Gut microbial environment	Unspecified gut bacterial enzyme	Flavonoid C-ring reduction	CHEMBL457821	InChI=1S/C15H10O5/c16-9-3-1-2-8(4-9)13-7-12(19)15-11(18)5-10(17)6-14(15)20-13/h1-7,16-18H	InChIKey=BEXPKGWBRBLIIC-UHFFFAOYSA-N	C=1C(C2=C(C=C(C=C2OC1C3=CC(=CC=C3)O)O)O)=O	3.027
Luteolin	5280445	24	BTMR1288	BT00024	-		InChI=1S/C21H20O12/c22-8-4-13-15(11(25)6-12(31-13)7-1-2-9(23)10(24)3-7)14(5-8)32-21-18(28)16(26)17(27)19(33-21)20(29)30/h1-5,12,16-19,21-24,26-28H,6H2,(H,29,30)	InChIKey=DHUPROLLYIXLBN-UHFFFAOYSA-N	C1C(C2=C(C=C(C=C2OC1C3=CC(=C(C=C3)O)O)O)OC4OC(C(O)C(O)C4O)C(O)=O)=O	C21H20O12	464.095	0.334799	Gut microbial environment	SULFOTRANSFERASE	Decarboxylation of aromatic L-amino acid	(+/-)-Eriodictyol	InChI=1S/C15H12O6/c16-8-4-11(19)15-12(20)6-13(21-14(15)5-8)7-1-2-9(17)10(18)3-7/h1-5,13,16-19H,6H2	InChIKey=SBHXYTNGIZCORC-UHFFFAOYSA-N	C1C(C2=C(C=C(C=C2OC1C3=CC(=C(C=C3)O)O)O)O)=O	2.0303
Luteolin	5280445	25	BTMR1288	BT00025	SCHEMBL3365926; LMPK12140368	3262723	InChI=1S/C21H20O12/c22-9-2-1-7(3-10(9)23)13-6-12(25)15-11(24)4-8(5-14(15)32-13)31-21-18(28)16(26)17(27)19(33-21)20(29)30/h1-5,13,16-19,21-24,26-28H,6H2,(H,29,30)	InChIKey=YSORAXGDTRAEMV-UHFFFAOYSA-N	C1C(C2=C(C=C(C=C2OC1C3=CC(=C(C=C3)O)O)OC4OC(C(O)C(O)C4O)C(O)=O)O)=O	C21H20O12	464.095	0.334799	Gut microbial environment	SULFOTRANSFERASE	Decarboxylation of aromatic L-amino acid	(+/-)-Eriodictyol	InChI=1S/C15H12O6/c16-8-4-11(19)15-12(20)6-13(21-14(15)5-8)7-1-2-9(17)10(18)3-7/h1-5,13,16-19H,6H2	InChIKey=SBHXYTNGIZCORC-UHFFFAOYSA-N	C1C(C2=C(C=C(C=C2OC1C3=CC(=C(C=C3)O)O)O)O)=O	2.0303
Luteolin	5280445	26	BTMR1288	BT00026	-		InChI=1S/C21H20O12/c22-8-4-10(24)15-11(25)6-12(31-14(15)5-8)7-1-2-9(23)13(3-7)32-21-18(28)16(26)17(27)19(33-21)20(29)30/h1-5,12,16-19,21-24,26-28H,6H2,(H,29,30)	InChIKey=SOMGNYPJXOLZKF-UHFFFAOYSA-N	C1C(C2=C(C=C(C=C2OC1C3=CC(=C(C=C3)O)OC4OC(C(O)C(O)C4O)C(O)=O)O)O)=O	C21H20O12	464.095	0.334799	Gut microbial environment	SULFOTRANSFERASE	Decarboxylation of aromatic L-amino acid	(+/-)-Eriodictyol	InChI=1S/C15H12O6/c16-8-4-11(19)15-12(20)6-13(21-14(15)5-8)7-1-2-9(17)10(18)3-7/h1-5,13,16-19H,6H2	InChIKey=SBHXYTNGIZCORC-UHFFFAOYSA-N	C1C(C2=C(C=C(C=C2OC1C3=CC(=C(C=C3)O)O)O)O)=O	2.0303
Luteolin	5280445	27	BTMR1288	BT00027	-		InChI=1S/C21H20O12/c22-8-4-10(24)15-11(25)6-13(31-14(15)5-8)7-1-2-12(9(23)3-7)32-21-18(28)16(26)17(27)19(33-21)20(29)30/h1-5,13,16-19,21-24,26-28H,6H2,(H,29,30)	InChIKey=XJPJEQMEMSRFMK-UHFFFAOYSA-N	C1C(C2=C(C=C(C=C2OC1C3=CC(=C(C=C3)OC4OC(C(O)C(O)C4O)C(O)=O)O)O)O)=O	C21H20O12	464.095	0.334799	Gut microbial environment	SULFOTRANSFERASE	Decarboxylation of aromatic L-amino acid	(+/-)-Eriodictyol	InChI=1S/C15H12O6/c16-8-4-11(19)15-12(20)6-13(21-14(15)5-8)7-1-2-9(17)10(18)3-7/h1-5,13,16-19H,6H2	InChIKey=SBHXYTNGIZCORC-UHFFFAOYSA-N	C1C(C2=C(C=C(C=C2OC1C3=CC(=C(C=C3)O)O)O)O)=O	2.0303
Luteolin	5280445	28	BTMR0273	BT00028	Eriodictyol chalcone; 14917-41-0; 2',3,4,4',6'-Pentahydroxychalcone; (E)-3-(3,4-dihydroxyphenyl)-1-(2,4,6-trihydroxyphenyl)prop-2-en-1-one; 3,4,2',4',6'-Pentahydroxychalcone; 2',4',6',3,4-Pentahydroxychalcone; 73692-51-0; MDQ6NJ9LSN; UNII-MDQ6NJ9LSN; CHEMBL127409	5461154	InChI=1S/C15H12O6/c16-9-6-13(20)15(14(21)7-9)11(18)4-2-8-1-3-10(17)12(19)5-8/h1-7,16-17,19-21H/b4-2+	InChIKey=CRBYNQCDRNZCNX-DUXPYHPUSA-N	C(C(C1=C(C=C(C=C1O)O)O)=O)=CC2=CC(=C(C=C2)O)O	C15H12O6	288.063	2.365	Gut microbial environment	Unspecified gut bacterial enzyme	Flavanone C-ring fission	(+/-)-Eriodictyol	InChI=1S/C15H12O6/c16-8-4-11(19)15-12(20)6-13(21-14(15)5-8)7-1-2-9(17)10(18)3-7/h1-5,13,16-19H,6H2	InChIKey=SBHXYTNGIZCORC-UHFFFAOYSA-N	C1C(C2=C(C=C(C=C2OC1C3=CC(=C(C=C3)O)O)O)O)=O	2.0303
Luteolin	5280445	29	BTMR1288	BT00029	3,4,5-Trihydroxy-6-(7-hydroxy-4-oxo-2-phenylchromen-5-yl)oxyoxane-2-carboxylic acid	131836667	InChI=1S/C21H18O10/c22-10-6-13-15(11(23)8-12(29-13)9-4-2-1-3-5-9)14(7-10)30-21-18(26)16(24)17(25)19(31-21)20(27)28/h1-8,16-19,21-22,24-26H,(H,27,28)	InChIKey=WDKWKCILBROYNT-UHFFFAOYSA-N	C=1C(C2=C(C=C(C=C2OC1C3=CC=CC=C3)O)OC4OC(C(O)C(O)C4O)C(O)=O)=O	C21H18O10	430.09	1.5989	Gut microbial environment	SULFOTRANSFERASE	Decarboxylation of aromatic L-amino acid	chrysin	InChI=1S/C15H10O4/c16-10-6-11(17)15-12(18)8-13(19-14(15)7-10)9-4-2-1-3-5-9/h1-8,16-17H	InChIKey=RTIXKCRFFJGDFG-UHFFFAOYSA-N	C=1C(C2=C(C=C(C=C2OC1C3=CC=CC=C3)O)O)=O	3.2944
Luteolin	5280445	30	BTMR1288	BT00030	Chrysin-7-O-glucoronide; Chrysin 7-O-beta-D-glucopyranuronoside; CHEBI:181638; BCP31659; FT-0775624; Chrysin-7-O-glucuronide;Chrysin 7-O-beta-D-glucopyranuronoside; 3,4,5-trihydroxy-6-(5-hydroxy-4-oxo-2-phenylchromen-7-yl)oxyoxane-2-carboxylic acid	14135334	InChI=1S/C21H18O10/c22-11-6-10(29-21-18(26)16(24)17(25)19(31-21)20(27)28)7-14-15(11)12(23)8-13(30-14)9-4-2-1-3-5-9/h1-8,16-19,21-22,24-26H,(H,27,28)	InChIKey=IDRSJGHHZXBATQ-UHFFFAOYSA-N	C=1C(C2=C(C=C(C=C2OC1C3=CC=CC=C3)OC4OC(C(O)C(O)C4O)C(O)=O)O)=O	C21H18O10	430.09	1.5989	Gut microbial environment	SULFOTRANSFERASE	Decarboxylation of aromatic L-amino acid	chrysin	InChI=1S/C15H10O4/c16-10-6-11(17)15-12(18)8-13(19-14(15)7-10)9-4-2-1-3-5-9/h1-8,16-17H	InChIKey=RTIXKCRFFJGDFG-UHFFFAOYSA-N	C=1C(C2=C(C=C(C=C2OC1C3=CC=CC=C3)O)O)=O	3.2944
Luteolin	5280445	31	BTMR0255	BT00031	5,7-Dihydroxyflavanone; 68745-38-0; (+/-)-pinocembrin; 5,7-dihydroxy-2-phenylchroman-4-one; Pinocembrin (racemic); 480-39-7; rac-Pinocembrin; 5,7-dihydroxy-2-phenyl-2,3-dihydrochromen-4-one; (s)-pinocembrin; Galangin flavanone	238782	InChI=1S/C15H12O4/c16-10-6-11(17)15-12(18)8-13(19-14(15)7-10)9-4-2-1-3-5-9/h1-7,13,16-17H,8H2	InChIKey=URFCJEUYXNAHFI-UHFFFAOYSA-N	C1C(C2=C(C=C(C=C2OC1C3=CC=CC=C3)O)O)=O	C15H12O4	256.074	2.5651	Gut microbial environment	Unspecified gut bacterial enzyme	Flavonoid C-ring reduction	chrysin	InChI=1S/C15H10O4/c16-10-6-11(17)15-12(18)8-13(19-14(15)7-10)9-4-2-1-3-5-9/h1-8,16-17H	InChIKey=RTIXKCRFFJGDFG-UHFFFAOYSA-N	C=1C(C2=C(C=C(C=C2OC1C3=CC=CC=C3)O)O)=O	3.2944
Luteolin	5280445	32	BTMR1288	BT00032	(2S,3S,4S,5R)-3,4,5-Trihydroxy-6-[[7-hydroxy-2-(4-hydroxyphenyl)-4-oxo-2,3-dihydrochromen-5-yl]oxy]oxane-2-carboxylic acid	131834446	InChI=1S/C21H20O11/c22-9-3-1-8(2-4-9)12-7-11(24)15-13(30-12)5-10(23)6-14(15)31-21-18(27)16(25)17(26)19(32-21)20(28)29/h1-6,12,16-19,21-23,25-27H,7H2,(H,28,29)	InChIKey=ZTQGTBHHQGGBSV-UHFFFAOYSA-N	C1C(C2=C(C=C(C=C2OC1C3=CC=C(C=C3)O)O)OC4OC(C(O)C(O)C4O)C(O)=O)=O	C21H20O11	448.101	0.602199	Gut microbial environment	SULFOTRANSFERASE	Decarboxylation of aromatic L-amino acid	naringenin	InChI=1S/C15H12O5/c16-9-3-1-8(2-4-9)13-7-12(19)15-11(18)5-10(17)6-14(15)20-13/h1-6,13,16-18H,7H2	InChIKey=FTVWIRXFELQLPI-UHFFFAOYSA-N	C1C(C2=C(C=C(C=C2OC1C3=CC=C(C=C3)O)O)O)=O	2.2977
Luteolin	5280445	33	BTMR1288	BT00033	Naringenin-7-O-glucuronide; Naringenin 7-O-glucuronide; 158196-34-0; Naringenin 7-O-beta-D-glucuronide; NARINGENIN-7-O-B-D-GLUCURONIDE; FT-0672654	71772041	InChI=1S/C21H20O11/c22-9-3-1-8(2-4-9)13-7-12(24)15-11(23)5-10(6-14(15)31-13)30-21-18(27)16(25)17(26)19(32-21)20(28)29/h1-6,13,16-19,21-23,25-27H,7H2,(H,28,29)	InChIKey=BDCRTIDKZGEVEN-UHFFFAOYSA-N	C1C(C2=C(C=C(C=C2OC1C3=CC=C(C=C3)O)OC4OC(C(O)C(O)C4O)C(O)=O)O)=O	C21H20O11	448.101	0.602199	Gut microbial environment	SULFOTRANSFERASE	Decarboxylation of aromatic L-amino acid	naringenin	InChI=1S/C15H12O5/c16-9-3-1-8(2-4-9)13-7-12(19)15-11(18)5-10(17)6-14(15)20-13/h1-6,13,16-18H,7H2	InChIKey=FTVWIRXFELQLPI-UHFFFAOYSA-N	C1C(C2=C(C=C(C=C2OC1C3=CC=C(C=C3)O)O)O)=O	2.2977
Luteolin	5280445	34	BTMR1288	BT00034	naringenin-4'-o-beta-d-glucuronide; 158196-35-1; FT-0672653; (2S,3S,4S,5R)-6-[4-(5,7-Dihydroxy-4-oxo-2,3-dihydrochromen-2-yl)phenoxy]-3,4,5-trihydroxyoxane-2-carboxylic acid	53394091	InChI=1S/C21H20O11/c22-9-5-11(23)15-12(24)7-13(31-14(15)6-9)8-1-3-10(4-2-8)30-21-18(27)16(25)17(26)19(32-21)20(28)29/h1-6,13,16-19,21-23,25-27H,7H2,(H,28,29)	InChIKey=DFIUUCDSSKATFP-UHFFFAOYSA-N	C1C(C2=C(C=C(C=C2OC1C3=CC=C(C=C3)OC4OC(C(O)C(O)C4O)C(O)=O)O)O)=O	C21H20O11	448.101	0.602199	Gut microbial environment	SULFOTRANSFERASE	Decarboxylation of aromatic L-amino acid	naringenin	InChI=1S/C15H12O5/c16-9-3-1-8(2-4-9)13-7-12(19)15-11(18)5-10(17)6-14(15)20-13/h1-6,13,16-18H,7H2	InChIKey=FTVWIRXFELQLPI-UHFFFAOYSA-N	C1C(C2=C(C=C(C=C2OC1C3=CC=C(C=C3)O)O)O)=O	2.2977
Luteolin	5280445	35	BTMR0273	BT00035	naringenin chalcone; Chalconaringenin; 73692-50-9; Isosalipurpol; 2',4,4',6'-Tetrahydroxychalcone; 25515-46-2; 2',4',6',4-tetrahydroxychalcone; (2E)-3-(4-hydroxyphenyl)-1-(2,4,6-trihydroxyphenyl)prop-2-en-1-one; (E)-3-(4-hydroxyphenyl)-1-(2,4,6-trihydroxyphenyl)prop-2-en-1-one; CHEMBL338066	5280960	InChI=1S/C15H12O5/c16-10-4-1-9(2-5-10)3-6-12(18)15-13(19)7-11(17)8-14(15)20/h1-8,16-17,19-20H/b6-3+	InChIKey=YQHMWTPYORBCMF-ZZXKWVIFSA-N	C(C(C1=C(C=C(C=C1O)O)O)=O)=CC2=CC=C(C=C2)O	C15H12O5	272.068	2.6324	Gut microbial environment	Unspecified gut bacterial enzyme	Flavanone C-ring fission	naringenin	InChI=1S/C15H12O5/c16-9-3-1-8(2-4-9)13-7-12(19)15-11(18)5-10(17)6-14(15)20-13/h1-6,13,16-18H,7H2	InChIKey=FTVWIRXFELQLPI-UHFFFAOYSA-N	C1C(C2=C(C=C(C=C2OC1C3=CC=C(C=C3)O)O)O)=O	2.2977
Luteolin	5280445	36	BTMR1288	BT00036	-		InChI=1S/C21H20O11/c22-9-3-1-2-8(4-9)12-7-11(24)15-13(30-12)5-10(23)6-14(15)31-21-18(27)16(25)17(26)19(32-21)20(28)29/h1-6,12,16-19,21-23,25-27H,7H2,(H,28,29)	InChIKey=DNHYCLGSDMCHKJ-UHFFFAOYSA-N	C1C(C2=C(C=C(C=C2OC1C3=CC(=CC=C3)O)O)OC4OC(C(O)C(O)C4O)C(O)=O)=O	C21H20O11	448.101	0.602199	Gut microbial environment	SULFOTRANSFERASE	Decarboxylation of aromatic L-amino acid	5,7,3'-Trihydroxyflavanone	InChI=1S/C15H12O5/c16-9-3-1-2-8(4-9)13-7-12(19)15-11(18)5-10(17)6-14(15)20-13/h1-6,13,16-18H,7H2	InChIKey=NJWJQMLMBXIOJW-UHFFFAOYSA-N	C1C(C2=C(C=C(C=C2OC1C3=CC(=CC=C3)O)O)O)=O	2.2977
Luteolin	5280445	37	BTMR1288	BT00037	-		InChI=1S/C21H20O11/c22-9-3-1-2-8(4-9)13-7-12(24)15-11(23)5-10(6-14(15)31-13)30-21-18(27)16(25)17(26)19(32-21)20(28)29/h1-6,13,16-19,21-23,25-27H,7H2,(H,28,29)	InChIKey=UZGJFPUYWIWXFP-UHFFFAOYSA-N	C1C(C2=C(C=C(C=C2OC1C3=CC(=CC=C3)O)OC4OC(C(O)C(O)C4O)C(O)=O)O)=O	C21H20O11	448.101	0.602199	Gut microbial environment	SULFOTRANSFERASE	Decarboxylation of aromatic L-amino acid	5,7,3'-Trihydroxyflavanone	InChI=1S/C15H12O5/c16-9-3-1-2-8(4-9)13-7-12(19)15-11(18)5-10(17)6-14(15)20-13/h1-6,13,16-18H,7H2	InChIKey=NJWJQMLMBXIOJW-UHFFFAOYSA-N	C1C(C2=C(C=C(C=C2OC1C3=CC(=CC=C3)O)O)O)=O	2.2977
Luteolin	5280445	38	BTMR1288	BT00038	-		InChI=1S/C21H20O11/c22-9-5-11(23)15-12(24)7-13(31-14(15)6-9)8-2-1-3-10(4-8)30-21-18(27)16(25)17(26)19(32-21)20(28)29/h1-6,13,16-19,21-23,25-27H,7H2,(H,28,29)	InChIKey=KAQZDVDEGKKIKD-UHFFFAOYSA-N	C1C(C2=C(C=C(C=C2OC1C3=CC(=CC=C3)OC4OC(C(O)C(O)C4O)C(O)=O)O)O)=O	C21H20O11	448.101	0.602199	Gut microbial environment	SULFOTRANSFERASE	Decarboxylation of aromatic L-amino acid	5,7,3'-Trihydroxyflavanone	InChI=1S/C15H12O5/c16-9-3-1-2-8(4-9)13-7-12(19)15-11(18)5-10(17)6-14(15)20-13/h1-6,13,16-18H,7H2	InChIKey=NJWJQMLMBXIOJW-UHFFFAOYSA-N	C1C(C2=C(C=C(C=C2OC1C3=CC(=CC=C3)O)O)O)=O	2.2977
Luteolin	5280445	39	BTMR0273	BT00039	2',3,4',6'-Tetrahydroxychalcone	102081355	InChI=1S/C15H12O5/c16-10-3-1-2-9(6-10)4-5-12(18)15-13(19)7-11(17)8-14(15)20/h1-8,16-17,19-20H/b5-4+	InChIKey=KFBXNJZBKRGTNK-SNAWJCMRSA-N	C(C(C1=C(C=C(C=C1O)O)O)=O)=CC2=CC(=CC=C2)O	C15H12O5	272.068	2.6324	Gut microbial environment	Unspecified gut bacterial enzyme	Flavanone C-ring fission	5,7,3'-Trihydroxyflavanone	InChI=1S/C15H12O5/c16-9-3-1-2-8(4-9)13-7-12(19)15-11(18)5-10(17)6-14(15)20-13/h1-6,13,16-18H,7H2	InChIKey=NJWJQMLMBXIOJW-UHFFFAOYSA-N	C1C(C2=C(C=C(C=C2OC1C3=CC(=CC=C3)O)O)O)=O	2.2977
Luteolin	5280445	40	BTMR0037	BT00040	5,7-Dihydroxy-3'-methoxyflavanone; 26207-64-7	101675301	InChI=1S/C16H14O5/c1-20-11-4-2-3-9(5-11)14-8-13(19)16-12(18)6-10(17)7-15(16)21-14/h2-7,14,17-18H,8H2,1H3	InChIKey=RRBWQNNVMSQYDT-UHFFFAOYSA-N	C1C(C2=C(C=C(C=C2OC1C3=CC(=CC=C3)OC)O)O)=O	C16H14O5	286.084	2.5487	Gut microbial environment	Unspecified bacterial dehydroxylase	2-Hydroxylation of 1,4-disubstituted benzene	Homoeriodictyol (+/-)-	InChI=1S/C16H14O6/c1-21-14-4-8(2-3-10(14)18)13-7-12(20)16-11(19)5-9(17)6-15(16)22-13/h2-6,13,17-19H,7H2,1H3	InChIKey=FTODBIPDTXRIGS-UHFFFAOYSA-N	C1C(C2=C(C=C(C=C2OC1C3=CC(=C(C=C3)O)OC)O)O)=O	2.2813
Luteolin	5280445	41	BTMR1288	BT00041	-		InChI=1S/C22H22O12/c1-31-13-4-8(2-3-10(13)24)12-7-11(25)16-14(32-12)5-9(23)6-15(16)33-22-19(28)17(26)18(27)20(34-22)21(29)30/h2-6,12,17-20,22-24,26-28H,7H2,1H3,(H,29,30)	InChIKey=VMTJLIGDFSLSGT-UHFFFAOYSA-N	C1C(C2=C(C=C(C=C2OC1C3=CC(=C(C=C3)O)OC)O)OC4OC(C(O)C(O)C4O)C(O)=O)=O	C22H22O12	478.111	0.5858	Gut microbial environment	SULFOTRANSFERASE	Decarboxylation of aromatic L-amino acid	Homoeriodictyol (+/-)-	InChI=1S/C16H14O6/c1-21-14-4-8(2-3-10(14)18)13-7-12(20)16-11(19)5-9(17)6-15(16)22-13/h2-6,13,17-19H,7H2,1H3	InChIKey=FTODBIPDTXRIGS-UHFFFAOYSA-N	C1C(C2=C(C=C(C=C2OC1C3=CC(=C(C=C3)O)OC)O)O)=O	2.2813
Luteolin	5280445	42	BTMR1288	BT00042	-		InChI=1S/C22H22O12/c1-31-14-4-8(2-3-10(14)23)13-7-12(25)16-11(24)5-9(6-15(16)33-13)32-22-19(28)17(26)18(27)20(34-22)21(29)30/h2-6,13,17-20,22-24,26-28H,7H2,1H3,(H,29,30)	InChIKey=DWRWUJOWQSLIKP-UHFFFAOYSA-N	C1C(C2=C(C=C(C=C2OC1C3=CC(=C(C=C3)O)OC)OC4OC(C(O)C(O)C4O)C(O)=O)O)=O	C22H22O12	478.111	0.5858	Gut microbial environment	SULFOTRANSFERASE	Decarboxylation of aromatic L-amino acid	Homoeriodictyol (+/-)-	InChI=1S/C16H14O6/c1-21-14-4-8(2-3-10(14)18)13-7-12(20)16-11(19)5-9(17)6-15(16)22-13/h2-6,13,17-19H,7H2,1H3	InChIKey=FTODBIPDTXRIGS-UHFFFAOYSA-N	C1C(C2=C(C=C(C=C2OC1C3=CC(=C(C=C3)O)OC)O)O)=O	2.2813
Luteolin	5280445	43	BTMR1288	BT00043	-		InChI=1S/C22H22O12/c1-31-14-4-8(13-7-11(25)16-10(24)5-9(23)6-15(16)32-13)2-3-12(14)33-22-19(28)17(26)18(27)20(34-22)21(29)30/h2-6,13,17-20,22-24,26-28H,7H2,1H3,(H,29,30)	InChIKey=GLLUZJVOSGFTFH-UHFFFAOYSA-N	C1C(C2=C(C=C(C=C2OC1C3=CC(=C(C=C3)OC4OC(C(O)C(O)C4O)C(O)=O)OC)O)O)=O	C22H22O12	478.111	0.5858	Gut microbial environment	SULFOTRANSFERASE	Decarboxylation of aromatic L-amino acid	Homoeriodictyol (+/-)-	InChI=1S/C16H14O6/c1-21-14-4-8(2-3-10(14)18)13-7-12(20)16-11(19)5-9(17)6-15(16)22-13/h2-6,13,17-19H,7H2,1H3	InChIKey=FTODBIPDTXRIGS-UHFFFAOYSA-N	C1C(C2=C(C=C(C=C2OC1C3=CC(=C(C=C3)O)OC)O)O)=O	2.2813
Luteolin	5280445	44	BTMR0273	BT00044	Homoeriodictyol chalcone; 4,2',4',6'-Tetrahydroxy-3-methoxychalcone; CHEBI:80485; 52218-19-6; CHEMBL2235294; LMPK12120274; XT161891; 2?,4?,6?,4-Tetrahydroxy-3-methoxydihydrochalcone; 4,2',4',6'-tetrahydroxy-3-methoxy-trans-chalcone; Q27149536	21117850	InChI=1S/C16H14O6/c1-22-15-6-9(2-4-11(15)18)3-5-12(19)16-13(20)7-10(17)8-14(16)21/h2-8,17-18,20-21H,1H3/b5-3+	InChIKey=WQWVIIRCVOZVPN-HWKANZROSA-N	C(C(C1=C(C=C(C=C1O)O)O)=O)=CC2=CC(=C(C=C2)O)OC	C16H14O6	302.079	2.616	Gut microbial environment	Unspecified gut bacterial enzyme	Flavanone C-ring fission	Homoeriodictyol (+/-)-	InChI=1S/C16H14O6/c1-21-14-4-8(2-3-10(14)18)13-7-12(20)16-11(19)5-9(17)6-15(16)22-13/h2-6,13,17-19H,7H2,1H3	InChIKey=FTODBIPDTXRIGS-UHFFFAOYSA-N	C1C(C2=C(C=C(C=C2OC1C3=CC(=C(C=C3)O)OC)O)O)=O	2.2813
Luteolin	5280445	45	BTMR0254	BT00045	3-(3,4-dihydroxyphenyl)prop-2-enoic acid; CHEBI:36281; trans-3,4-Dihydroxycinnamic Acid; Spectrum_001686; SpecPlus_000528; Caffeic acid-[13C9]; DSSTox_CID_231; Prestwick0_000902; Prestwick1_000902; Spectrum2_001612	2518	InChI=1S/C9H8O4/c10-7-3-1-6(5-8(7)11)2-4-9(12)13/h1-5,10-11H,(H,12,13)	InChIKey=QAIPRVGONGVQAS-UHFFFAOYSA-N	C(C(=O)O)=CC1=CC(=C(C=C1)O)O	C9H8O4	180.042	1.3674	Gut microbial environment	Unspecified gut bacterial enzyme	Keto hydrolysis	DB-042973	InChI=1S/C15H12O6/c16-9-6-13(20)15(14(21)7-9)11(18)4-2-8-1-3-10(17)12(19)5-8/h1-7,16-17,19-21H	InChIKey=CRBYNQCDRNZCNX-UHFFFAOYSA-N	C(C(C1=C(C=C(C=C1O)O)O)=O)=CC2=CC(=C(C=C2)O)O	2.365
Luteolin	5280445	46	BTMR0254	BT00046	phloroglucinol; 108-73-6; Benzene-1,3,5-triol; 1,3,5-trihydroxybenzene; 1,3,5-benzenetriol; Phloroglucin; Phloroglucine; Spasfon-Lyoc; s-Trihydroxybenzene; 5-Hydroxyresorcinol	359	InChI=1S/C6H6O3/c7-4-1-5(8)3-6(9)2-4/h1-3,7-9H	InChIKey=QCDYQQDYXPDABM-UHFFFAOYSA-N	C1=C(C=C(C=C1O)O)O	C6H6O3	126.032	1.0278	Gut microbial environment	Unspecified gut bacterial enzyme	Keto hydrolysis	DB-042973	InChI=1S/C15H12O6/c16-9-6-13(20)15(14(21)7-9)11(18)4-2-8-1-3-10(17)12(19)5-8/h1-7,16-17,19-21H	InChIKey=CRBYNQCDRNZCNX-UHFFFAOYSA-N	C(C(C1=C(C=C(C=C1O)O)O)=O)=CC2=CC(=C(C=C2)O)O	2.365
Luteolin	5280445	47	BTMR1209	BT00047	3-Hydroxyphloretin; 57765-66-9; 3-(3,4-dihydroxyphenyl)-1-(2,4,6-trihydroxyphenyl)propan-1-one; 3,4,2',4',6'-Pentahydroxydihydrochalcone; 2',4',6',3,4-Pentahydroxydihydrochalcone; hydroxyphloretin; ERIODICTYOL DIHYDROCHALCONE; CHEMBL492818; SCHEMBL1844189; CHEBI:174757	11778945	InChI=1S/C15H14O6/c16-9-6-13(20)15(14(21)7-9)11(18)4-2-8-1-3-10(17)12(19)5-8/h1,3,5-7,16-17,19-21H,2,4H2	InChIKey=CNABJBYLQABXJR-UHFFFAOYSA-N	C(C(C1=C(C=C(C=C1O)O)O)=O)CC2=CC(=C(C=C2)O)O	C15H14O6	290.079	2.3882	Gut microbial environment	EC 1.6.99.1	Reduction of alpha,beta-unsaturated carbon-carbon double bond adjacent to electron withdrawing group	DB-042973	InChI=1S/C15H12O6/c16-9-6-13(20)15(14(21)7-9)11(18)4-2-8-1-3-10(17)12(19)5-8/h1-7,16-17,19-21H	InChIKey=CRBYNQCDRNZCNX-UHFFFAOYSA-N	C(C(C1=C(C=C(C=C1O)O)O)=O)=CC2=CC(=C(C=C2)O)O	2.365
Luteolin	5280445	48	BTMR0278	BT00048	3-(3-Hydroxyphenyl)-1-(2,4,6-trihydroxyphenyl)prop-2-en-1-one	168806039	InChI=1S/C15H12O5/c16-10-3-1-2-9(6-10)4-5-12(18)15-13(19)7-11(17)8-14(15)20/h1-8,16-17,19-20H	InChIKey=KFBXNJZBKRGTNK-UHFFFAOYSA-N	C(C(C1=C(C=C(C=C1O)O)O)=O)=CC2=CC(=CC=C2)O	C15H12O5	272.068	2.6324	Gut microbial environment	Unspecified bacterial dehydroxylase	Dehydroxylation of catechol	DB-042973	InChI=1S/C15H12O6/c16-9-6-13(20)15(14(21)7-9)11(18)4-2-8-1-3-10(17)12(19)5-8/h1-7,16-17,19-21H	InChIKey=CRBYNQCDRNZCNX-UHFFFAOYSA-N	C(C(C1=C(C=C(C=C1O)O)O)=O)=CC2=CC(=C(C=C2)O)O	2.365
Luteolin	5280445	49	BTMR1314	BT00049	2-Propen-1-one, 3-(4-hydroxyphenyl)-1-(2,4,6-trihydroxyphenyl)-; SCHEMBL132270; AKOS028108638; DB-083021; FT-0770913; FT-0771871; Q27467486	155802	InChI=1S/C15H12O5/c16-10-4-1-9(2-5-10)3-6-12(18)15-13(19)7-11(17)8-14(15)20/h1-8,16-17,19-20H	InChIKey=YQHMWTPYORBCMF-UHFFFAOYSA-N	C(C(C1=C(C=C(C=C1O)O)O)=O)=CC2=CC=C(C=C2)O	C15H12O5	272.068	2.6324	Gut microbial environment	Unspecified bacterial dehydroxylase	3'-Dehydroxylation of substituted benzene	DB-042973	InChI=1S/C15H12O6/c16-9-6-13(20)15(14(21)7-9)11(18)4-2-8-1-3-10(17)12(19)5-8/h1-7,16-17,19-21H	InChIKey=CRBYNQCDRNZCNX-UHFFFAOYSA-N	C(C(C1=C(C=C(C=C1O)O)O)=O)=CC2=CC(=C(C=C2)O)O	2.365
Luteolin	5280445	50	BTMR0166	BT00050	3,4,5-Trihydroxy-6-[2-hydroxy-5-[3-oxo-3-(2,4,6-trihydroxyphenyl)prop-1-enyl]phenoxy]oxane-2-carboxylic acid	174049777	InChI=1S/C21H20O12/c22-9-6-12(25)15(13(26)7-9)11(24)4-2-8-1-3-10(23)14(5-8)32-21-18(29)16(27)17(28)19(33-21)20(30)31/h1-7,16-19,21-23,25-29H,(H,30,31)	InChIKey=MKUHQPLZRCVFEQ-UHFFFAOYSA-N	C(C(C1=C(C=C(C=C1O)O)O)=O)=CC2=CC(=C(C=C2)O)OC3OC(C(O)C(O)C3O)C(O)=O	C21H20O12	464.095	0.669499	Gut microbial environment	Bacterial UDP-glucuronosyltransferase	Aromatic OH-glucuronidation	DB-042973	InChI=1S/C15H12O6/c16-9-6-13(20)15(14(21)7-9)11(18)4-2-8-1-3-10(17)12(19)5-8/h1-7,16-17,19-21H	InChIKey=CRBYNQCDRNZCNX-UHFFFAOYSA-N	C(C(C1=C(C=C(C=C1O)O)O)=O)=CC2=CC(=C(C=C2)O)O	2.365
Luteolin	5280445	51	BTMR0166	BT00051	3,4,5-Trihydroxy-6-[2-hydroxy-4-[3-oxo-3-(2,4,6-trihydroxyphenyl)prop-1-enyl]phenoxy]oxane-2-carboxylic acid	174049160	InChI=1S/C21H20O12/c22-9-6-12(25)15(13(26)7-9)10(23)3-1-8-2-4-14(11(24)5-8)32-21-18(29)16(27)17(28)19(33-21)20(30)31/h1-7,16-19,21-22,24-29H,(H,30,31)	InChIKey=YEGGJPXIWZJKMZ-UHFFFAOYSA-N	C(C(C1=C(C=C(C=C1O)O)O)=O)=CC2=CC(=C(C=C2)OC3OC(C(O)C(O)C3O)C(O)=O)O	C21H20O12	464.095	0.669499	Gut microbial environment	Bacterial UDP-glucuronosyltransferase	Aromatic OH-glucuronidation	DB-042973	InChI=1S/C15H12O6/c16-9-6-13(20)15(14(21)7-9)11(18)4-2-8-1-3-10(17)12(19)5-8/h1-7,16-17,19-21H	InChIKey=CRBYNQCDRNZCNX-UHFFFAOYSA-N	C(C(C1=C(C=C(C=C1O)O)O)=O)=CC2=CC(=C(C=C2)O)O	2.365
Luteolin	5280445	52	BTMR0166	BT00052	6-[2-[3-(3,4-Dihydroxyphenyl)prop-2-enoyl]-3,5-dihydroxyphenoxy]-3,4,5-trihydroxyoxane-2-carboxylic acid	174049139	InChI=1S/C21H20O12/c22-9-6-13(26)15(11(24)4-2-8-1-3-10(23)12(25)5-8)14(7-9)32-21-18(29)16(27)17(28)19(33-21)20(30)31/h1-7,16-19,21-23,25-29H,(H,30,31)	InChIKey=SKPIBQHCBKMPBC-UHFFFAOYSA-N	C(C(C1=C(C=C(C=C1O)O)OC2OC(C(O)C(O)C2O)C(O)=O)=O)=CC3=CC(=C(C=C3)O)O	C21H20O12	464.095	0.669499	Gut microbial environment	Bacterial UDP-glucuronosyltransferase	Aromatic OH-glucuronidation	DB-042973	InChI=1S/C15H12O6/c16-9-6-13(20)15(14(21)7-9)11(18)4-2-8-1-3-10(17)12(19)5-8/h1-7,16-17,19-21H	InChIKey=CRBYNQCDRNZCNX-UHFFFAOYSA-N	C(C(C1=C(C=C(C=C1O)O)O)=O)=CC2=CC(=C(C=C2)O)O	2.365
Luteolin	5280445	53	BTMR0166	BT00053	6-[4-[3-(3,4-Dihydroxyphenyl)prop-2-enoyl]-3,5-dihydroxyphenoxy]-3,4,5-trihydroxyoxane-2-carboxylic acid	174049256	InChI=1S/C21H20O12/c22-10-3-1-8(5-12(10)24)2-4-11(23)15-13(25)6-9(7-14(15)26)32-21-18(29)16(27)17(28)19(33-21)20(30)31/h1-7,16-19,21-22,24-29H,(H,30,31)	InChIKey=MPBUXCIHCFMEHC-UHFFFAOYSA-N	C(C(C1=C(C=C(C=C1O)OC2OC(C(O)C(O)C2O)C(O)=O)O)=O)=CC3=CC(=C(C=C3)O)O	C21H20O12	464.095	0.669499	Gut microbial environment	Bacterial UDP-glucuronosyltransferase	Aromatic OH-glucuronidation	DB-042973	InChI=1S/C15H12O6/c16-9-6-13(20)15(14(21)7-9)11(18)4-2-8-1-3-10(17)12(19)5-8/h1-7,16-17,19-21H	InChIKey=CRBYNQCDRNZCNX-UHFFFAOYSA-N	C(C(C1=C(C=C(C=C1O)O)O)=O)=CC2=CC(=C(C=C2)O)O	2.365
Luteolin	5280445	54	BTMR0212	BT00054	3-(4-hydroxy-3-methoxyphenyl)-1-(2,4,6-trihydroxyphenyl)prop-2-en-1-one; 52218-19-6; 2',4',6',4-Tetrahydroxy-3-methoxydihydrochalcone; EINECS 257-749-3; 2',4,4',6'-Tetrahydroxy-3-methoxychalcone; DTXSID20966593	103608	InChI=1S/C16H14O6/c1-22-15-6-9(2-4-11(15)18)3-5-12(19)16-13(20)7-10(17)8-14(16)21/h2-8,17-18,20-21H,1H3	InChIKey=WQWVIIRCVOZVPN-UHFFFAOYSA-N	C(C(C1=C(C=C(C=C1O)O)O)=O)=CC2=CC(=C(C=C2)O)OC	C16H14O6	302.079	2.616	Gut microbial environment	EC 2.1.1.6	Catechol O-methylation	DB-042973	InChI=1S/C15H12O6/c16-9-6-13(20)15(14(21)7-9)11(18)4-2-8-1-3-10(17)12(19)5-8/h1-7,16-17,19-21H	InChIKey=CRBYNQCDRNZCNX-UHFFFAOYSA-N	C(C(C1=C(C=C(C=C1O)O)O)=O)=CC2=CC(=C(C=C2)O)O	2.365
Luteolin	5280445	55	BTMR0213	BT00055	DB-083028; FT-0772937	85064429	InChI=1S/C16H14O6/c1-22-15-5-3-9(6-12(15)19)2-4-11(18)16-13(20)7-10(17)8-14(16)21/h2-8,17,19-21H,1H3	InChIKey=CMFGBLHCLKLQIG-UHFFFAOYSA-N	C(C(C1=C(C=C(C=C1O)O)O)=O)=CC2=CC(=C(C=C2)OC)O	C16H14O6	302.079	2.616	Gut microbial environment	EC 2.1.1.6	Catechol O-methylation	DB-042973	InChI=1S/C15H12O6/c16-9-6-13(20)15(14(21)7-9)11(18)4-2-8-1-3-10(17)12(19)5-8/h1-7,16-17,19-21H	InChIKey=CRBYNQCDRNZCNX-UHFFFAOYSA-N	C(C(C1=C(C=C(C=C1O)O)O)=O)=CC2=CC(=C(C=C2)O)O	2.365
Dalbergin	442768	1	BTMR0166	BT00001	-		InChI=1S/C22H20O10/c1-29-14-9-13-12(11(8-16(23)30-13)10-5-3-2-4-6-10)7-15(14)31-22-19(26)17(24)18(25)20(32-22)21(27)28/h2-9,17-20,22,24-26H,1H3,(H,27,28)	InChIKey=BUAGEPZSSIYTQL-UHFFFAOYSA-N	COC1=C(C=C2C(=CC(=O)OC2=C1)C3=CC=CC=C3)OC4OC(C(O)C(O)C4O)C(O)=O	C22H20O10	444.106	1.7085	Gut microbial environment	Bacterial UDP-glucuronosyltransferase	Aromatic OH-glucuronidation	Dalbergin	InChI=1S/C16H12O4/c1-19-15-9-14-12(7-13(15)17)11(8-16(18)20-14)10-5-3-2-4-6-10/h2-9,17H,1H3	InChIKey=AZELSOYQOIUPBZ-UHFFFAOYSA-N	COC1=C(C=C2C(=CC(=O)OC2=C1)C3=CC=CC=C3)O	3.404
beta-Sitosterol-beta-D-glucoside	12309055	1	BTMR0643	BT00001	Stigmast-5-en-3beta-ol; 68555-08-8; 17-(5-ethyl-6-methylheptan-2-yl)-10,13-dimethyl-2,3,4,7,8,9,11,12,14,15,16,17-dodecahydro-1H-cyclopenta[a]phenanthren-3-ol; .beta.-Sitosterin; .beta.-Sitosterol; NSC 8096; .alpha.-Phytosterol; Sitosterol, .beta.; .alpha.-Dihydrofucosterol; (-)-.beta.-Sitosterol	86821	InChI=1S/C29H50O/c1-7-21(19(2)3)9-8-20(4)25-12-13-26-24-11-10-22-18-23(30)14-16-28(22,5)27(24)15-17-29(25,26)6/h10,19-21,23-27,30H,7-9,11-18H2,1-6H3	InChIKey=KZJWDPNRJALLNS-UHFFFAOYSA-N	CCC(CCC(C)C1CCC2C1(CCC3C2CC=C4C3(CCC(C4)O)C)C)C(C)C	C29H50O	414.386	8.0841	Gut microbial environment	EC 3.2.1.X	Glycoside hydrolysis	beta-Sitosterol 3-O-beta-D-galactopyranoside	InChI=1S/C35H60O6/c1-7-22(20(2)3)9-8-21(4)26-12-13-27-25-11-10-23-18-24(14-16-34(23,5)28(25)15-17-35(26,27)6)40-33-32(39)31(38)30(37)29(19-36)41-33/h10,20-22,24-33,36-39H,7-9,11-19H2,1-6H3	InChIKey=NPJICTMALKLTFW-UHFFFAOYSA-N	CCC(CCC(C)C1CCC2C1(CCC3C2CC=C4C3(CCC(C4)OC5C(C(C(C(O5)CO)O)O)O)C)C)C(C)C	6.3372
beta-Sitosterol-beta-D-glucoside	12309055	2	BTMR0643	BT00002	Hexopyranose; hexopyranoside; 6-(hydroxymethyl)oxane-2,3,4,5-tetrol; D-(+)-Mannose; 42752-07-8; NSC8102; .beta.-D-Glucopyranose; D-hexose; Hexopyranose #; .beta.-D-Glucose	206	InChI=1S/C6H12O6/c7-1-2-3(8)4(9)5(10)6(11)12-2/h2-11H,1H2	InChIKey=WQZGKKKJIJFFOK-UHFFFAOYSA-N	OC1OC(CO)C(O)C(O)C1O	C6H12O6	180.063	-2.5134	Gut microbial environment	EC 3.2.1.X	Glycoside hydrolysis	beta-Sitosterol 3-O-beta-D-galactopyranoside	InChI=1S/C35H60O6/c1-7-22(20(2)3)9-8-21(4)26-12-13-27-25-11-10-23-18-24(14-16-34(23,5)28(25)15-17-35(26,27)6)40-33-32(39)31(38)30(37)29(19-36)41-33/h10,20-22,24-33,36-39H,7-9,11-19H2,1-6H3	InChIKey=NPJICTMALKLTFW-UHFFFAOYSA-N	CCC(CCC(C)C1CCC2C1(CCC3C2CC=C4C3(CCC(C4)OC5C(C(C(C(O5)CO)O)O)O)C)C)C(C)C	6.3372
beta-Sitosterol-beta-D-glucoside	12309055	5	BTMR0165	BT00005	2-O-beta-D-Glucopyranuronosyl-D-mannose; CHEBI:175565; 3,4,5-trihydroxy-6-[2,4,5-trihydroxy-6-(hydroxymethyl)oxan-3-yl]oxyoxane-2-carboxylic acid	73812535	InChI=1S/C12H20O12/c13-1-2-3(14)5(16)9(11(21)22-2)24-12-7(18)4(15)6(17)8(23-12)10(19)20/h2-9,11-18,21H,1H2,(H,19,20)	InChIKey=BWAUGERKDLCYMO-UHFFFAOYSA-N	OC1OC(CO)C(O)C(O)C1OC2OC(C(O)=O)C(C(C2O)O)O	C12H20O12	356.095	-4.05139	Gut microbial environment	Bacterial UDP-glucuronosyltransferase	Alkyl-OH-glucuronidation	Hexopyranose	InChI=1S/C6H12O6/c7-1-2-3(8)4(9)5(10)6(11)12-2/h2-11H,1H2	InChIKey=WQZGKKKJIJFFOK-UHFFFAOYSA-N	OC1OC(CO)C(O)C(O)C1O	-2.5134
beta-Sitosterol-beta-D-glucoside	12309055	6	BTMR0165	BT00006	3-O-beta-D-Galactopyranuronosyl-D-galactose; SCHEMBL20243573; CHEBI:175568; 3,4,5-trihydroxy-6-[2,3,5-trihydroxy-6-(hydroxymethyl)oxan-4-yl]oxyoxane-2-carboxylic acid	13915951	InChI=1S/C12H20O12/c13-1-2-3(14)8(7(18)11(21)22-2)23-12-6(17)4(15)5(16)9(24-12)10(19)20/h2-9,11-18,21H,1H2,(H,19,20)	InChIKey=GGFHJVYVXSKMOX-UHFFFAOYSA-N	OC1OC(CO)C(O)C(OC2OC(C(O)=O)C(C(C2O)O)O)C1O	C12H20O12	356.095	-4.05139	Gut microbial environment	Bacterial UDP-glucuronosyltransferase	Alkyl-OH-glucuronidation	Hexopyranose	InChI=1S/C6H12O6/c7-1-2-3(8)4(9)5(10)6(11)12-2/h2-11H,1H2	InChIKey=WQZGKKKJIJFFOK-UHFFFAOYSA-N	OC1OC(CO)C(O)C(O)C1O	-2.5134
beta-Sitosterol-beta-D-glucoside	12309055	7	BTMR0165	BT00007	4-O-alpha-D-Glucopyranuronosyl-D-galactose; CHEBI:175567; 3,4,5-trihydroxy-6-[4,5,6-trihydroxy-2-(hydroxymethyl)oxan-3-yl]oxyoxane-2-carboxylic acid	12302641	InChI=1S/C12H20O12/c13-1-2-8(5(16)6(17)11(21)22-2)23-12-7(18)3(14)4(15)9(24-12)10(19)20/h2-9,11-18,21H,1H2,(H,19,20)	InChIKey=KJBWXIYXECDDOT-UHFFFAOYSA-N	OC1OC(CO)C(OC2OC(C(O)=O)C(C(C2O)O)O)C(O)C1O	C12H20O12	356.095	-4.05139	Gut microbial environment	Bacterial UDP-glucuronosyltransferase	Alkyl-OH-glucuronidation	Hexopyranose	InChI=1S/C6H12O6/c7-1-2-3(8)4(9)5(10)6(11)12-2/h2-11H,1H2	InChIKey=WQZGKKKJIJFFOK-UHFFFAOYSA-N	OC1OC(CO)C(O)C(O)C1O	-2.5134
beta-Sitosterol-beta-D-glucoside	12309055	8	BTMR0165	BT00008	Acaciabiuronic acid; CHEBI:167945; 6-O-b-D-Glucopyranuronosyl-D-galactose, 9CI, 8CI; 3,4,5-trihydroxy-6-[(3,4,5,6-tetrahydroxyoxan-2-yl)methoxy]oxane-2-carboxylic acid	14160009	InChI=1S/C12H20O12/c13-3-2(23-11(21)7(17)4(3)14)1-22-12-8(18)5(15)6(16)9(24-12)10(19)20/h2-9,11-18,21H,1H2,(H,19,20)	InChIKey=YOOPHLDCWPOWDX-UHFFFAOYSA-N	OC1OC(COC2OC(C(O)=O)C(C(C2O)O)O)C(O)C(O)C1O	C12H20O12	356.095	-4.05139	Gut microbial environment	Bacterial UDP-glucuronosyltransferase	Alkyl-OH-glucuronidation	Hexopyranose	InChI=1S/C6H12O6/c7-1-2-3(8)4(9)5(10)6(11)12-2/h2-11H,1H2	InChIKey=WQZGKKKJIJFFOK-UHFFFAOYSA-N	OC1OC(CO)C(O)C(O)C1O	-2.5134
beta-Sitosterol-beta-D-glucoside	12309055	9	BTMR0501	BT00009	(3,4,5,6-Tetrahydroxyoxan-2-yl)methyl hydrogen sulfate	4627396	InChI=1S/C6H12O9S/c7-3-2(1-14-16(11,12)13)15-6(10)5(9)4(3)8/h2-10H,1H2,(H,11,12,13)	InChIKey=OKUVUONOJCDUJY-UHFFFAOYSA-N	OC1OC(COS(O)(=O)=O)C(O)C(O)C1O	C6H12O9S	260.02	-3.0927	Gut microbial environment	SULFOTRANSFERASE	Sulfation of primary alcohol	Hexopyranose	InChI=1S/C6H12O6/c7-1-2-3(8)4(9)5(10)6(11)12-2/h2-11H,1H2	InChIKey=WQZGKKKJIJFFOK-UHFFFAOYSA-N	OC1OC(CO)C(O)C(O)C1O	-2.5134
beta-Sitosterol-beta-D-glucoside	12309055	10	BTMR9248	BT00010	Glucose 6-phosphate; Robison ester; D-glucopyranose, 6-(dihydrogen phosphate); D-glucopyranose 6-phosphate; 299-31-0; D-Glucose, 6-(dihydrogen phosphate); {[(2R,3S,4S,5R)-3,4,5,6-tetrahydroxyoxan-2-yl]methoxy}phosphonic acid; D-glucopyranose 6-phosphate (closed ring structure, incomplete stereochemistry); 6-O-phosphono-D-glucopyranose; D-glucose-6P	5958	InChI=1S/C6H13O9P/c7-3-2(1-14-16(11,12)13)15-6(10)5(9)4(3)8/h2-10H,1H2,(H2,11,12,13)/t2-,3-,4+,5-,6?/m1/s1	InChIKey=NBSCHQHZLSJFNQ-GASJEMHNSA-N	OC1O[C@H](COP(O)(O)=O)[C@@H](O)[C@H](O)[C@H]1O	C6H13O9P	260.03	-2.06	Human	Putative hexokinase HKDC1	Phosphorylation	beta-D-glucose	InChI=1S/C6H12O6/c7-1-2-3(8)4(9)5(10)6(11)12-2/h2-11H,1H2/t2-,3-,4+,5-,6-/m1/s1	InChIKey=WQZGKKKJIJFFOK-VFUOTHLCSA-N	OC[C@H]1O[C@@H](O)[C@H](O)[C@@H](O)[C@@H]1O	-2.57
beta-Sitosterol-beta-D-glucoside	12309055	11	BTMR9248	BT00011	beta-D-Glucose 6-phosphate; beta-D-glucose-6-phosphate; 6-O-phosphono-beta-D-glucopyranose; 6-H2PO3Glcbeta; UNII-G6FRT62N3J; G6FRT62N3J; beta-D-glucose 6-(dihydrogen phosphate); CHEMBL257975; beta-D-Glucose 6-phosphic acid; CHEBI:17719	439427	InChI=1S/C6H13O9P/c7-3-2(1-14-16(11,12)13)15-6(10)5(9)4(3)8/h2-10H,1H2,(H2,11,12,13)/t2-,3-,4+,5-,6-/m1/s1	InChIKey=NBSCHQHZLSJFNQ-VFUOTHLCSA-N	O[C@@H]1O[C@H](COP(O)(O)=O)[C@@H](O)[C@H](O)[C@H]1O	C6H13O9P	260.03	-2.06	Human	Putative hexokinase HKDC1	Phosphorylation	beta-D-glucose	InChI=1S/C6H12O6/c7-1-2-3(8)4(9)5(10)6(11)12-2/h2-11H,1H2/t2-,3-,4+,5-,6-/m1/s1	InChIKey=WQZGKKKJIJFFOK-VFUOTHLCSA-N	OC[C@H]1O[C@@H](O)[C@H](O)[C@@H](O)[C@@H]1O	-2.57
28-Isoavenasterol acetate	91746804	1	BTMR0143	BT00001	10,13,14-Trimethyl-17-(5-propan-2-ylhept-5-en-2-yl)-1,2,3,4,5,6,9,11,12,15,16,17-dodecahydrocyclopenta[a]phenanthren-3-ol	85162525	InChI=1S/C30H50O/c1-8-22(20(2)3)10-9-21(4)25-14-17-30(7)27-12-11-23-19-24(31)13-16-28(23,5)26(27)15-18-29(25,30)6/h8,12,20-21,23-26,31H,9-11,13-19H2,1-7H3/b22-8-	InChIKey=WQJVRXVXTPDIHC-UYOCIXKTSA-N	CC=C(CCC(C)C1CCC2(C1(CCC3C2=CCC4C3(CCC(C4)O)C)C)C)C(C)C	C30H50O	426.386	8.0403	Gut microbial environment	EC 3.1.1.1	Hydrolysis of carboxylic acid ester	InChIKey=UKBUAVLRSUYDBZ-UHFFFAOYSA-N	InChI=1S/C32H52O2/c1-9-24(21(2)3)11-10-22(4)27-15-18-32(8)29-13-12-25-20-26(34-23(5)33)14-17-30(25,6)28(29)16-19-31(27,32)7/h9,13,21-22,25-28H,10-12,14-20H2,1-8H3	InChIKey=UKBUAVLRSUYDBZ-UHFFFAOYSA-N	C(C(=C(C(C(C(C([H])([H])[H])(C1(C(C(C2(C1(C(C(C3(C2=C(C(C4(C3(C(C(C(C4([H])[H])(OC(=O)C([H])([H])[H])[H])([H])[H])([H])[H])C([H])([H])[H])[H])([H])[H])[H])[H])([H])[H])([H])[H])C([H])([H])[H])C([H])([H])[H])([H])[H])([H])[H])[H])[H])([H])[H])([H])[H])C(C([H])([H])[H])(C([H])([H])[H])[H])[H])([H])([H])[H]
28-Isoavenasterol acetate	91746804	3	BTMR0157	BT00003	-		InChI=1S/C36H58O7/c1-8-22(20(2)3)10-9-21(4)25-14-17-36(7)27-12-11-23-19-24(13-16-34(23,5)26(27)15-18-35(25,36)6)42-33-30(39)28(37)29(38)31(43-33)32(40)41/h8,12,20-21,23-26,28-31,33,37-39H,9-11,13-19H2,1-7H3,(H,40,41)/b22-8-	InChIKey=GBCPPXFPSAFNGZ-UYOCIXKTSA-N	CC=C(CCC(C)C1CCC2(C1(CCC3C2=CCC4C3(CCC(C4)OC5OC(C(C(C5O)O)O)C(O)=O)C)C)C)C(C)C	C36H58O7	602.418	6.5023	Gut microbial environment	Bacterial UDP-glucuronosyltransferase	3-OH-Glucuronidation of sterol	InChIKey=WQJVRXVXTPDIHC-UHFFFAOYSA-N	InChI=1S/C30H50O/c1-8-22(20(2)3)10-9-21(4)25-14-17-30(7)27-12-11-23-19-24(31)13-16-28(23,5)26(27)15-18-29(25,30)6/h8,12,20-21,23-26,31H,9-11,13-19H2,1-7H3	InChIKey=WQJVRXVXTPDIHC-UHFFFAOYSA-N	CC=C(CCC(C)C1CCC2(C1(CCC3C2=CCC4C3(CCC(C4)O)C)C)C)C(C)C
28-Isoavenasterol acetate	91746804	4	BTMR0503	BT00004	-		InChI=1S/C30H50O4S/c1-8-22(20(2)3)10-9-21(4)25-14-17-30(7)27-12-11-23-19-24(34-35(31,32)33)13-16-28(23,5)26(27)15-18-29(25,30)6/h8,12,20-21,23-26H,9-11,13-19H2,1-7H3,(H,31,32,33)/b22-8-	InChIKey=WZMIYHIQZPGMKS-UYOCIXKTSA-N	CC=C(CCC(C)C1CCC2(C1(CCC3C2=CCC4C3(CCC(C4)OS(O)(=O)=O)C)C)C)C(C)C	C30H50O4S	506.343	7.461	Gut microbial environment	SULFOTRANSFERASE	3-OH-Sulfation of sterol	InChIKey=WQJVRXVXTPDIHC-UHFFFAOYSA-N	InChI=1S/C30H50O/c1-8-22(20(2)3)10-9-21(4)25-14-17-30(7)27-12-11-23-19-24(31)13-16-28(23,5)26(27)15-18-29(25,30)6/h8,12,20-21,23-26,31H,9-11,13-19H2,1-7H3	InChIKey=WQJVRXVXTPDIHC-UHFFFAOYSA-N	CC=C(CCC(C)C1CCC2(C1(CCC3C2=CCC4C3(CCC(C4)O)C)C)C)C(C)C
24-Ethyl-5alpha-cholest-7-en-3beta-ol	131751392	1	BTMR0157	BT00001	-		InChI=1S/C35H58O7/c1-7-21(19(2)3)9-8-20(4)25-12-13-26-24-11-10-22-18-23(14-16-34(22,5)27(24)15-17-35(25,26)6)41-33-30(38)28(36)29(37)31(42-33)32(39)40/h11,19-23,25-31,33,36-38H,7-10,12-18H2,1-6H3,(H,39,40)	InChIKey=OEZAGIWXZYHKNQ-UHFFFAOYSA-N	CCC(CCC(C)C1CCC2C1(CCC3C2=CCC4C3(CCC(C4)OC5OC(C(C(C5O)O)O)C(O)=O)C)C)C(C)C	C35H58O7	590.418	6.5461	Gut microbial environment	Bacterial UDP-glucuronosyltransferase	3-OH-Glucuronidation of sterol	Stigmast-7-en-3-ol,(3.beta	InChI=1S/C29H50O/c1-7-21(19(2)3)9-8-20(4)25-12-13-26-24-11-10-22-18-23(30)14-16-28(22,5)27(24)15-17-29(25,26)6/h11,19-23,25-27,30H,7-10,12-18H2,1-6H3	InChIKey=YSKVBPGQYRAUQO-UHFFFAOYSA-N	CCC(CCC(C)C1CCC2C1(CCC3C2=CCC4C3(CCC(C4)O)C)C)C(C)C	8.0841
24-Ethyl-5alpha-cholest-7-en-3beta-ol	131751392	2	BTMR0503	BT00002	-		InChI=1S/C29H50O4S/c1-7-21(19(2)3)9-8-20(4)25-12-13-26-24-11-10-22-18-23(33-34(30,31)32)14-16-28(22,5)27(24)15-17-29(25,26)6/h11,19-23,25-27H,7-10,12-18H2,1-6H3,(H,30,31,32)	InChIKey=YNBVFGUWBVUQMF-UHFFFAOYSA-N	CCC(CCC(C)C1CCC2C1(CCC3C2=CCC4C3(CCC(C4)OS(O)(=O)=O)C)C)C(C)C	C29H50O4S	494.343	7.5048	Gut microbial environment	SULFOTRANSFERASE	3-OH-Sulfation of sterol	Stigmast-7-en-3-ol,(3.beta	InChI=1S/C29H50O/c1-7-21(19(2)3)9-8-20(4)25-12-13-26-24-11-10-22-18-23(30)14-16-28(22,5)27(24)15-17-29(25,26)6/h11,19-23,25-27,30H,7-10,12-18H2,1-6H3	InChIKey=YSKVBPGQYRAUQO-UHFFFAOYSA-N	CCC(CCC(C)C1CCC2C1(CCC3C2=CCC4C3(CCC(C4)O)C)C)C(C)C	8.0841
Campesterol	173183	1	BTMR0157	BT00001	-		InChI=1S/C34H56O7/c1-18(2)19(3)7-8-20(4)24-11-12-25-23-10-9-21-17-22(13-15-33(21,5)26(23)14-16-34(24,25)6)40-32-29(37)27(35)28(36)30(41-32)31(38)39/h9,18-20,22-30,32,35-37H,7-8,10-17H2,1-6H3,(H,38,39)	InChIKey=HDCORESRTLCDHB-UHFFFAOYSA-N	CC(C)C(C)CCC(C)C1CCC2C1(CCC3C2CC=C4C3(CCC(C4)OC5OC(C(C(C5O)O)O)C(O)=O)C)C	C34H56O7	576.403	6.0899	Gut microbial environment	Bacterial UDP-glucuronosyltransferase	3-OH-Glucuronidation of sterol	(24R)-5-Ergosten-3.beta.-ol	InChI=1S/C28H48O/c1-18(2)19(3)7-8-20(4)24-11-12-25-23-10-9-21-17-22(29)13-15-27(21,5)26(23)14-16-28(24,25)6/h9,18-20,22-26,29H,7-8,10-17H2,1-6H3	InChIKey=SGNBVLSWZMBQTH-UHFFFAOYSA-N	CC(C)C(C)CCC(C)C1CCC2C1(CCC3C2CC=C4C3(CCC(C4)O)C)C	7.6279
Campesterol	173183	2	BTMR0503	BT00002	ST 28:1;O;S	85046419	InChI=1S/C28H48O4S/c1-18(2)19(3)7-8-20(4)24-11-12-25-23-10-9-21-17-22(32-33(29,30)31)13-15-27(21,5)26(23)14-16-28(24,25)6/h9,18-20,22-26H,7-8,10-17H2,1-6H3,(H,29,30,31)	InChIKey=NNLNVKVMYKIRMN-UHFFFAOYSA-N	CC(C)C(C)CCC(C)C1CCC2C1(CCC3C2CC=C4C3(CCC(C4)OS(O)(=O)=O)C)C	C28H48O4S	480.327	7.0486	Gut microbial environment	SULFOTRANSFERASE	3-OH-Sulfation of sterol	(24R)-5-Ergosten-3.beta.-ol	InChI=1S/C28H48O/c1-18(2)19(3)7-8-20(4)24-11-12-25-23-10-9-21-17-22(29)13-15-27(21,5)26(23)14-16-28(24,25)6/h9,18-20,22-26,29H,7-8,10-17H2,1-6H3	InChIKey=SGNBVLSWZMBQTH-UHFFFAOYSA-N	CC(C)C(C)CCC(C)C1CCC2C1(CCC3C2CC=C4C3(CCC(C4)O)C)C	7.6279
Stigmasterol	5280794	1	BTMR0157	BT00001	-		InChI=1S/C35H56O7/c1-7-21(19(2)3)9-8-20(4)25-12-13-26-24-11-10-22-18-23(14-16-34(22,5)27(24)15-17-35(25,26)6)41-33-30(38)28(36)29(37)31(42-33)32(39)40/h8-10,19-21,23-31,33,36-38H,7,11-18H2,1-6H3,(H,39,40)/b9-8+	InChIKey=VTPPVYQCMKOMJV-CMDGGOBGSA-N	CCC(C=CC(C)C1CCC2C1(CCC3C2CC=C4C3(CCC(C4)OC5OC(C(C(C5O)O)O)C(O)=O)C)C)C(C)C	C35H56O7	588.403	6.1015	Gut microbial environment	Bacterial UDP-glucuronosyltransferase	3-OH-Glucuronidation of sterol	17-(5-ethyl-6-methylhept-3-en-2-yl)-10,13-dimethyl-2,3,4,7,8,9,11,12,14,15,16,17-dodecahydro-1H-cyclopenta[a]phenanthren-3-ol	InChI=1S/C29H48O/c1-7-21(19(2)3)9-8-20(4)25-12-13-26-24-11-10-22-18-23(30)14-16-28(22,5)27(24)15-17-29(25,26)6/h8-10,19-21,23-27,30H,7,11-18H2,1-6H3	InChIKey=HCXVJBMSMIARIN-UHFFFAOYSA-N	C(C(C(C(=C(C(C([H])([H])[H])(C1(C(C(C2(C1(C(C(C3(C2(C(C(=C4C3(C(C(C(C4([H])[H])(O[H])[H])([H])[H])([H])[H])C([H])([H])[H])[H])([H])[H])[H])[H])([H])[H])([H])[H])C([H])([H])[H])[H])([H])[H])([H])[H])[H])[H])[H])[H])(C(C([H])([H])[H])(C([H])([H])[H])[H])[H])([H])[H])([H])([H])[H]
Stigmasterol	5280794	2	BTMR0503	BT00002	ST 29:2;O;S	164469272	InChI=1S/C29H48O4S/c1-7-21(19(2)3)9-8-20(4)25-12-13-26-24-11-10-22-18-23(33-34(30,31)32)14-16-28(22,5)27(24)15-17-29(25,26)6/h8-10,19-21,23-27H,7,11-18H2,1-6H3,(H,30,31,32)/b9-8+	InChIKey=WXMRLOQHICRRPA-CMDGGOBGSA-N	CCC(C=CC(C)C1CCC2C1(CCC3C2CC=C4C3(CCC(C4)OS(O)(=O)=O)C)C)C(C)C	C29H48O4S	492.327	7.0602	Gut microbial environment	SULFOTRANSFERASE	3-OH-Sulfation of sterol	17-(5-ethyl-6-methylhept-3-en-2-yl)-10,13-dimethyl-2,3,4,7,8,9,11,12,14,15,16,17-dodecahydro-1H-cyclopenta[a]phenanthren-3-ol	InChI=1S/C29H48O/c1-7-21(19(2)3)9-8-20(4)25-12-13-26-24-11-10-22-18-23(30)14-16-28(22,5)27(24)15-17-29(25,26)6/h8-10,19-21,23-27,30H,7,11-18H2,1-6H3	InChIKey=HCXVJBMSMIARIN-UHFFFAOYSA-N	C(C(C(C(=C(C(C([H])([H])[H])(C1(C(C(C2(C1(C(C(C3(C2(C(C(=C4C3(C(C(C(C4([H])[H])(O[H])[H])([H])[H])([H])[H])C([H])([H])[H])[H])([H])[H])[H])[H])([H])[H])([H])[H])C([H])([H])[H])[H])([H])[H])([H])[H])[H])[H])[H])[H])(C(C([H])([H])[H])(C([H])([H])[H])[H])[H])([H])[H])([H])([H])[H]
15-Demethyl plumieride	453214	2	BTMR0143	BT00002	-		InChI=1S/C19H22O12/c20-4-7-3-19(31-16(7)27)2-1-8-9(15(25)26)6-28-17(11(8)19)30-18-14(24)13(23)12(22)10(5-21)29-18/h1-3,6,8,10-14,17-18,20-24H,4-5H2,(H,25,26)	InChIKey=QTVKUDGSAHGURM-UHFFFAOYSA-N	OC(=O)C1=COC(C2C1C=CC23C=C(C(=O)O3)CO)OC4C(C(C(C(O4)CO)O)O)O	C19H22O12	442.111	-2.7707	Gut microbial environment	EC 3.1.1.1	Hydrolysis of carboxylic acid ester	InChIKey=XFIOZCMKPNZOII-UHFFFAOYSA-N	InChI=1S/C20H24O12/c1-28-17(27)10-7-29-18(31-19-15(25)14(24)13(23)11(6-22)30-19)12-9(10)2-3-20(12)4-8(5-21)16(26)32-20/h2-4,7,9,11-15,18-19,21-25H,5-6H2,1H3	InChIKey=XFIOZCMKPNZOII-UHFFFAOYSA-N	COC(=O)C1=COC(C2C1C=CC23C=C(C(=O)O3)CO)OC4C(C(C(C(O4)CO)O)O)O	-2.5197
15-Demethyl plumieride	453214	3	BTMR0643	BT00003	-		InChI=1S/C14H14O7/c1-19-12(17)9-6-20-13(18)10-8(9)2-3-14(10)4-7(5-15)11(16)21-14/h2-4,6,8,10,13,15,18H,5H2,1H3	InChIKey=VCNHJIUAWPPBKT-UHFFFAOYSA-N	COC(=O)C1=COC(C2C1C=CC23C=C(C(=O)O3)CO)O	C14H14O7	294.074	-0.7728	Gut microbial environment	EC 3.2.1.X	Glycoside hydrolysis	InChIKey=XFIOZCMKPNZOII-UHFFFAOYSA-N	InChI=1S/C20H24O12/c1-28-17(27)10-7-29-18(31-19-15(25)14(24)13(23)11(6-22)30-19)12-9(10)2-3-20(12)4-8(5-21)16(26)32-20/h2-4,7,9,11-15,18-19,21-25H,5-6H2,1H3	InChIKey=XFIOZCMKPNZOII-UHFFFAOYSA-N	COC(=O)C1=COC(C2C1C=CC23C=C(C(=O)O3)CO)OC4C(C(C(C(O4)CO)O)O)O	-2.5197
15-Demethyl plumieride	453214	5	BTMR0165	BT00005	-		InChI=1S/C26H32O18/c1-38-22(37)10-7-39-23(12-9(10)2-3-26(12)4-8(5-27)21(36)44-26)43-25-19(15(31)13(29)11(6-28)40-25)42-24-17(33)14(30)16(32)18(41-24)20(34)35/h2-4,7,9,11-19,23-25,27-33H,5-6H2,1H3,(H,34,35)	InChIKey=NZRMOIPXCOFHKU-UHFFFAOYSA-N	COC(=O)C1=COC(C2C1C=CC23C=C(C(=O)O3)CO)OC4C(C(C(C(O4)CO)O)O)OC5OC(C(O)=O)C(C(C5O)O)O	C26H32O18	632.159	-4.0577	Gut microbial environment	Bacterial UDP-glucuronosyltransferase	Alkyl-OH-glucuronidation	InChIKey=XFIOZCMKPNZOII-UHFFFAOYSA-N	InChI=1S/C20H24O12/c1-28-17(27)10-7-29-18(31-19-15(25)14(24)13(23)11(6-22)30-19)12-9(10)2-3-20(12)4-8(5-21)16(26)32-20/h2-4,7,9,11-15,18-19,21-25H,5-6H2,1H3	InChIKey=XFIOZCMKPNZOII-UHFFFAOYSA-N	COC(=O)C1=COC(C2C1C=CC23C=C(C(=O)O3)CO)OC4C(C(C(C(O4)CO)O)O)O	-2.5197
15-Demethyl plumieride	453214	6	BTMR0165	BT00006	-		InChI=1S/C26H32O18/c1-38-22(37)10-7-39-23(12-9(10)2-3-26(12)4-8(5-27)21(36)44-26)43-25-17(33)18(13(29)11(6-28)40-25)41-24-16(32)14(30)15(31)19(42-24)20(34)35/h2-4,7,9,11-19,23-25,27-33H,5-6H2,1H3,(H,34,35)	InChIKey=LOXNYOXWNYAQMA-UHFFFAOYSA-N	COC(=O)C1=COC(C2C1C=CC23C=C(C(=O)O3)CO)OC4C(C(C(C(O4)CO)O)OC5OC(C(O)=O)C(C(C5O)O)O)O	C26H32O18	632.159	-4.0577	Gut microbial environment	Bacterial UDP-glucuronosyltransferase	Alkyl-OH-glucuronidation	InChIKey=XFIOZCMKPNZOII-UHFFFAOYSA-N	InChI=1S/C20H24O12/c1-28-17(27)10-7-29-18(31-19-15(25)14(24)13(23)11(6-22)30-19)12-9(10)2-3-20(12)4-8(5-21)16(26)32-20/h2-4,7,9,11-15,18-19,21-25H,5-6H2,1H3	InChIKey=XFIOZCMKPNZOII-UHFFFAOYSA-N	COC(=O)C1=COC(C2C1C=CC23C=C(C(=O)O3)CO)OC4C(C(C(C(O4)CO)O)O)O	-2.5197
15-Demethyl plumieride	453214	7	BTMR0165	BT00007	-		InChI=1S/C26H32O18/c1-38-22(37)10-7-39-23(12-9(10)2-3-26(12)4-8(5-27)21(36)44-26)43-24-17(33)15(31)18(11(6-28)40-24)41-25-16(32)13(29)14(30)19(42-25)20(34)35/h2-4,7,9,11-19,23-25,27-33H,5-6H2,1H3,(H,34,35)	InChIKey=WRPKONZFJAGIOR-UHFFFAOYSA-N	COC(=O)C1=COC(C2C1C=CC23C=C(C(=O)O3)CO)OC4C(C(C(C(O4)CO)OC5OC(C(O)=O)C(C(C5O)O)O)O)O	C26H32O18	632.159	-4.0577	Gut microbial environment	Bacterial UDP-glucuronosyltransferase	Alkyl-OH-glucuronidation	InChIKey=XFIOZCMKPNZOII-UHFFFAOYSA-N	InChI=1S/C20H24O12/c1-28-17(27)10-7-29-18(31-19-15(25)14(24)13(23)11(6-22)30-19)12-9(10)2-3-20(12)4-8(5-21)16(26)32-20/h2-4,7,9,11-15,18-19,21-25H,5-6H2,1H3	InChIKey=XFIOZCMKPNZOII-UHFFFAOYSA-N	COC(=O)C1=COC(C2C1C=CC23C=C(C(=O)O3)CO)OC4C(C(C(C(O4)CO)O)O)O	-2.5197
15-Demethyl plumieride	453214	8	BTMR0165	BT00008	-		InChI=1S/C26H32O18/c1-38-22(37)10-6-39-23(12-9(10)2-3-26(12)4-8(5-27)21(36)44-26)43-25-18(33)14(29)13(28)11(41-25)7-40-24-17(32)15(30)16(31)19(42-24)20(34)35/h2-4,6,9,11-19,23-25,27-33H,5,7H2,1H3,(H,34,35)	InChIKey=CHTOLMISYAGWOC-UHFFFAOYSA-N	COC(=O)C1=COC(C2C1C=CC23C=C(C(=O)O3)CO)OC4C(C(C(C(O4)COC5OC(C(O)=O)C(C(C5O)O)O)O)O)O	C26H32O18	632.159	-4.0577	Gut microbial environment	Bacterial UDP-glucuronosyltransferase	Alkyl-OH-glucuronidation	InChIKey=XFIOZCMKPNZOII-UHFFFAOYSA-N	InChI=1S/C20H24O12/c1-28-17(27)10-7-29-18(31-19-15(25)14(24)13(23)11(6-22)30-19)12-9(10)2-3-20(12)4-8(5-21)16(26)32-20/h2-4,7,9,11-15,18-19,21-25H,5-6H2,1H3	InChIKey=XFIOZCMKPNZOII-UHFFFAOYSA-N	COC(=O)C1=COC(C2C1C=CC23C=C(C(=O)O3)CO)OC4C(C(C(C(O4)CO)O)O)O	-2.5197
15-Demethyl plumieride	453214	9	BTMR0165	BT00009	-		InChI=1S/C26H32O18/c1-38-22(37)10-7-40-23(43-25-18(33)14(29)13(28)11(5-27)41-25)12-9(10)2-3-26(12)4-8(21(36)44-26)6-39-24-17(32)15(30)16(31)19(42-24)20(34)35/h2-4,7,9,11-19,23-25,27-33H,5-6H2,1H3,(H,34,35)	InChIKey=BMGCPZDCXHDGSL-UHFFFAOYSA-N	COC(=O)C1=COC(C2C1C=CC23C=C(C(=O)O3)COC4OC(C(O)=O)C(C(C4O)O)O)OC5C(C(C(C(O5)CO)O)O)O	C26H32O18	632.159	-4.0577	Gut microbial environment	Bacterial UDP-glucuronosyltransferase	Alkyl-OH-glucuronidation	InChIKey=XFIOZCMKPNZOII-UHFFFAOYSA-N	InChI=1S/C20H24O12/c1-28-17(27)10-7-29-18(31-19-15(25)14(24)13(23)11(6-22)30-19)12-9(10)2-3-20(12)4-8(5-21)16(26)32-20/h2-4,7,9,11-15,18-19,21-25H,5-6H2,1H3	InChIKey=XFIOZCMKPNZOII-UHFFFAOYSA-N	COC(=O)C1=COC(C2C1C=CC23C=C(C(=O)O3)CO)OC4C(C(C(C(O4)CO)O)O)O	-2.5197
15-Demethyl plumieride	453214	10	BTMR0501	BT00010	-		InChI=1S/C20H24O15S/c1-30-17(26)10-6-31-18(12-9(10)2-3-20(12)4-8(5-21)16(25)35-20)34-19-15(24)14(23)13(22)11(33-19)7-32-36(27,28)29/h2-4,6,9,11-15,18-19,21-24H,5,7H2,1H3,(H,27,28,29)	InChIKey=ROPVQUWWXGZVHQ-UHFFFAOYSA-N	COC(=O)C1=COC(C2C1C=CC23C=C(C(=O)O3)CO)OC4C(C(C(C(O4)COS(O)(=O)=O)O)O)O	C20H24O15S	536.083	-3.099	Gut microbial environment	SULFOTRANSFERASE	Sulfation of primary alcohol	InChIKey=XFIOZCMKPNZOII-UHFFFAOYSA-N	InChI=1S/C20H24O12/c1-28-17(27)10-7-29-18(31-19-15(25)14(24)13(23)11(6-22)30-19)12-9(10)2-3-20(12)4-8(5-21)16(26)32-20/h2-4,7,9,11-15,18-19,21-25H,5-6H2,1H3	InChIKey=XFIOZCMKPNZOII-UHFFFAOYSA-N	COC(=O)C1=COC(C2C1C=CC23C=C(C(=O)O3)CO)OC4C(C(C(C(O4)CO)O)O)O	-2.5197
15-Demethyl plumieride	453214	11	BTMR0501	BT00011	-		InChI=1S/C20H24O15S/c1-30-17(26)10-7-31-18(34-19-15(24)14(23)13(22)11(5-21)33-19)12-9(10)2-3-20(12)4-8(16(25)35-20)6-32-36(27,28)29/h2-4,7,9,11-15,18-19,21-24H,5-6H2,1H3,(H,27,28,29)	InChIKey=WZJIHWJECUFUPJ-UHFFFAOYSA-N	COC(=O)C1=COC(C2C1C=CC23C=C(C(=O)O3)COS(O)(=O)=O)OC4C(C(C(C(O4)CO)O)O)O	C20H24O15S	536.083	-3.099	Gut microbial environment	SULFOTRANSFERASE	Sulfation of primary alcohol	InChIKey=XFIOZCMKPNZOII-UHFFFAOYSA-N	InChI=1S/C20H24O12/c1-28-17(27)10-7-29-18(31-19-15(25)14(24)13(23)11(6-22)30-19)12-9(10)2-3-20(12)4-8(5-21)16(26)32-20/h2-4,7,9,11-15,18-19,21-25H,5-6H2,1H3	InChIKey=XFIOZCMKPNZOII-UHFFFAOYSA-N	COC(=O)C1=COC(C2C1C=CC23C=C(C(=O)O3)CO)OC4C(C(C(C(O4)CO)O)O)O	-2.5197
15-Demethyl plumieride	453214	19	BTMR0643	BT00019	-		InChI=1S/C13H12O7/c14-4-6-3-13(20-11(6)17)2-1-7-8(10(15)16)5-19-12(18)9(7)13/h1-3,5,7,9,12,14,18H,4H2,(H,15,16)	InChIKey=RYVISRHRVZGSOW-UHFFFAOYSA-N	OC(=O)C1=COC(C2C1C=CC23C=C(C(=O)O3)CO)O	C13H12O7	280.058	-1.0238	Gut microbial environment	EC 3.2.1.X	Glycoside hydrolysis	InChIKey=QTVKUDGSAHGURM-UHFFFAOYSA-N	InChI=1S/C19H22O12/c20-4-7-3-19(31-16(7)27)2-1-8-9(15(25)26)6-28-17(11(8)19)30-18-14(24)13(23)12(22)10(5-21)29-18/h1-3,6,8,10-14,17-18,20-24H,4-5H2,(H,25,26)	InChIKey=QTVKUDGSAHGURM-UHFFFAOYSA-N	OC(=O)C1=COC(C2C1C=CC23C=C(C(=O)O3)CO)OC4C(C(C(C(O4)CO)O)O)O	-2.7707
15-Demethyl plumieride	453214	21	BTMR0165	BT00020	-		InChI=1S/C25H30O18/c26-4-7-3-25(43-21(7)37)2-1-8-9(19(33)34)6-38-22(11(8)25)42-24-18(14(30)12(28)10(5-27)39-24)41-23-16(32)13(29)15(31)17(40-23)20(35)36/h1-3,6,8,10-18,22-24,26-32H,4-5H2,(H,33,34)(H,35,36)	InChIKey=VKQCRUPCFCNJMX-UHFFFAOYSA-N	OC(=O)C1=COC(C2C1C=CC23C=C(C(=O)O3)CO)OC4C(C(C(C(O4)CO)O)O)OC5OC(C(O)=O)C(C(C5O)O)O	C25H30O18	618.143	-4.3087	Gut microbial environment	Bacterial UDP-glucuronosyltransferase	Alkyl-OH-glucuronidation	InChIKey=QTVKUDGSAHGURM-UHFFFAOYSA-N	InChI=1S/C19H22O12/c20-4-7-3-19(31-16(7)27)2-1-8-9(15(25)26)6-28-17(11(8)19)30-18-14(24)13(23)12(22)10(5-21)29-18/h1-3,6,8,10-14,17-18,20-24H,4-5H2,(H,25,26)	InChIKey=QTVKUDGSAHGURM-UHFFFAOYSA-N	OC(=O)C1=COC(C2C1C=CC23C=C(C(=O)O3)CO)OC4C(C(C(C(O4)CO)O)O)O	-2.7707
15-Demethyl plumieride	453214	22	BTMR0165	BT00021	-		InChI=1S/C25H30O18/c26-4-7-3-25(43-21(7)37)2-1-8-9(19(33)34)6-38-22(11(8)25)42-24-16(32)17(12(28)10(5-27)39-24)40-23-15(31)13(29)14(30)18(41-23)20(35)36/h1-3,6,8,10-18,22-24,26-32H,4-5H2,(H,33,34)(H,35,36)	InChIKey=FZHWZIIZIBGOLE-UHFFFAOYSA-N	OC(=O)C1=COC(C2C1C=CC23C=C(C(=O)O3)CO)OC4C(C(C(C(O4)CO)O)OC5OC(C(O)=O)C(C(C5O)O)O)O	C25H30O18	618.143	-4.3087	Gut microbial environment	Bacterial UDP-glucuronosyltransferase	Alkyl-OH-glucuronidation	InChIKey=QTVKUDGSAHGURM-UHFFFAOYSA-N	InChI=1S/C19H22O12/c20-4-7-3-19(31-16(7)27)2-1-8-9(15(25)26)6-28-17(11(8)19)30-18-14(24)13(23)12(22)10(5-21)29-18/h1-3,6,8,10-14,17-18,20-24H,4-5H2,(H,25,26)	InChIKey=QTVKUDGSAHGURM-UHFFFAOYSA-N	OC(=O)C1=COC(C2C1C=CC23C=C(C(=O)O3)CO)OC4C(C(C(C(O4)CO)O)O)O	-2.7707
15-Demethyl plumieride	453214	23	BTMR0165	BT00022	-		InChI=1S/C25H30O18/c26-4-7-3-25(43-21(7)37)2-1-8-9(19(33)34)6-38-22(11(8)25)42-23-16(32)14(30)17(10(5-27)39-23)40-24-15(31)12(28)13(29)18(41-24)20(35)36/h1-3,6,8,10-18,22-24,26-32H,4-5H2,(H,33,34)(H,35,36)	InChIKey=WRFKCYPKQTYPGQ-UHFFFAOYSA-N	OC(=O)C1=COC(C2C1C=CC23C=C(C(=O)O3)CO)OC4C(C(C(C(O4)CO)OC5OC(C(O)=O)C(C(C5O)O)O)O)O	C25H30O18	618.143	-4.3087	Gut microbial environment	Bacterial UDP-glucuronosyltransferase	Alkyl-OH-glucuronidation	InChIKey=QTVKUDGSAHGURM-UHFFFAOYSA-N	InChI=1S/C19H22O12/c20-4-7-3-19(31-16(7)27)2-1-8-9(15(25)26)6-28-17(11(8)19)30-18-14(24)13(23)12(22)10(5-21)29-18/h1-3,6,8,10-14,17-18,20-24H,4-5H2,(H,25,26)	InChIKey=QTVKUDGSAHGURM-UHFFFAOYSA-N	OC(=O)C1=COC(C2C1C=CC23C=C(C(=O)O3)CO)OC4C(C(C(C(O4)CO)O)O)O	-2.7707
15-Demethyl plumieride	453214	24	BTMR0165	BT00023	-		InChI=1S/C25H30O18/c26-4-7-3-25(43-21(7)37)2-1-8-9(19(33)34)5-38-22(11(8)25)42-24-17(32)13(28)12(27)10(40-24)6-39-23-16(31)14(29)15(30)18(41-23)20(35)36/h1-3,5,8,10-18,22-24,26-32H,4,6H2,(H,33,34)(H,35,36)	InChIKey=SNNSMEKHTMHWDF-UHFFFAOYSA-N	OC(=O)C1=COC(C2C1C=CC23C=C(C(=O)O3)CO)OC4C(C(C(C(O4)COC5OC(C(O)=O)C(C(C5O)O)O)O)O)O	C25H30O18	618.143	-4.3087	Gut microbial environment	Bacterial UDP-glucuronosyltransferase	Alkyl-OH-glucuronidation	InChIKey=QTVKUDGSAHGURM-UHFFFAOYSA-N	InChI=1S/C19H22O12/c20-4-7-3-19(31-16(7)27)2-1-8-9(15(25)26)6-28-17(11(8)19)30-18-14(24)13(23)12(22)10(5-21)29-18/h1-3,6,8,10-14,17-18,20-24H,4-5H2,(H,25,26)	InChIKey=QTVKUDGSAHGURM-UHFFFAOYSA-N	OC(=O)C1=COC(C2C1C=CC23C=C(C(=O)O3)CO)OC4C(C(C(C(O4)CO)O)O)O	-2.7707
15-Demethyl plumieride	453214	25	BTMR0165	BT00024	-		InChI=1S/C25H30O18/c26-4-10-12(27)13(28)17(32)24(40-10)42-22-11-8(9(6-39-22)19(33)34)1-2-25(11)3-7(21(37)43-25)5-38-23-16(31)14(29)15(30)18(41-23)20(35)36/h1-3,6,8,10-18,22-24,26-32H,4-5H2,(H,33,34)(H,35,36)	InChIKey=XUBOQCJBOHJDTA-UHFFFAOYSA-N	OC(=O)C1=COC(C2C1C=CC23C=C(C(=O)O3)COC4OC(C(O)=O)C(C(C4O)O)O)OC5C(C(C(C(O5)CO)O)O)O	C25H30O18	618.143	-4.3087	Gut microbial environment	Bacterial UDP-glucuronosyltransferase	Alkyl-OH-glucuronidation	InChIKey=QTVKUDGSAHGURM-UHFFFAOYSA-N	InChI=1S/C19H22O12/c20-4-7-3-19(31-16(7)27)2-1-8-9(15(25)26)6-28-17(11(8)19)30-18-14(24)13(23)12(22)10(5-21)29-18/h1-3,6,8,10-14,17-18,20-24H,4-5H2,(H,25,26)	InChIKey=QTVKUDGSAHGURM-UHFFFAOYSA-N	OC(=O)C1=COC(C2C1C=CC23C=C(C(=O)O3)CO)OC4C(C(C(C(O4)CO)O)O)O	-2.7707
15-Demethyl plumieride	453214	26	BTMR0167	BT00025	-		InChI=1S/C25H30O18/c26-4-7-3-25(43-20(7)36)2-1-8-9(21(37)41-24-17(33)14(30)15(31)18(40-24)19(34)35)6-38-22(11(8)25)42-23-16(32)13(29)12(28)10(5-27)39-23/h1-3,6,8,10-18,22-24,26-33H,4-5H2,(H,34,35)	InChIKey=UUVCYYDKEAXUBO-UHFFFAOYSA-N	O(C(=O)C1=COC(C2C1C=CC23C=C(C(=O)O3)CO)OC4C(C(C(C(O4)CO)O)O)O)C5OC(C(O)C(O)C5O)C(O)=O	C25H30O18	618.143	-4.4662	Gut microbial environment	Bacterial UDP-glucuronosyltransferase	O-Glucuronidation of aliphatic acid	InChIKey=QTVKUDGSAHGURM-UHFFFAOYSA-N	InChI=1S/C19H22O12/c20-4-7-3-19(31-16(7)27)2-1-8-9(15(25)26)6-28-17(11(8)19)30-18-14(24)13(23)12(22)10(5-21)29-18/h1-3,6,8,10-14,17-18,20-24H,4-5H2,(H,25,26)	InChIKey=QTVKUDGSAHGURM-UHFFFAOYSA-N	OC(=O)C1=COC(C2C1C=CC23C=C(C(=O)O3)CO)OC4C(C(C(C(O4)CO)O)O)O	-2.7707
15-Demethyl plumieride	453214	27	BTMR0501	BT00026	-		InChI=1S/C19H22O15S/c20-4-7-3-19(34-16(7)26)2-1-8-9(15(24)25)5-30-17(11(8)19)33-18-14(23)13(22)12(21)10(32-18)6-31-35(27,28)29/h1-3,5,8,10-14,17-18,20-23H,4,6H2,(H,24,25)(H,27,28,29)	InChIKey=JFKHSXWYGNCVIB-UHFFFAOYSA-N	OC(=O)C1=COC(C2C1C=CC23C=C(C(=O)O3)CO)OC4C(C(C(C(O4)COS(O)(=O)=O)O)O)O	C19H22O15S	522.068	-3.35	Gut microbial environment	SULFOTRANSFERASE	Sulfation of primary alcohol	InChIKey=QTVKUDGSAHGURM-UHFFFAOYSA-N	InChI=1S/C19H22O12/c20-4-7-3-19(31-16(7)27)2-1-8-9(15(25)26)6-28-17(11(8)19)30-18-14(24)13(23)12(22)10(5-21)29-18/h1-3,6,8,10-14,17-18,20-24H,4-5H2,(H,25,26)	InChIKey=QTVKUDGSAHGURM-UHFFFAOYSA-N	OC(=O)C1=COC(C2C1C=CC23C=C(C(=O)O3)CO)OC4C(C(C(C(O4)CO)O)O)O	-2.7707
15-Demethyl plumieride	453214	28	BTMR0501	BT00027	-		InChI=1S/C19H22O15S/c20-4-10-12(21)13(22)14(23)18(32-10)33-17-11-8(9(6-30-17)15(24)25)1-2-19(11)3-7(16(26)34-19)5-31-35(27,28)29/h1-3,6,8,10-14,17-18,20-23H,4-5H2,(H,24,25)(H,27,28,29)	InChIKey=XOBTZPJSYPTGJU-UHFFFAOYSA-N	OC(=O)C1=COC(C2C1C=CC23C=C(C(=O)O3)COS(O)(=O)=O)OC4C(C(C(C(O4)CO)O)O)O	C19H22O15S	522.068	-3.35	Gut microbial environment	SULFOTRANSFERASE	Sulfation of primary alcohol	InChIKey=QTVKUDGSAHGURM-UHFFFAOYSA-N	InChI=1S/C19H22O12/c20-4-7-3-19(31-16(7)27)2-1-8-9(15(25)26)6-28-17(11(8)19)30-18-14(24)13(23)12(22)10(5-21)29-18/h1-3,6,8,10-14,17-18,20-24H,4-5H2,(H,25,26)	InChIKey=QTVKUDGSAHGURM-UHFFFAOYSA-N	OC(=O)C1=COC(C2C1C=CC23C=C(C(=O)O3)CO)OC4C(C(C(C(O4)CO)O)O)O	-2.7707
15-Demethyl plumieride	453214	29	BTMR0165	BT00028	-		InChI=1S/C20H22O13/c1-29-17(27)9-6-30-18(28)10-8(9)2-3-20(10)4-7(16(26)33-20)5-31-19-13(23)11(21)12(22)14(32-19)15(24)25/h2-4,6,8,10-14,18-19,21-23,28H,5H2,1H3,(H,24,25)	InChIKey=MJGVVFWDTNUMBN-UHFFFAOYSA-N	COC(=O)C1=COC(C2C1C=CC23C=C(C(=O)O3)COC4OC(C(O)=O)C(C(C4O)O)O)O	C20H22O13	470.106	-2.3108	Gut microbial environment	Bacterial UDP-glucuronosyltransferase	Alkyl-OH-glucuronidation	InChIKey=VCNHJIUAWPPBKT-UHFFFAOYSA-N	InChI=1S/C14H14O7/c1-19-12(17)9-6-20-13(18)10-8(9)2-3-14(10)4-7(5-15)11(16)21-14/h2-4,6,8,10,13,15,18H,5H2,1H3	InChIKey=VCNHJIUAWPPBKT-UHFFFAOYSA-N	COC(=O)C1=COC(C2C1C=CC23C=C(C(=O)O3)CO)O	-0.7728
15-Demethyl plumieride	453214	30	BTMR0501	BT00029	-		InChI=1S/C14H14O10S/c1-21-12(16)9-6-22-13(17)10-8(9)2-3-14(10)4-7(11(15)24-14)5-23-25(18,19)20/h2-4,6,8,10,13,17H,5H2,1H3,(H,18,19,20)	InChIKey=HQTZIWKBZRXDHM-UHFFFAOYSA-N	COC(=O)C1=COC(C2C1C=CC23C=C(C(=O)O3)COS(O)(=O)=O)O	C14H14O10S	374.031	-1.3521	Gut microbial environment	SULFOTRANSFERASE	Sulfation of primary alcohol	InChIKey=VCNHJIUAWPPBKT-UHFFFAOYSA-N	InChI=1S/C14H14O7/c1-19-12(17)9-6-20-13(18)10-8(9)2-3-14(10)4-7(5-15)11(16)21-14/h2-4,6,8,10,13,15,18H,5H2,1H3	InChIKey=VCNHJIUAWPPBKT-UHFFFAOYSA-N	COC(=O)C1=COC(C2C1C=CC23C=C(C(=O)O3)CO)O	-0.7728
15-Demethyl plumieride	453214	31	BTMR1209	BT00030	-		InChI=1S/C13H14O7/c14-4-6-3-13(20-11(6)17)2-1-7-8(10(15)16)5-19-12(18)9(7)13/h1-2,5-7,9,12,14,18H,3-4H2,(H,15,16)	InChIKey=RJRCOTCDBVZNKM-UHFFFAOYSA-N	OC(=O)C1=COC(C2C1C=CC23CC(C(=O)O3)CO)O	C13H14O7	282.074	-1.1195	Gut microbial environment	EC 1.6.99.1	Reduction of alpha,beta-unsaturated carbon-carbon double bond adjacent to electron withdrawing group	InChIKey=RYVISRHRVZGSOW-UHFFFAOYSA-N	InChI=1S/C13H12O7/c14-4-6-3-13(20-11(6)17)2-1-7-8(10(15)16)5-19-12(18)9(7)13/h1-3,5,7,9,12,14,18H,4H2,(H,15,16)	InChIKey=RYVISRHRVZGSOW-UHFFFAOYSA-N	OC(=O)C1=COC(C2C1C=CC23C=C(C(=O)O3)CO)O	-1.0238
15-Demethyl plumieride	453214	32	BTMR0165	BT00031	-		InChI=1S/C19H20O13/c20-10-11(21)13(15(25)26)31-18(12(10)22)30-4-6-3-19(32-16(6)27)2-1-7-8(14(23)24)5-29-17(28)9(7)19/h1-3,5,7,9-13,17-18,20-22,28H,4H2,(H,23,24)(H,25,26)	InChIKey=PYRLCLVHNMIYGU-UHFFFAOYSA-N	OC(=O)C1=COC(C2C1C=CC23C=C(C(=O)O3)COC4OC(C(O)=O)C(C(C4O)O)O)O	C19H20O13	456.09	-2.5618	Gut microbial environment	Bacterial UDP-glucuronosyltransferase	Alkyl-OH-glucuronidation	InChIKey=RYVISRHRVZGSOW-UHFFFAOYSA-N	InChI=1S/C13H12O7/c14-4-6-3-13(20-11(6)17)2-1-7-8(10(15)16)5-19-12(18)9(7)13/h1-3,5,7,9,12,14,18H,4H2,(H,15,16)	InChIKey=RYVISRHRVZGSOW-UHFFFAOYSA-N	OC(=O)C1=COC(C2C1C=CC23C=C(C(=O)O3)CO)O	-1.0238
15-Demethyl plumieride	453214	33	BTMR0167	BT00032	-		InChI=1S/C19H20O13/c20-4-6-3-19(32-15(6)26)2-1-7-8(5-29-17(28)9(7)19)16(27)31-18-12(23)10(21)11(22)13(30-18)14(24)25/h1-3,5,7,9-13,17-18,20-23,28H,4H2,(H,24,25)	InChIKey=LZCPLFBKVQDXMK-UHFFFAOYSA-N	O(C(=O)C1=COC(C2C1C=CC23C=C(C(=O)O3)CO)O)C4OC(C(O)C(O)C4O)C(O)=O	C19H20O13	456.09	-2.7193	Gut microbial environment	Bacterial UDP-glucuronosyltransferase	O-Glucuronidation of aliphatic acid	InChIKey=RYVISRHRVZGSOW-UHFFFAOYSA-N	InChI=1S/C13H12O7/c14-4-6-3-13(20-11(6)17)2-1-7-8(10(15)16)5-19-12(18)9(7)13/h1-3,5,7,9,12,14,18H,4H2,(H,15,16)	InChIKey=RYVISRHRVZGSOW-UHFFFAOYSA-N	OC(=O)C1=COC(C2C1C=CC23C=C(C(=O)O3)CO)O	-1.0238
15-Demethyl plumieride	453214	34	BTMR0501	BT00033	-		InChI=1S/C13H12O10S/c14-10(15)8-5-21-12(17)9-7(8)1-2-13(9)3-6(11(16)23-13)4-22-24(18,19)20/h1-3,5,7,9,12,17H,4H2,(H,14,15)(H,18,19,20)	InChIKey=FRRVICCGTHQBEF-UHFFFAOYSA-N	OC(=O)C1=COC(C2C1C=CC23C=C(C(=O)O3)COS(O)(=O)=O)O	C13H12O10S	360.015	-1.6031	Gut microbial environment	SULFOTRANSFERASE	Sulfation of primary alcohol	InChIKey=RYVISRHRVZGSOW-UHFFFAOYSA-N	InChI=1S/C13H12O7/c14-4-6-3-13(20-11(6)17)2-1-7-8(10(15)16)5-19-12(18)9(7)13/h1-3,5,7,9,12,14,18H,4H2,(H,15,16)	InChIKey=RYVISRHRVZGSOW-UHFFFAOYSA-N	OC(=O)C1=COC(C2C1C=CC23C=C(C(=O)O3)CO)O	-1.0238
Ellagic acid	5281855	1	BTMR0166	BT00001	-		InChI=1S/C20H14O14/c21-5-1-3-7-8-4(19(30)32-14(7)9(5)22)2-6(10(23)15(8)33-18(3)29)31-20-13(26)11(24)12(25)16(34-20)17(27)28/h1-2,11-13,16,20-26H,(H,27,28)	InChIKey=FXJFVSMWAYXJKE-UHFFFAOYSA-N	C1=C2C3=C(C(=C1O)O)OC(=O)C4=CC(=C(C(=C43)OC2=O)O)OC5OC(C(O)C(O)C5O)C(O)=O	C20H14O14	478.038	0.042099	Gut microbial environment	Bacterial UDP-glucuronosyltransferase	Aromatic OH-glucuronidation	ellagic acid	InChI=1S/C14H6O8/c15-5-1-3-7-8-4(14(20)22-11(7)9(5)17)2-6(16)10(18)12(8)21-13(3)19/h1-2,15-18H	InChIKey=AFSDNFLWKVMVRB-UHFFFAOYSA-N	C1=C2C3=C(C(=C1O)O)OC(=O)C4=CC(=C(C(=C43)OC2=O)O)O	1.7376
Ellagic acid	5281855	2	BTMR0166	BT00002	-		InChI=1S/C20H14O14/c21-5-1-3-7-8-4(18(29)31-14(7)9(5)23)2-6(22)13(15(8)32-19(3)30)33-20-12(26)10(24)11(25)16(34-20)17(27)28/h1-2,10-12,16,20-26H,(H,27,28)	InChIKey=IIINFRCTNWXLKC-UHFFFAOYSA-N	C1=C2C3=C(C(=C1O)O)OC(=O)C4=CC(=C(C(=C43)OC2=O)OC5OC(C(O)C(O)C5O)C(O)=O)O	C20H14O14	478.038	0.042099	Gut microbial environment	Bacterial UDP-glucuronosyltransferase	Aromatic OH-glucuronidation	ellagic acid	InChI=1S/C14H6O8/c15-5-1-3-7-8-4(14(20)22-11(7)9(5)17)2-6(16)10(18)12(8)21-13(3)19/h1-2,15-18H	InChIKey=AFSDNFLWKVMVRB-UHFFFAOYSA-N	C1=C2C3=C(C(=C1O)O)OC(=O)C4=CC(=C(C(=C43)OC2=O)O)O	1.7376
Syringaldehyde	8655	1	BTMR0050	BT00001	SYRINGIC ACID; 530-57-4; 4-Hydroxy-3,5-dimethoxybenzoic acid; 3,5-Dimethoxy-4-hydroxybenzoic acid; Cedar acid; Gallic acid 3,5-dimethyl ether; Benzoic acid, 4-hydroxy-3,5-dimethoxy-; NSC 2129; 3,5-Dimethoxy-4-hydroxybenzyl acid; UNII-E390O181H5	10742	InChI=1S/C9H10O5/c1-13-6-3-5(9(11)12)4-7(14-2)8(6)10/h3-4,10H,1-2H3,(H,11,12)	InChIKey=JMSVCTWVEWCHDZ-UHFFFAOYSA-N	COC1=CC(=CC(=C1O)OC)C(=O)O	C9H10O5	198.053	1.1342	Gut microbial environment	Unspecified gut bacterial enzyme	Aldehyde oxidation	SYRINGALDEHYDE	InChI=1S/C9H10O4/c1-12-7-3-6(5-10)4-8(13-2)9(7)11/h3-5,11H,1-2H3	InChIKey=KCDXJAYRVLXPFO-UHFFFAOYSA-N	COC1=CC(=CC(=C1O)OC)C=O	1.2892
Syringaldehyde	8655	2	BTMR1012	BT00002	3,5-Dimethoxybenzaldehyde; 7311-34-4; 3,5-dimethoxy-benzaldehyde; Benzaldehyde, 3,5-dimethoxy-; MFCD00003366; 3,5-dimethoxy benzaldehyde; P82W3UJ5DT; EINECS 230-772-6; NSC-62667; NSC62667	81747	InChI=1S/C9H10O3/c1-11-8-3-7(6-10)4-9(5-8)12-2/h3-6H,1-2H3	InChIKey=VFZRZRDOXPRTSC-UHFFFAOYSA-N	COC1=CC(C=O)=CC(OC)=C1	C9H10O3	166.063	1.5566	Gut microbial environment	Unspecified bacterial dehydroxylase	4'-Dehydroxylation of substituted benzene	SYRINGALDEHYDE	InChI=1S/C9H10O4/c1-12-7-3-6(5-10)4-8(13-2)9(7)11/h3-5,11H,1-2H3	InChIKey=KCDXJAYRVLXPFO-UHFFFAOYSA-N	COC1=CC(=CC(=C1O)OC)C=O	1.2892
Syringaldehyde	8655	3	BTMR0166	BT00003	-		InChI=1S/C15H18O10/c1-22-7-3-6(5-16)4-8(23-2)12(7)24-15-11(19)9(17)10(18)13(25-15)14(20)21/h3-5,9-11,13,15,17-19H,1-2H3,(H,20,21)	InChIKey=WKNKYOCARWBOAG-UHFFFAOYSA-N	COC1=CC(=CC(=C1OC2OC(C(O)C(O)C2O)C(O)=O)OC)C=O	C15H18O10	358.09	-0.40629	Gut microbial environment	Bacterial UDP-glucuronosyltransferase	Aromatic OH-glucuronidation	SYRINGALDEHYDE	InChI=1S/C9H10O4/c1-12-7-3-6(5-10)4-8(13-2)9(7)11/h3-5,11H,1-2H3	InChIKey=KCDXJAYRVLXPFO-UHFFFAOYSA-N	COC1=CC(=CC(=C1O)OC)C=O	1.2892
Syringaldehyde	8655	4	BTMR0037	BT00004	3,5-DIMETHOXYBENZOIC ACID; 1132-21-4; Benzoic acid, 3,5-dimethoxy-; UNII-38MY78ECKK; 3,5-dimethoxy benzoic acid; MFCD00002502; 3,5-dimethoxy-benzoic acid; 38MY78ECKK; NSC 8514; EINECS 214-473-8	14332	InChI=1S/C9H10O4/c1-12-7-3-6(9(10)11)4-8(5-7)13-2/h3-5H,1-2H3,(H,10,11)	InChIKey=IWPZKOJSYQZABD-UHFFFAOYSA-N	COC1=CC(=CC(=C1)OC)C(=O)O	C9H10O4	182.058	1.4016	Gut microbial environment	Unspecified bacterial dehydroxylase	2-Hydroxylation of 1,4-disubstituted benzene	SYRINGIC ACID	InChI=1S/C9H10O5/c1-13-6-3-5(9(11)12)4-7(14-2)8(6)10/h3-4,10H,1-2H3,(H,11,12)	InChIKey=JMSVCTWVEWCHDZ-UHFFFAOYSA-N	COC1=CC(=CC(=C1O)OC)C(=O)O	1.1342
Syringaldehyde	8655	5	BTMR1288	BT00005	-		InChI=1S/C15H18O11/c1-23-6-3-5(13(19)20)4-7(24-2)11(6)25-15-10(18)8(16)9(17)12(26-15)14(21)22/h3-4,8-10,12,15-18H,1-2H3,(H,19,20)(H,21,22)	InChIKey=WOGNQDHJFYPQMD-UHFFFAOYSA-N	COC1=CC(=CC(=C1OC2OC(C(O)C(O)C2O)C(O)=O)OC)C(=O)O	C15H18O11	374.085	-0.56129	Gut microbial environment	SULFOTRANSFERASE	Decarboxylation of aromatic L-amino acid	SYRINGIC ACID	InChI=1S/C9H10O5/c1-13-6-3-5(9(11)12)4-7(14-2)8(6)10/h3-4,10H,1-2H3,(H,11,12)	InChIKey=JMSVCTWVEWCHDZ-UHFFFAOYSA-N	COC1=CC(=CC(=C1O)OC)C(=O)O	1.1342
Syringaldehyde	8655	6	BTMR1028	BT00006	-		InChI=1S/C15H18O11/c1-23-6-3-5(4-7(24-2)8(6)16)14(22)26-15-11(19)9(17)10(18)12(25-15)13(20)21/h3-4,9-12,15-19H,1-2H3,(H,20,21)	InChIKey=KWPGGHZXAFBRHJ-UHFFFAOYSA-N	COC1=CC(=CC(=C1O)OC)C(=O)OC2OC(C(O)C(O)C2O)C(O)=O	C15H18O11	374.085	-0.56129	Gut microbial environment	SULFOTRANSFERASE	Epoxidation of arene	SYRINGIC ACID	InChI=1S/C9H10O5/c1-13-6-3-5(9(11)12)4-7(14-2)8(6)10/h3-4,10H,1-2H3,(H,11,12)	InChIKey=JMSVCTWVEWCHDZ-UHFFFAOYSA-N	COC1=CC(=CC(=C1O)OC)C(=O)O	1.1342
Syringaldehyde	8655	7	BTMR0168	BT00007	-		InChI=1S/C15H18O10/c1-22-7-3-6(4-8(5-7)23-2)14(21)25-15-11(18)9(16)10(17)12(24-15)13(19)20/h3-5,9-12,15-18H,1-2H3,(H,19,20)	InChIKey=HARPUBMPTFTWAH-UHFFFAOYSA-N	COC1=CC(=CC(OC)=C1)C(=O)OC2OC(C(O)C(O)C2O)C(O)=O	C15H18O10	358.09	-0.29389	Gut microbial environment	Bacterial UDP-glucuronosyltransferase	O-Glucuronidation of aromatic acid	3,5-DIMETHOXYBENZOIC ACID	InChI=1S/C9H10O4/c1-12-7-3-6(9(10)11)4-8(5-7)13-2/h3-5H,1-2H3,(H,10,11)	InChIKey=IWPZKOJSYQZABD-UHFFFAOYSA-N	COC1=CC(=CC(=C1)OC)C(=O)O	1.4016
4-Hydroxybenzoic acid	135	2	BTMR1288	BT00002	6-(4-carboxyphenoxy)-3,4,5-trihydroxyoxane-2-carboxylic acid	131637326	InChI=1S/C13H14O9/c14-7-8(15)10(12(19)20)22-13(9(7)16)21-6-3-1-5(2-4-6)11(17)18/h1-4,7-10,13-16H,(H,17,18)(H,19,20)	InChIKey=DKNOHNCMCYDVLT-UHFFFAOYSA-N	C1(=CC=C(C=C1)C(O)=O)OC2OC(C(O)C(O)C2O)C(O)=O	C13H14O9	314.064	-0.5285	Gut microbial environment	SULFOTRANSFERASE	Decarboxylation of aromatic L-amino acid	4-HYDROXYBENZOIC ACID	InChI=1S/C7H6O3/c8-6-3-1-5(2-4-6)7(9)10/h1-4,8H,(H,9,10)	InChIKey=FJKROLUGYXJWQN-UHFFFAOYSA-N	C1(=CC=C(C=C1)C(O)=O)O	1.167
4-Hydroxybenzoic acid	135	3	BTMR1028	BT00003	3,4,5-Trihydroxy-6-(4-hydroxybenzoyl)oxyoxane-2-carboxylic acid	76120403	InChI=1S/C13H14O9/c14-6-3-1-5(2-4-6)12(20)22-13-9(17)7(15)8(16)10(21-13)11(18)19/h1-4,7-10,13-17H,(H,18,19)	InChIKey=UDDPEWPRKBWBMA-UHFFFAOYSA-N	C1(=CC=C(C=C1)C(OC2OC(C(O)C(O)C2O)C(O)=O)=O)O	C13H14O9	314.064	-0.5285	Gut microbial environment	SULFOTRANSFERASE	Epoxidation of arene	4-HYDROXYBENZOIC ACID	InChI=1S/C7H6O3/c8-6-3-1-5(2-4-6)7(9)10/h1-4,8H,(H,9,10)	InChIKey=FJKROLUGYXJWQN-UHFFFAOYSA-N	C1(=CC=C(C=C1)C(O)=O)O	1.167
4-Methoxybenzoic acid	7478	1	BTMR0281	BT00001	4-HYDROXYBENZOIC ACID; 99-96-7; p-Hydroxybenzoic acid; 4-Carboxyphenol; Benzoic acid, 4-hydroxy-; p-Salicylic acid; para-Hydroxybenzoic acid; Benzoic acid, p-hydroxy-; 4-Hydroxybenzoesaeure; 4-hydroxy benzoic acid	135	InChI=1S/C7H6O3/c8-6-3-1-5(2-4-6)7(9)10/h1-4,8H,(H,9,10)	InChIKey=FJKROLUGYXJWQN-UHFFFAOYSA-N	C1(=CC=C(C=C1)C(O)=O)O	C7H6O3	138.032	1.167	Gut microbial environment	Unspecified bacterial demethylase	Demethylation of methoxyphenyl, or methoxybenzoic acid	4-METHOXYBENZOIC ACID	InChI=1S/C8H8O3/c1-11-7-4-2-6(3-5-7)8(9)10/h2-5H,1H3,(H,9,10)	InChIKey=ZEYHEAKUIGZSGI-UHFFFAOYSA-N	COC1=CC=C(C=C1)C(=O)O	1.418
4-Methoxybenzoic acid	7478	3	BTMR0168	BT00003	3,4,5-Trihydroxy-6-(4-methoxybenzoyl)oxyoxane-2-carboxylic acid	131836621	InChI=1S/C14H16O9/c1-21-7-4-2-6(3-5-7)13(20)23-14-10(17)8(15)9(16)11(22-14)12(18)19/h2-5,8-11,14-17H,1H3,(H,18,19)	InChIKey=RODBJQCFVFIELQ-UHFFFAOYSA-N	COC1=CC=C(C=C1)C(=O)OC2OC(C(O)C(O)C2O)C(O)=O	C14H16O9	328.079	-0.27749	Gut microbial environment	Bacterial UDP-glucuronosyltransferase	O-Glucuronidation of aromatic acid	4-METHOXYBENZOIC ACID	InChI=1S/C8H8O3/c1-11-7-4-2-6(3-5-7)8(9)10/h2-5H,1H3,(H,9,10)	InChIKey=ZEYHEAKUIGZSGI-UHFFFAOYSA-N	COC1=CC=C(C=C1)C(=O)O	1.418
Ferulic acid	445858	1	BTMR0037	BT00001	2-Propenoic acid, 3-(3-methoxyphenyl)-; 3-(3-methoxyphenyl)prop-2-enoic acid; metamethoxycinnamic acid; 3-methoxy cinnamic acid; TimTec1_001568; CHEBI:182382; AKOS017278252; MCULE-5752702758; DB-025957; DB-053762	87155	InChI=1S/C10H10O3/c1-13-9-4-2-3-8(7-9)5-6-10(11)12/h2-7H,1H3,(H,11,12)	InChIKey=LZPNXAULYJPXEH-UHFFFAOYSA-N	C1=CC=C(C=C1OC)C=CC(=O)O	C10H10O3	178.063	1.8858	Gut microbial environment	Unspecified bacterial dehydroxylase	2-Hydroxylation of 1,4-disubstituted benzene	(E/Z)-ferulic acid	InChI=1S/C10H10O4/c1-14-9-6-7(2-4-8(9)11)3-5-10(12)13/h2-6,11H,1H3,(H,12,13)	InChIKey=KSEBMYQBYZTDHS-UHFFFAOYSA-N	OC1=CC=C(C=C1OC)C=CC(=O)O	1.6184
Ferulic acid	445858	2	BTMR1288	BT00002	FT-0668518	78173339	InChI=1S/C16H18O10/c1-24-9-6-7(3-5-10(17)18)2-4-8(9)25-16-13(21)11(19)12(20)14(26-16)15(22)23/h2-6,11-14,16,19-21H,1H3,(H,17,18)(H,22,23)	InChIKey=TWSIWBHKRJLZCF-UHFFFAOYSA-N	O(C1=CC=C(C=C1OC)C=CC(=O)O)C2OC(C(O)C(O)C2O)C(O)=O	C16H18O10	370.09	-0.07709	Gut microbial environment	SULFOTRANSFERASE	Decarboxylation of aromatic L-amino acid	(E/Z)-ferulic acid	InChI=1S/C10H10O4/c1-14-9-6-7(2-4-8(9)11)3-5-10(12)13/h2-6,11H,1H3,(H,12,13)	InChIKey=KSEBMYQBYZTDHS-UHFFFAOYSA-N	OC1=CC=C(C=C1OC)C=CC(=O)O	1.6184
Ferulic acid	445858	3	BTMR1368	BT00003	3,4,5-Trihydroxy-6-[3-(4-hydroxy-3-methoxyphenyl)prop-2-enoyloxy]oxane-2-carboxylic acid	162801268	InChI=1S/C16H18O10/c1-24-9-6-7(2-4-8(9)17)3-5-10(18)25-16-13(21)11(19)12(20)14(26-16)15(22)23/h2-6,11-14,16-17,19-21H,1H3,(H,22,23)	InChIKey=QJPVKEBTJJKZFP-UHFFFAOYSA-N	OC1=CC=C(C=C1OC)C=CC(=O)OC2OC(C(O)C(O)C2O)C(O)=O	C16H18O10	370.09	-0.07709	Gut microbial environment	SULFOTRANSFERASE	alpha-Amino acid to aldoxime	(E/Z)-ferulic acid	InChI=1S/C10H10O4/c1-14-9-6-7(2-4-8(9)11)3-5-10(12)13/h2-6,11H,1H3,(H,12,13)	InChIKey=KSEBMYQBYZTDHS-UHFFFAOYSA-N	OC1=CC=C(C=C1OC)C=CC(=O)O	1.6184
Ferulic acid	445858	4	BTMR1209	BT00004	1135-23-5; dihydroferulic acid; 3-(4-Hydroxy-3-methoxyphenyl)propionic acid; 3-(4-Hydroxy-3-methoxyphenyl)propanoic acid; Hydroferulic acid; Dihydroconiferylic acid; 3-(4-Hydroxymethyl)propionic acid; Benzenepropanoic acid, 4-hydroxy-3-methoxy-; UNII-O01RNC700M; O01RNC700M	14340	InChI=1S/C10H12O4/c1-14-9-6-7(2-4-8(9)11)3-5-10(12)13/h2,4,6,11H,3,5H2,1H3,(H,12,13)	InChIKey=BOLQJTPHPSDZHR-UHFFFAOYSA-N	OC(=O)CCC1=CC(OC)=C(O)C=C1	C10H12O4	196.073	1.6416	Gut microbial environment	EC 1.6.99.1	Reduction of alpha,beta-unsaturated carbon-carbon double bond adjacent to electron withdrawing group	(E/Z)-ferulic acid	InChI=1S/C10H10O4/c1-14-9-6-7(2-4-8(9)11)3-5-10(12)13/h2-6,11H,1H3,(H,12,13)	InChIKey=KSEBMYQBYZTDHS-UHFFFAOYSA-N	OC1=CC=C(C=C1OC)C=CC(=O)O	1.6184
Ferulic acid	445858	5	BTMR1287	BT00005	2-Methoxy-4-vinylphenol; 7786-61-0; 4-vinylguaiacol; 4-Hydroxy-3-methoxystyrene; p-Vinylguaiacol; 4-ETHENYL-2-METHOXYPHENOL; Phenol, 4-ethenyl-2-methoxy-; para-vinylguaiacol; o-methoxy-p-vinylphenol; p-Vinyl guaiacol	332	InChI=1S/C9H10O2/c1-3-7-4-5-8(10)9(6-7)11-2/h3-6,10H,1H2,2H3	InChIKey=YOMSJEATGXXYPX-UHFFFAOYSA-N	C=CC1=CC(OC)=C(O)C=C1	C9H10O2	150.068	2.0979	Gut microbial environment	Bacterial phenolic acid decarboxylase (EC 4.1.1.-)	Decarboxylation of phenolic acid	(E/Z)-ferulic acid	InChI=1S/C10H10O4/c1-14-9-6-7(2-4-8(9)11)3-5-10(12)13/h2-6,11H,1H3,(H,12,13)	InChIKey=KSEBMYQBYZTDHS-UHFFFAOYSA-N	OC1=CC=C(C=C1OC)C=CC(=O)O	1.6184
Ferulic acid	445858	7	BTMR1012	BT00007	1-Methoxy-3-vinylbenzene; 3-Vinylanisole; 626-20-0; 3-methoxystyrene; 1-ethenyl-3-methoxybenzene; Benzene, 1-ethenyl-3-methoxy-; m-vinylanisole; m-methoxystyrene; 3-vinyl-anisole; 3-Vinylanisole, 97%	584146	InChI=1S/C9H10O/c1-3-8-5-4-6-9(7-8)10-2/h3-7H,1H2,2H3	InChIKey=PECUPOXPPBBFLU-UHFFFAOYSA-N	C=CC1=CC(OC)=CC=C1	C9H10O	134.073	2.3653	Gut microbial environment	Unspecified bacterial dehydroxylase	4'-Dehydroxylation of substituted benzene	2-Methoxy-4-vinylphenol	InChI=1S/C9H10O2/c1-3-7-4-5-8(10)9(6-7)11-2/h3-6,10H,1H2,2H3	InChIKey=YOMSJEATGXXYPX-UHFFFAOYSA-N	C=CC1=CC(OC)=C(O)C=C1	2.0979
Ferulic acid	445858	8	BTMR0291	BT00008	4-Ethyl-2-methoxyphenol; 2785-89-9; 4-Ethylguaiacol; 2-Methoxy-4-ethylphenol; p-Ethylguaiacol; PHENOL, 4-ETHYL-2-METHOXY-; Guaiacyl ethane; Homocresol; 4-ethyl-2-methoxy-phenol; 4-Hydroxy-3-methoxy ethylbenzene	62465	InChI=1S/C9H12O2/c1-3-7-4-5-8(10)9(6-7)11-2/h4-6,10H,3H2,1-2H3	InChIKey=CHWNEIVBYREQRF-UHFFFAOYSA-N	CCC1=CC(OC)=C(O)C=C1	C9H12O2	152.084	2.4886	Gut microbial environment	Vinyl phenol reductase	Reduction of vinylbenzene	2-Methoxy-4-vinylphenol	InChI=1S/C9H10O2/c1-3-7-4-5-8(10)9(6-7)11-2/h3-6,10H,1H2,2H3	InChIKey=YOMSJEATGXXYPX-UHFFFAOYSA-N	C=CC1=CC(OC)=C(O)C=C1	2.0979
Ferulic acid	445858	9	BTMR0166	BT00009	CHEBI:184953; 6-(4-ethenyl-2-methoxyphenoxy)-3,4,5-trihydroxyoxane-2-carboxylic acid	131834360	InChI=1S/C15H18O8/c1-3-7-4-5-8(9(6-7)21-2)22-15-12(18)10(16)11(17)13(23-15)14(19)20/h3-6,10-13,15-18H,1H2,2H3,(H,19,20)	InChIKey=RRBFAJWNNUHFMC-UHFFFAOYSA-N	C=CC1=CC(OC)=C(OC2OC(C(O)C(O)C2O)C(O)=O)C=C1	C15H18O8	326.1	0.402399	Gut microbial environment	Bacterial UDP-glucuronosyltransferase	Aromatic OH-glucuronidation	2-Methoxy-4-vinylphenol	InChI=1S/C9H10O2/c1-3-7-4-5-8(10)9(6-7)11-2/h3-6,10H,1H2,2H3	InChIKey=YOMSJEATGXXYPX-UHFFFAOYSA-N	C=CC1=CC(OC)=C(O)C=C1	2.0979
Ferulic acid	445858	10	BTMR1209	BT00010	3-(3-Methoxyphenyl)propionic acid; 10516-71-9; 3-(3-Methoxyphenyl)propanoic acid; 3-(m-Methoxyphenyl)propionic acid; 3-Methoxybenzenepropanoic acid; MFCD00014027; 3-(3-Methoxy-phenyl)-propionic acid; m-Methoxyhydrocinnamic acid; Benzenepropanoic acid, 3-methoxy-; 3-Methoxy-|A-phenylpropionic acid	66336	InChI=1S/C10H12O3/c1-13-9-4-2-3-8(7-9)5-6-10(11)12/h2-4,7H,5-6H2,1H3,(H,11,12)	InChIKey=BJJQJLOZWBZEGA-UHFFFAOYSA-N	OC(=O)CCC1=CC(OC)=CC=C1	C10H12O3	180.079	1.909	Gut microbial environment	EC 1.6.99.1	Reduction of alpha,beta-unsaturated carbon-carbon double bond adjacent to electron withdrawing group	2-Propenoic acid, 3-(3-methoxyphenyl)-	InChI=1S/C10H10O3/c1-13-9-4-2-3-8(7-9)5-6-10(11)12/h2-7H,1H3,(H,11,12)	InChIKey=LZPNXAULYJPXEH-UHFFFAOYSA-N	C1=CC=C(C=C1OC)C=CC(=O)O	1.8858
Ferulic acid	445858	11	BTMR0167	BT00011	-		InChI=1S/C16H18O9/c1-23-9-4-2-3-8(7-9)5-6-10(17)24-16-13(20)11(18)12(19)14(25-16)15(21)22/h2-7,11-14,16,18-20H,1H3,(H,21,22)	InChIKey=CSDQFPPXMKDMDN-UHFFFAOYSA-N	C1=CC=C(C=C1C=CC(=O)OC2OC(C(O)C(O)C2O)C(O)=O)OC	C16H18O9	354.095	0.1903	Gut microbial environment	Bacterial UDP-glucuronosyltransferase	O-Glucuronidation of aliphatic acid	2-Propenoic acid, 3-(3-methoxyphenyl)-	InChI=1S/C10H10O3/c1-13-9-4-2-3-8(7-9)5-6-10(11)12/h2-7H,1H3,(H,11,12)	InChIKey=LZPNXAULYJPXEH-UHFFFAOYSA-N	C1=CC=C(C=C1OC)C=CC(=O)O	1.8858
Ferulic acid	445858	12	BTMR1288	BT00012	Dihydro Ferulic Acid 4-O-beta-D-Glucuronide	53463417	InChI=1S/C16H20O10/c1-24-9-6-7(3-5-10(17)18)2-4-8(9)25-16-13(21)11(19)12(20)14(26-16)15(22)23/h2,4,6,11-14,16,19-21H,3,5H2,1H3,(H,17,18)(H,22,23)	InChIKey=KYERCTIKYSSKPA-UHFFFAOYSA-N	OC(=O)CCC1=CC(OC)=C(OC2OC(C(O)C(O)C2O)C(O)=O)C=C1	C16H20O10	372.106	-0.0539	Gut microbial environment	SULFOTRANSFERASE	Decarboxylation of aromatic L-amino acid	1135-23-5	InChI=1S/C10H12O4/c1-14-9-6-7(2-4-8(9)11)3-5-10(12)13/h2,4,6,11H,3,5H2,1H3,(H,12,13)	InChIKey=BOLQJTPHPSDZHR-UHFFFAOYSA-N	OC(=O)CCC1=CC(OC)=C(O)C=C1	1.6416
Ferulic acid	445858	13	BTMR1368	BT00013	CHEBI:168070; 3,4,5-trihydroxy-6-[3-(4-hydroxy-3-methoxyphenyl)propanoyloxy]oxane-2-carboxylic acid; 3,4,5-trihydroxy-6-{[3-(4-hydroxy-3-methoxyphenyl)propanoyl]oxy}oxane-2-carboxylic acid	131834361	InChI=1S/C16H20O10/c1-24-9-6-7(2-4-8(9)17)3-5-10(18)25-16-13(21)11(19)12(20)14(26-16)15(22)23/h2,4,6,11-14,16-17,19-21H,3,5H2,1H3,(H,22,23)	InChIKey=AYERCAHOIYERGD-UHFFFAOYSA-N	O(C(=O)CCC1=CC(OC)=C(O)C=C1)C2OC(C(O)C(O)C2O)C(O)=O	C16H20O10	372.106	-0.0539	Gut microbial environment	SULFOTRANSFERASE	alpha-Amino acid to aldoxime	1135-23-5	InChI=1S/C10H12O4/c1-14-9-6-7(2-4-8(9)11)3-5-10(12)13/h2,4,6,11H,3,5H2,1H3,(H,12,13)	InChIKey=BOLQJTPHPSDZHR-UHFFFAOYSA-N	OC(=O)CCC1=CC(OC)=C(O)C=C1	1.6416
Ferulic acid	445858	14	BTMR0275	BT00014	Vanillic acid; 4-HYDROXY-3-METHOXYBENZOIC ACID; 121-34-6; Acide vanillique; Benzoic acid, 4-hydroxy-3-methoxy-; p-Vanillic acid; 3-Methoxy-4-hydroxybenzoic acid; Vanillate; m-Anisic acid, 4-hydroxy-; Protocatechuic acid, 3-methyl ester	8468	InChI=1S/C8H8O4/c1-12-7-4-5(8(10)11)2-3-6(7)9/h2-4,9H,1H3,(H,10,11)	InChIKey=WKOLLVMJNQIZCI-UHFFFAOYSA-N	C1(=CC=C(C=C1OC)C(O)=O)O	C8H8O4	168.042	1.1506	Gut microbial environment	Unspecified gut bacterial enzyme	beta-Oxidation of carboxylic acid	1135-23-5	InChI=1S/C10H12O4/c1-14-9-6-7(2-4-8(9)11)3-5-10(12)13/h2,4,6,11H,3,5H2,1H3,(H,12,13)	InChIKey=BOLQJTPHPSDZHR-UHFFFAOYSA-N	OC(=O)CCC1=CC(OC)=C(O)C=C1	1.6416
Ferulic acid	445858	15	BTMR0167	BT00015	CHEBI:190769; 3,4,5-trihydroxy-6-[3-(3-methoxyphenyl)propanoyloxy]oxane-2-carboxylic acid; 3,4,5-trihydroxy-6-{[3-(3-methoxyphenyl)propanoyl]oxy}oxane-2-carboxylic acid	131834362	InChI=1S/C16H20O9/c1-23-9-4-2-3-8(7-9)5-6-10(17)24-16-13(20)11(18)12(19)14(25-16)15(21)22/h2-4,7,11-14,16,18-20H,5-6H2,1H3,(H,21,22)	InChIKey=FFBSIEIZLWJCOS-UHFFFAOYSA-N	O(C(=O)CCC1=CC(OC)=CC=C1)C2OC(C(O)C(O)C2O)C(O)=O	C16H20O9	356.111	0.213499	Gut microbial environment	Bacterial UDP-glucuronosyltransferase	O-Glucuronidation of aliphatic acid	3-(3-Methoxyphenyl)propionic acid	InChI=1S/C10H12O3/c1-13-9-4-2-3-8(7-9)5-6-10(11)12/h2-4,7H,5-6H2,1H3,(H,11,12)	InChIKey=BJJQJLOZWBZEGA-UHFFFAOYSA-N	OC(=O)CCC1=CC(OC)=CC=C1	1.909
Ferulic acid	445858	16	BTMR0037	BT00016	3-METHOXYBENZOIC ACID; 586-38-9; m-Anisic acid; m-Methoxybenzoic acid; 3-Anisic acid; Benzoic acid, 3-methoxy-; Meta-Anisic Acid; 3-Methoxy-benzoic acid; UNII-E2I36FH6QZ; NSC 9264	11461	InChI=1S/C8H8O3/c1-11-7-4-2-3-6(5-7)8(9)10/h2-5H,1H3,(H,9,10)	InChIKey=XHQZJYCNDZAGLW-UHFFFAOYSA-N	C1=CC=C(C=C1OC)C(O)=O	C8H8O3	152.047	1.418	Gut microbial environment	Unspecified bacterial dehydroxylase	2-Hydroxylation of 1,4-disubstituted benzene	Vanillic acid	InChI=1S/C8H8O4/c1-12-7-4-5(8(10)11)2-3-6(7)9/h2-4,9H,1H3,(H,10,11)	InChIKey=WKOLLVMJNQIZCI-UHFFFAOYSA-N	C1(=CC=C(C=C1OC)C(O)=O)O	1.1506
Ferulic acid	445858	17	BTMR1288	BT00017	6-(4-Carboxy-2-methoxyphenoxy)-3,4,5-trihydroxyoxane-2-carboxylic acid	131834365	InChI=1S/C14H16O10/c1-22-7-4-5(12(18)19)2-3-6(7)23-14-10(17)8(15)9(16)11(24-14)13(20)21/h2-4,8-11,14-17H,1H3,(H,18,19)(H,20,21)	InChIKey=GRERMCGRRAMWSD-UHFFFAOYSA-N	C1(=CC=C(C=C1OC)C(O)=O)OC2OC(C(O)C(O)C2O)C(O)=O	C14H16O10	344.074	-0.54489	Gut microbial environment	SULFOTRANSFERASE	Decarboxylation of aromatic L-amino acid	Vanillic acid	InChI=1S/C8H8O4/c1-12-7-4-5(8(10)11)2-3-6(7)9/h2-4,9H,1H3,(H,10,11)	InChIKey=WKOLLVMJNQIZCI-UHFFFAOYSA-N	C1(=CC=C(C=C1OC)C(O)=O)O	1.1506
Ferulic acid	445858	18	BTMR1028	BT00018	CHEBI:185374; 3,4,5-trihydroxy-6-(4-hydroxy-3-methoxybenzoyl)oxyoxane-2-carboxylic acid; 3,4,5-trihydroxy-6-(4-hydroxy-3-methoxybenzoyloxy)oxane-2-carboxylic acid	131834366	InChI=1S/C14H16O10/c1-22-7-4-5(2-3-6(7)15)13(21)24-14-10(18)8(16)9(17)11(23-14)12(19)20/h2-4,8-11,14-18H,1H3,(H,19,20)	InChIKey=BSTDQIXKAVCPLC-UHFFFAOYSA-N	C1(=CC=C(C=C1OC)C(OC2OC(C(O)C(O)C2O)C(O)=O)=O)O	C14H16O10	344.074	-0.54489	Gut microbial environment	SULFOTRANSFERASE	Epoxidation of arene	Vanillic acid	InChI=1S/C8H8O4/c1-12-7-4-5(8(10)11)2-3-6(7)9/h2-4,9H,1H3,(H,10,11)	InChIKey=WKOLLVMJNQIZCI-UHFFFAOYSA-N	C1(=CC=C(C=C1OC)C(O)=O)O	1.1506
3,4-Dihydroxybenzoic acid	72	1	BTMR1305	BT00001	pyrocatechol; catechol; 120-80-9; 1,2-benzenediol; 1,2-dihydroxybenzene; benzene-1,2-diol; pyrocatechin; 2-hydroxyphenol; o-Benzenediol; o-Dihydroxybenzene	289	InChI=1S/C6H6O2/c7-5-3-1-2-4-6(5)8/h1-4,7-8H	InChIKey=YCIMNLLNPGFGHC-UHFFFAOYSA-N	C1(=CC=CC=C1O)O	C6H6O2	110.037	1.2952	Gut microbial environment	Unspecified bacterial decarboxylase	N-Glucuronidation of azole	3,4-DIHYDROXYBENZOIC ACID	InChI=1S/C7H6O4/c8-5-2-1-4(7(10)11)3-6(5)9/h1-3,8-9H,(H,10,11)	InChIKey=YQUVCSBJEUQKSH-UHFFFAOYSA-N	C1(=CC=C(C=C1O)C(O)=O)O	0.899599
3,4-Dihydroxybenzoic acid	72	2	BTMR1324	BT00002	3-Hydroxybenzoic acid; 99-06-9; M-HYDROXYBENZOIC ACID; m-Salicylic acid; 3-Carboxyphenol; Benzoic acid, 3-hydroxy-; m-Hba; Benzoic acid, m-hydroxy-; Acido m-idrossibenzoico; 3-Hydroxy benzoic acid	7420	InChI=1S/C7H6O3/c8-6-3-1-2-5(4-6)7(9)10/h1-4,8H,(H,9,10)	InChIKey=IJFXRHURBJZNAO-UHFFFAOYSA-N	C1=C(C=C(C=C1)C(O)=O)O	C7H6O3	138.032	1.167	Gut microbial environment	Unspecified bacterial dehydroxylase	Carnitine conjugation	3,4-DIHYDROXYBENZOIC ACID	InChI=1S/C7H6O4/c8-5-2-1-4(7(10)11)3-6(5)9/h1-3,8-9H,(H,10,11)	InChIKey=YQUVCSBJEUQKSH-UHFFFAOYSA-N	C1(=CC=C(C=C1O)C(O)=O)O	0.899599
3,4-Dihydroxybenzoic acid	72	4	BTMR1288	BT00004	6-(4-carboxy-2-hydroxyphenoxy)-3,4,5-trihydroxyoxane-2-carboxylic acid	131831543	InChI=1S/C13H14O10/c14-5-3-4(11(18)19)1-2-6(5)22-13-9(17)7(15)8(16)10(23-13)12(20)21/h1-3,7-10,13-17H,(H,18,19)(H,20,21)	InChIKey=NLCBCVGRBFNEJE-UHFFFAOYSA-N	C1(=CC=C(C=C1O)C(O)=O)OC2OC(C(O)C(O)C2O)C(O)=O	C13H14O10	330.059	-0.79589	Gut microbial environment	SULFOTRANSFERASE	Decarboxylation of aromatic L-amino acid	3,4-DIHYDROXYBENZOIC ACID	InChI=1S/C7H6O4/c8-5-2-1-4(7(10)11)3-6(5)9/h1-3,8-9H,(H,10,11)	InChIKey=YQUVCSBJEUQKSH-UHFFFAOYSA-N	C1(=CC=C(C=C1O)C(O)=O)O	0.899599
3,4-Dihydroxybenzoic acid	72	5	BTMR1288	BT00005	FT-0667080; 6-(5-carboxy-2-hydroxyphenoxy)-3,4,5-trihydroxyoxane-2-carboxylic acid	92024354	InChI=1S/C13H14O10/c14-5-2-1-4(11(18)19)3-6(5)22-13-9(17)7(15)8(16)10(23-13)12(20)21/h1-3,7-10,13-17H,(H,18,19)(H,20,21)	InChIKey=CXNFDJSOAJNKSU-UHFFFAOYSA-N	C1(=CC=C(C=C1OC2OC(C(O)C(O)C2O)C(O)=O)C(O)=O)O	C13H14O10	330.059	-0.79589	Gut microbial environment	SULFOTRANSFERASE	Decarboxylation of aromatic L-amino acid	3,4-DIHYDROXYBENZOIC ACID	InChI=1S/C7H6O4/c8-5-2-1-4(7(10)11)3-6(5)9/h1-3,8-9H,(H,10,11)	InChIKey=YQUVCSBJEUQKSH-UHFFFAOYSA-N	C1(=CC=C(C=C1O)C(O)=O)O	0.899599
3,4-Dihydroxybenzoic acid	72	6	BTMR1028	BT00006	-		InChI=1S/C13H14O10/c14-5-2-1-4(3-6(5)15)12(21)23-13-9(18)7(16)8(17)10(22-13)11(19)20/h1-3,7-10,13-18H,(H,19,20)	InChIKey=OGWPOAHLQWZFJN-UHFFFAOYSA-N	C1(=CC=C(C=C1O)C(OC2OC(C(O)C(O)C2O)C(O)=O)=O)O	C13H14O10	330.059	-0.79589	Gut microbial environment	SULFOTRANSFERASE	Epoxidation of arene	3,4-DIHYDROXYBENZOIC ACID	InChI=1S/C7H6O4/c8-5-2-1-4(7(10)11)3-6(5)9/h1-3,8-9H,(H,10,11)	InChIKey=YQUVCSBJEUQKSH-UHFFFAOYSA-N	C1(=CC=C(C=C1O)C(O)=O)O	0.899599
3,4-Dihydroxybenzoic acid	72	8	BTMR0213	BT00008	3-HYDROXY-4-METHOXYBENZOIC ACID; Isovanillic acid; 645-08-9; 3-Hydroxy-p-anisic acid; Acide isovanillique; 3-Hydroxyanisic acid; Benzoic acid, 3-hydroxy-4-methoxy-; p-Anisic acid, 3-hydroxy-; UNII-A8D1DUX2PR; MFCD00002507	12575	InChI=1S/C8H8O4/c1-12-7-3-2-5(8(10)11)4-6(7)9/h2-4,9H,1H3,(H,10,11)	InChIKey=LBKFGYZQBSGRHY-UHFFFAOYSA-N	COC1=CC=C(C=C1O)C(=O)O	C8H8O4	168.042	1.1506	Human	EC 2.1.1.6	Catechol O-methylation	3,4-DIHYDROXYBENZOIC ACID	InChI=1S/C7H6O4/c8-5-2-1-4(7(10)11)3-6(5)9/h1-3,8-9H,(H,10,11)	InChIKey=YQUVCSBJEUQKSH-UHFFFAOYSA-N	C1(=CC=C(C=C1O)C(O)=O)O	0.899599
3,4-Dihydroxybenzoic acid	72	9	BTMR0166	BT00009	SCHEMBL16711631; CHEBI:188420; 3,4,5-trihydroxy-6-(2-hydroxyphenoxy)oxane-2-carboxylic acid	76083064	InChI=1S/C12H14O8/c13-5-3-1-2-4-6(5)19-12-9(16)7(14)8(15)10(20-12)11(17)18/h1-4,7-10,12-16H,(H,17,18)	InChIKey=ICPYZFZFSLTYID-UHFFFAOYSA-N	C1(=CC=CC=C1O)OC2OC(C(O)C(O)C2O)C(O)=O	C12H14O8	286.069	-0.40029	Gut microbial environment	Bacterial UDP-glucuronosyltransferase	Aromatic OH-glucuronidation	pyrocatechol	InChI=1S/C6H6O2/c7-5-3-1-2-4-6(5)8/h1-4,7-8H	InChIKey=YCIMNLLNPGFGHC-UHFFFAOYSA-N	C1(=CC=CC=C1O)O	1.2952
3,4-Dihydroxybenzoic acid	72	10	BTMR0212	BT00010	guaiacol; 2-Methoxyphenol; 90-05-1; o-Methoxyphenol; 2-Hydroxyanisole; Phenol, 2-methoxy-; Guaiastil; Pyroguaiac acid; o-Guaiacol; o-Hydroxyanisole	460	InChI=1S/C7H8O2/c1-9-7-5-3-2-4-6(7)8/h2-5,8H,1H3	InChIKey=LHGVFZTZFXWLCP-UHFFFAOYSA-N	COC1=CC=CC=C1O	C7H8O2	124.052	1.5462	Gut microbial environment	EC 2.1.1.6	Catechol O-methylation	pyrocatechol	InChI=1S/C6H6O2/c7-5-3-1-2-4-6(5)8/h1-4,7-8H	InChIKey=YCIMNLLNPGFGHC-UHFFFAOYSA-N	C1(=CC=CC=C1O)O	1.2952
3,4-Dihydroxybenzoic acid	72	12	BTMR0166	BT00012	6-(3-carboxyphenoxy)-3,4,5-trihydroxyoxane-2-carboxylic acid; CHEBI:184949	131831545	InChI=1S/C13H14O9/c14-7-8(15)10(12(19)20)22-13(9(7)16)21-6-3-1-2-5(4-6)11(17)18/h1-4,7-10,13-16H,(H,17,18)(H,19,20)	InChIKey=ZXNABXFYKZWAPQ-UHFFFAOYSA-N	C(C1=CC(=CC=C1)OC2OC(C(O)C(O)C2O)C(O)=O)(=O)O	C13H14O9	314.064	-0.5285	Gut microbial environment	Bacterial UDP-glucuronosyltransferase	Aromatic OH-glucuronidation	3-Hydroxybenzoic acid	InChI=1S/C7H6O3/c8-6-3-1-2-5(4-6)7(9)10/h1-4,8H,(H,9,10)	InChIKey=IJFXRHURBJZNAO-UHFFFAOYSA-N	C1=C(C=C(C=C1)C(O)=O)O	1.167
3,4-Dihydroxybenzoic acid	72	13	BTMR0168	BT00013	CHEBI:185059; 3,4,5-trihydroxy-6-(3-hydroxybenzoyl)oxyoxane-2-carboxylic acid; 3,4,5-trihydroxy-6-(3-hydroxybenzoyloxy)oxane-2-carboxylic acid	131831546	InChI=1S/C13H14O9/c14-6-3-1-2-5(4-6)12(20)22-13-9(17)7(15)8(16)10(21-13)11(18)19/h1-4,7-10,13-17H,(H,18,19)	InChIKey=NAPPBXXQXKMDNU-UHFFFAOYSA-N	C(C1=CC(=CC=C1)O)(=O)OC2OC(C(O)C(O)C2O)C(O)=O	C13H14O9	314.064	-0.5285	Gut microbial environment	Bacterial UDP-glucuronosyltransferase	O-Glucuronidation of aromatic acid	3-Hydroxybenzoic acid	InChI=1S/C7H6O3/c8-6-3-1-2-5(4-6)7(9)10/h1-4,8H,(H,9,10)	InChIKey=IJFXRHURBJZNAO-UHFFFAOYSA-N	C1=C(C=C(C=C1)C(O)=O)O	1.167
3,4-Dihydroxybenzoic acid	72	19	BTMR1314	BT00019	4-METHOXYBENZOIC ACID; p-Anisic acid; 100-09-4; ANISIC ACID; p-Methoxybenzoic acid; 4-Anisic acid; Benzoic acid, 4-methoxy-; Draconic acid; para-anisic acid; ANISIC ACID, PARA	7478	InChI=1S/C8H8O3/c1-11-7-4-2-6(3-5-7)8(9)10/h2-5H,1H3,(H,9,10)	InChIKey=ZEYHEAKUIGZSGI-UHFFFAOYSA-N	COC1=CC=C(C=C1)C(=O)O	C8H8O3	152.047	1.418	Gut microbial environment	Unspecified bacterial dehydroxylase	3'-Dehydroxylation of substituted benzene	3-HYDROXY-4-METHOXYBENZOIC ACID	InChI=1S/C8H8O4/c1-12-7-3-2-5(8(10)11)4-6(7)9/h2-4,9H,1H3,(H,10,11)	InChIKey=LBKFGYZQBSGRHY-UHFFFAOYSA-N	COC1=CC=C(C=C1O)C(=O)O	1.1506
3,4-Dihydroxybenzoic acid	72	20	BTMR0281	BT00020	3,4-DIHYDROXYBENZOIC ACID; protocatechuic acid; 99-50-3; Protocatehuic acid; 4-Carboxy-1,2-dihydroxybenzene; protocatechuate; Benzoic acid, 3,4-dihydroxy-; 4,5-Dihydroxybenzoic acid; UNII-36R5QJ8L4B; MFCD00002509	72	InChI=1S/C7H6O4/c8-5-2-1-4(7(10)11)3-6(5)9/h1-3,8-9H,(H,10,11)	InChIKey=YQUVCSBJEUQKSH-UHFFFAOYSA-N	C1(=CC=C(C=C1O)C(O)=O)O	C7H6O4	154.027	0.899599	Gut microbial environment	Unspecified bacterial demethylase	Demethylation of methoxyphenyl, or methoxybenzoic acid	3-HYDROXY-4-METHOXYBENZOIC ACID	InChI=1S/C8H8O4/c1-12-7-3-2-5(8(10)11)4-6(7)9/h2-4,9H,1H3,(H,10,11)	InChIKey=LBKFGYZQBSGRHY-UHFFFAOYSA-N	COC1=CC=C(C=C1O)C(=O)O	1.1506
3,4-Dihydroxybenzoic acid	72	21	BTMR0166	BT00021	-		InChI=1S/C14H16O10/c1-22-6-3-2-5(12(18)19)4-7(6)23-14-10(17)8(15)9(16)11(24-14)13(20)21/h2-4,8-11,14-17H,1H3,(H,18,19)(H,20,21)	InChIKey=WREVRVHLTSYMIJ-UHFFFAOYSA-N	COC1=CC=C(C=C1OC2OC(C(O)C(O)C2O)C(O)=O)C(=O)O	C14H16O10	344.074	-0.54489	Gut microbial environment	Bacterial UDP-glucuronosyltransferase	Aromatic OH-glucuronidation	3-HYDROXY-4-METHOXYBENZOIC ACID	InChI=1S/C8H8O4/c1-12-7-3-2-5(8(10)11)4-6(7)9/h2-4,9H,1H3,(H,10,11)	InChIKey=LBKFGYZQBSGRHY-UHFFFAOYSA-N	COC1=CC=C(C=C1O)C(=O)O	1.1506
3,4-Dihydroxybenzoic acid	72	22	BTMR0168	BT00022	-		InChI=1S/C14H16O10/c1-22-7-3-2-5(4-6(7)15)13(21)24-14-10(18)8(16)9(17)11(23-14)12(19)20/h2-4,8-11,14-18H,1H3,(H,19,20)	InChIKey=HATMKBLUSXVYDS-UHFFFAOYSA-N	COC1=CC=C(C=C1O)C(=O)OC2OC(C(O)C(O)C2O)C(O)=O	C14H16O10	344.074	-0.54489	Gut microbial environment	Bacterial UDP-glucuronosyltransferase	O-Glucuronidation of aromatic acid	3-HYDROXY-4-METHOXYBENZOIC ACID	InChI=1S/C8H8O4/c1-12-7-3-2-5(8(10)11)4-6(7)9/h2-4,9H,1H3,(H,10,11)	InChIKey=LBKFGYZQBSGRHY-UHFFFAOYSA-N	COC1=CC=C(C=C1O)C(=O)O	1.1506
3,4-Dihydroxybenzoic acid	72	23	BTMR0168	BT00023	-		InChI=1S/C14H16O9/c1-21-7-4-2-3-6(5-7)13(20)23-14-10(17)8(15)9(16)11(22-14)12(18)19/h2-5,8-11,14-17H,1H3,(H,18,19)	InChIKey=LHUXLVZFYUWEAA-UHFFFAOYSA-N	C1=CC=C(C=C1OC)C(OC2OC(C(O)C(O)C2O)C(O)=O)=O	C14H16O9	328.079	-0.27749	Gut microbial environment	Bacterial UDP-glucuronosyltransferase	O-Glucuronidation of aromatic acid	3-METHOXYBENZOIC ACID	InChI=1S/C8H8O3/c1-11-7-4-2-3-6(5-7)8(9)10/h2-5H,1H3,(H,9,10)	InChIKey=XHQZJYCNDZAGLW-UHFFFAOYSA-N	C1=CC=C(C=C1OC)C(O)=O	1.418
4-Hydroxycinnamic acid	637542	1	BTMR0037	BT00001	2-Propenoic acid, 3-phenyl-; 3-phenylprop-2-enoic acid; Kyselina skoricove; beta-Phenylacrylic acid; Cinnamylic acid; 3-Phenyl-2-propenoic acid; NSC 9189; 3-Phenylpropenoic acid; 3-Phenylacrylic acid; beta-Phenylacrylic acid; Benzenepropenoic acid	8784	InChI=1S/C9H8O2/c10-9(11)7-6-8-4-2-1-3-5-8/h1-7H,(H,10,11)	InChIKey=WBYWAXJHAXSJNI-UHFFFAOYSA-N	C(C(=O)O)=CC1=CC=CC=C1	C9H8O2	148.052	1.9022	Gut microbial environment	Unspecified bacterial dehydroxylase	2-Hydroxylation of 1,4-disubstituted benzene	2-Propenoic acid, 3-(4-hydroxyphenyl)-, (2Z)-	InChI=1S/C9H8O3/c10-8-4-1-7(2-5-8)3-6-9(11)12/h1-6,10H,(H,11,12)	InChIKey=NGSWKAQJJWESNS-UHFFFAOYSA-N	OC1=CC=C(C=C1)C=CC(=O)O	1.6348
4-Hydroxycinnamic acid	637542	2	BTMR1241	BT00002	3-(4-Hydroxyphenyl)propionic acid; 501-97-3; Phloretic acid; 3-(4-Hydroxyphenyl)propanoic acid; desaminotyrosine; Benzenepropanoic acid, 4-hydroxy-; Hydro-p-coumaric acid; Dihydro-p-coumaric acid; 4-Hydroxyphenylpropionic acid; p-Hydroxyhydrocinnamic acid	10394	InChI=1S/C9H10O3/c10-8-4-1-7(2-5-8)3-6-9(11)12/h1-2,4-5,10H,3,6H2,(H,11,12)	InChIKey=NMHMNPHRMNGLLB-UHFFFAOYSA-N	C(C(=O)O)CC1=CC=C(C=C1)O	C9H10O3	166.063	1.658	Gut microbial environment	EC 1.6.99.1	Phosphatidylcholine sitosterol O-acylation	2-Propenoic acid, 3-(4-hydroxyphenyl)-, (2Z)-	InChI=1S/C9H8O3/c10-8-4-1-7(2-5-8)3-6-9(11)12/h1-6,10H,(H,11,12)	InChIKey=NGSWKAQJJWESNS-UHFFFAOYSA-N	OC1=CC=C(C=C1)C=CC(=O)O	1.6348
4-Hydroxycinnamic acid	637542	3	BTMR1335	BT00003	4-Vinylphenol; 4-Hydroxystyrene; 2628-17-3; p-Vinylphenol; 4-ETHENYLPHENOL; p-Hydroxystyrene; Phenol, 4-ethenyl-; 4-Vinylphenol, 10 wt.% In propylene glycol; Poly(4-hydroxystyrene); UNII-OA7V1SM8YL	62453	InChI=1S/C8H8O/c1-2-7-3-5-8(9)6-4-7/h2-6,9H,1H2	InChIKey=FUGYGGDSWSUORM-UHFFFAOYSA-N	C=CC1=CC=C(C=C1)O	C8H8O	120.058	2.1143	Gut microbial environment	Bacterial phenolic acid decarboxylase (EC 4.1.1.-)	NitrosoReduction from CyProduct	2-Propenoic acid, 3-(4-hydroxyphenyl)-, (2Z)-	InChI=1S/C9H8O3/c10-8-4-1-7(2-5-8)3-6-9(11)12/h1-6,10H,(H,11,12)	InChIKey=NGSWKAQJJWESNS-UHFFFAOYSA-N	OC1=CC=C(C=C1)C=CC(=O)O	1.6348
4-Hydroxycinnamic acid	637542	5	BTMR1288	BT00005	FT-0665195	92024363	InChI=1S/C15H16O9/c16-9(17)6-3-7-1-4-8(5-2-7)23-15-12(20)10(18)11(19)13(24-15)14(21)22/h1-6,10-13,15,18-20H,(H,16,17)(H,21,22)	InChIKey=SOKJXEKPKWKYKR-UHFFFAOYSA-N	C(C(=O)O)=CC1=CC=C(C=C1)OC2OC(C(O)C(O)C2O)C(O)=O	C15H16O9	340.079	-0.06069	Gut microbial environment	Bacterial UDP-glucuronosyltransferase	Decarboxylation of aromatic L-amino acid	2-Propenoic acid, 3-(4-hydroxyphenyl)-, (2Z)-	InChI=1S/C9H8O3/c10-8-4-1-7(2-5-8)3-6-9(11)12/h1-6,10H,(H,11,12)	InChIKey=NGSWKAQJJWESNS-UHFFFAOYSA-N	OC1=CC=C(C=C1)C=CC(=O)O	1.6348
4-Hydroxycinnamic acid	637542	6	BTMR1368	BT00006	-		InChI=1S/C15H16O9/c16-8-4-1-7(2-5-8)3-6-9(17)23-15-12(20)10(18)11(19)13(24-15)14(21)22/h1-6,10-13,15-16,18-20H,(H,21,22)	InChIKey=XCRVBSANZVGYQB-UHFFFAOYSA-N	C(C(=O)OC1OC(C(O)C(O)C1O)C(O)=O)=CC2=CC=C(C=C2)O	C15H16O9	340.079	-0.06069	Gut microbial environment	Bacterial UDP-glucuronosyltransferase	alpha-Amino acid to aldoxime	2-Propenoic acid, 3-(4-hydroxyphenyl)-, (2Z)-	InChI=1S/C9H8O3/c10-8-4-1-7(2-5-8)3-6-9(11)12/h1-6,10H,(H,11,12)	InChIKey=NGSWKAQJJWESNS-UHFFFAOYSA-N	OC1=CC=C(C=C1)C=CC(=O)O	1.6348
4-Hydroxycinnamic acid	637542	7	BTMR1012	BT00007	STYRENE; Ethenylbenzene; Phenylethylene; Vinylbenzene; 100-42-5; Styrol; Benzene, ethenyl-; Cinnamene; Phenylethene; Styrene monomer	7501	InChI=1S/C8H8/c1-2-8-6-4-3-5-7-8/h2-7H,1H2	InChIKey=PPBRXRYQALVLMV-UHFFFAOYSA-N	C=CC1=CC=CC=C1	C8H8	104.063	2.3817	Gut microbial environment	Unspecified bacterial dehydroxylase	4'-Dehydroxylation of substituted benzene	4-Vinylphenol	InChI=1S/C8H8O/c1-2-7-3-5-8(9)6-4-7/h2-6,9H,1H2	InChIKey=FUGYGGDSWSUORM-UHFFFAOYSA-N	C=CC1=CC=C(C=C1)O	2.1143
4-Hydroxycinnamic acid	637542	8	BTMR0291	BT00008	4-ETHYLPHENOL; 123-07-9; p-Ethylphenol; Phenol, 4-ethyl-; 1-Ethyl-4-hydroxybenzene; Phenol, p-ethyl-; 1-Hydroxy-4-ethylbenzene; para-Ethylphenol; 4-Hydroxyphenylethane; 4-ethyl-phenol	31242	InChI=1S/C8H10O/c1-2-7-3-5-8(9)6-4-7/h3-6,9H,2H2,1H3	InChIKey=HXDOZKJGKXYMEW-UHFFFAOYSA-N	CCC1=CC=C(C=C1)O	C8H10O	122.073	2.505	Gut microbial environment	Vinyl phenol reductase	Reduction of vinylbenzene	4-Vinylphenol	InChI=1S/C8H8O/c1-2-7-3-5-8(9)6-4-7/h2-6,9H,1H2	InChIKey=FUGYGGDSWSUORM-UHFFFAOYSA-N	C=CC1=CC=C(C=C1)O	2.1143
4-Hydroxycinnamic acid	637542	9	BTMR0166	BT00009	CHEBI:168018; 6-(4-ethenylphenoxy)-3,4,5-trihydroxyoxane-2-carboxylic acid	6426767	InChI=1S/C14H16O7/c1-2-7-3-5-8(6-4-7)20-14-11(17)9(15)10(16)12(21-14)13(18)19/h2-6,9-12,14-17H,1H2,(H,18,19)	InChIKey=NRMQHWHRSWGNOR-UHFFFAOYSA-N	C=CC1=CC=C(C=C1)OC2OC(C(O)C(O)C2O)C(O)=O	C14H16O7	296.09	0.418799	Gut microbial environment	Bacterial UDP-glucuronosyltransferase	Aromatic OH-glucuronidation	4-Vinylphenol	InChI=1S/C8H8O/c1-2-7-3-5-8(9)6-4-7/h2-6,9H,1H2	InChIKey=FUGYGGDSWSUORM-UHFFFAOYSA-N	C=CC1=CC=C(C=C1)O	2.1143
4-Hydroxycinnamic acid	637542	10	BTMR1209	BT00010	hydrocinnamic acid; 3-phenylpropionic acid; 3-Phenylpropanoic acid; 501-52-0; Benzenepropanoic acid; Benzylacetic acid; Dihydrocinnamic acid; Benzenepropionic acid; Phenylpropanoate; 3-Phenyl propionic acid	107	InChI=1S/C9H10O2/c10-9(11)7-6-8-4-2-1-3-5-8/h1-5H,6-7H2,(H,10,11)	InChIKey=XMIIGOLPHOKFCH-UHFFFAOYSA-N	OC(CCC1=CC=CC=C1)=O	C9H10O2	150.068	1.9254	Gut microbial environment	EC 1.6.99.1	Reduction of alpha,beta-unsaturated carbon-carbon double bond adjacent to electron withdrawing group	2-Propenoic acid, 3-phenyl-	InChI=1S/C9H8O2/c10-9(11)7-6-8-4-2-1-3-5-8/h1-7H,(H,10,11)	InChIKey=WBYWAXJHAXSJNI-UHFFFAOYSA-N	C(C(=O)O)=CC1=CC=CC=C1	1.9022
4-Hydroxycinnamic acid	637542	11	BTMR0167	BT00011	-		InChI=1S/C15H16O8/c16-9(7-6-8-4-2-1-3-5-8)22-15-12(19)10(17)11(18)13(23-15)14(20)21/h1-7,10-13,15,17-19H,(H,20,21)	InChIKey=OLQFUCUMPWIDSC-UHFFFAOYSA-N	C(C(=O)OC1OC(C(O)C(O)C1O)C(O)=O)=CC2=CC=CC=C2	C15H16O8	324.084	0.206699	Gut microbial environment	Bacterial UDP-glucuronosyltransferase	O-Glucuronidation of aliphatic acid	2-Propenoic acid, 3-phenyl-	InChI=1S/C9H8O2/c10-9(11)7-6-8-4-2-1-3-5-8/h1-7H,(H,10,11)	InChIKey=WBYWAXJHAXSJNI-UHFFFAOYSA-N	C(C(=O)O)=CC1=CC=CC=C1	1.9022
4-Hydroxycinnamic acid	637542	12	BTMR1288	BT00012	6-[4-(2-carboxyethyl)phenoxy]-3,4,5-trihydroxyoxane-2-carboxylic acid	131831702	InChI=1S/C15H18O9/c16-9(17)6-3-7-1-4-8(5-2-7)23-15-12(20)10(18)11(19)13(24-15)14(21)22/h1-2,4-5,10-13,15,18-20H,3,6H2,(H,16,17)(H,21,22)	InChIKey=CRPJAKFIDGRHLV-UHFFFAOYSA-N	C(C(=O)O)CC1=CC=C(C=C1)OC2OC(C(O)C(O)C2O)C(O)=O	C15H18O9	342.095	-0.0375	Gut microbial environment	SULFOTRANSFERASE	Decarboxylation of aromatic L-amino acid	3-(4-Hydroxyphenyl)propionic acid	InChI=1S/C9H10O3/c10-8-4-1-7(2-5-8)3-6-9(11)12/h1-2,4-5,10H,3,6H2,(H,11,12)	InChIKey=NMHMNPHRMNGLLB-UHFFFAOYSA-N	C(C(=O)O)CC1=CC=C(C=C1)O	1.658
4-Hydroxycinnamic acid	637542	13	BTMR1368	BT00013	-		InChI=1S/C15H18O9/c16-8-4-1-7(2-5-8)3-6-9(17)23-15-12(20)10(18)11(19)13(24-15)14(21)22/h1-2,4-5,10-13,15-16,18-20H,3,6H2,(H,21,22)	InChIKey=FCLXAKKPEQUMFK-UHFFFAOYSA-N	C(C(=O)OC1OC(C(O)C(O)C1O)C(O)=O)CC2=CC=C(C=C2)O	C15H18O9	342.095	-0.0375	Gut microbial environment	SULFOTRANSFERASE	alpha-Amino acid to aldoxime	3-(4-Hydroxyphenyl)propionic acid	InChI=1S/C9H10O3/c10-8-4-1-7(2-5-8)3-6-9(11)12/h1-2,4-5,10H,3,6H2,(H,11,12)	InChIKey=NMHMNPHRMNGLLB-UHFFFAOYSA-N	C(C(=O)O)CC1=CC=C(C=C1)O	1.658
4-Hydroxycinnamic acid	637542	15	BTMR1368	BT00015	ALVERINE_met014; LISINOPRIL_met007; PROPAFENONE_met038; 3,4,5-trihydroxy-6-[(3-phenylpropanoyl)oxy]oxane-2-carboxylic acid LISINOPRIL_met007 PROPAFENONE_met038 ALVERINE_met0143,4,5-trihydroxy-6-[(3-phenylpropanoyl)oxy]oxane-2-carboxylic acid	131831704	InChI=1S/C15H18O8/c16-9(7-6-8-4-2-1-3-5-8)22-15-12(19)10(17)11(18)13(23-15)14(20)21/h1-5,10-13,15,17-19H,6-7H2,(H,20,21)	InChIKey=UYTQAPPQYJTNSJ-UHFFFAOYSA-N	O(C(CCC1=CC=CC=C1)=O)C2OC(C(O)C(O)C2O)C(O)=O	C15H18O8	326.1	0.229899	Gut microbial environment	SULFOTRANSFERASE	alpha-Amino acid to aldoxime	hydrocinnamic acid	InChI=1S/C9H10O2/c10-9(11)7-6-8-4-2-1-3-5-8/h1-5H,6-7H2,(H,10,11)	InChIKey=XMIIGOLPHOKFCH-UHFFFAOYSA-N	OC(CCC1=CC=CC=C1)=O	1.9254
Myrtenol	10582	1	BTMR0165	BT00001	-		InChI=1S/C16H24O7/c1-16(2)8-4-3-7(9(16)5-8)6-22-15-12(19)10(17)11(18)13(23-15)14(20)21/h3,8-13,15,17-19H,4-6H2,1-2H3,(H,20,21)	InChIKey=JMXZOOHOORNGDQ-UHFFFAOYSA-N	C1=C(COC2OC(C(O)=O)C(C(C2O)O)O)C3CC(C1)C3(C)C	C16H24O7	328.152	0.2441	Gut microbial environment	Bacterial UDP-glucuronosyltransferase	Alkyl-OH-glucuronidation	Myrtenol	InChI=1S/C10H16O/c1-10(2)8-4-3-7(6-11)9(10)5-8/h3,8-9,11H,4-6H2,1-2H3	InChIKey=RXBQNMWIQKOSCS-UHFFFAOYSA-N	C1=C(CO)C2CC(C1)C2(C)C	1.7821
Myrtenol	10582	2	BTMR0501	BT00002	-		InChI=1S/C10H16O4S/c1-10(2)8-4-3-7(9(10)5-8)6-14-15(11,12)13/h3,8-9H,4-6H2,1-2H3,(H,11,12,13)	InChIKey=RXRXHUPJXNAMDF-UHFFFAOYSA-N	C1=C(COS(O)(=O)=O)C2CC(C1)C2(C)C	C10H16O4S	232.077	1.2028	Gut microbial environment	SULFOTRANSFERASE	Sulfation of primary alcohol	Myrtenol	InChI=1S/C10H16O/c1-10(2)8-4-3-7(6-11)9(10)5-8/h3,8-9,11H,4-6H2,1-2H3	InChIKey=RXBQNMWIQKOSCS-UHFFFAOYSA-N	C1=C(CO)C2CC(C1)C2(C)C	1.7821
1-Penten-3-OL	12020	1	BTMR0165	BT00001	-		InChI=1S/C11H18O7/c1-3-5(4-2)17-11-8(14)6(12)7(13)9(18-11)10(15)16/h3,5-9,11-14H,1,4H2,2H3,(H,15,16)	InChIKey=HHTQBFOXTXKAJR-UHFFFAOYSA-N	C=CC(CC)OC1OC(C(O)=O)C(C(C1O)O)O	C11H18O7	262.105	-0.378	Gut microbial environment	Bacterial UDP-glucuronosyltransferase	Alkyl-OH-glucuronidation	1-PENTEN-3-OL	InChI=1S/C5H10O/c1-3-5(6)4-2/h3,5-6H,1,4H2,2H3	InChIKey=VHVMXWZXFBOANQ-UHFFFAOYSA-N	C=CC(CC)O	1.16
1-Penten-3-OL	12020	2	BTMR0502	BT00002	Pent-1-en-3-yl hydrogen sulfate	87155299	InChI=1S/C5H10O4S/c1-3-5(4-2)9-10(6,7)8/h3,5H,1,4H2,2H3,(H,6,7,8)	InChIKey=WRPODPVWZJYVTE-UHFFFAOYSA-N	C=CC(CC)OS(O)(=O)=O	C5H10O4S	166.03	0.580699	Gut microbial environment	SULFOTRANSFERASE	Sulfation of secondary alcohol	1-PENTEN-3-OL	InChI=1S/C5H10O/c1-3-5(6)4-2/h3,5-6H,1,4H2,2H3	InChIKey=VHVMXWZXFBOANQ-UHFFFAOYSA-N	C=CC(CC)O	1.16
Momordicine I	101293615	1	BTMR0050	BT00001	-		InChI=1S/C30H48O5/c1-17(2)14-19(31)15-18(3)20-10-11-29(7)25-23(32)16-22-21(8-9-24(33)27(22,4)5)30(25,26(34)35)13-12-28(20,29)6/h14,16,18-21,23-25,31-33H,8-13,15H2,1-7H3,(H,34,35)	InChIKey=OJUOZOOLMMXBAC-UHFFFAOYSA-N	CC(CC(C=C(C)C)O)C1CCC2(C1(CCC3(C2C(C=C4C3CCC(C4(C)C)O)O)C(=O)O)C)C	C30H48O5	488.35	4.9072	Gut microbial environment	Unspecified gut bacterial enzyme	Aldehyde oxidation	Momordicine I	InChI=1S/C30H48O4/c1-18(2)14-20(32)15-19(3)21-10-11-29(7)26-24(33)16-23-22(8-9-25(34)27(23,4)5)30(26,17-31)13-12-28(21,29)6/h14,16-17,19-22,24-26,32-34H,8-13,15H2,1-7H3	InChIKey=QBXNBPFTVLJTMK-UHFFFAOYSA-N	CC(CC(C=C(C)C)O)C1CCC2(C1(CCC3(C2C(C=C4C3CCC(C4(C)C)O)O)C=O)C)C	4.9546
Momordicine I	101293615	2	BTMR0157	BT00002	-		InChI=1S/C36H56O10/c1-18(2)14-20(38)15-19(3)21-10-11-35(7)30-24(39)16-23-22(36(30,17-37)13-12-34(21,35)6)8-9-25(33(23,4)5)45-32-28(42)26(40)27(41)29(46-32)31(43)44/h14,16-17,19-22,24-30,32,38-42H,8-13,15H2,1-7H3,(H,43,44)	InChIKey=WZQIBBGCNXWUMP-UHFFFAOYSA-N	CC(CC(C=C(C)C)O)C1CCC2(C1(CCC3(C2C(C=C4C3CCC(C4(C)C)OC5OC(C(C(C5O)O)O)C(O)=O)O)C=O)C)C	C36H56O10	648.387	3.4166	Gut microbial environment	Bacterial UDP-glucuronosyltransferase	3-OH-Glucuronidation of sterol	Momordicine I	InChI=1S/C30H48O4/c1-18(2)14-20(32)15-19(3)21-10-11-29(7)26-24(33)16-23-22(8-9-25(34)27(23,4)5)30(26,17-31)13-12-28(21,29)6/h14,16-17,19-22,24-26,32-34H,8-13,15H2,1-7H3	InChIKey=QBXNBPFTVLJTMK-UHFFFAOYSA-N	CC(CC(C=C(C)C)O)C1CCC2(C1(CCC3(C2C(C=C4C3CCC(C4(C)C)O)O)C=O)C)C	4.9546
Momordicine I	101293615	3	BTMR0161	BT00003	-		InChI=1S/C36H56O10/c1-18(2)14-20(38)15-19(3)21-10-11-35(7)30-24(45-32-28(42)26(40)27(41)29(46-32)31(43)44)16-23-22(8-9-25(39)33(23,4)5)36(30,17-37)13-12-34(21,35)6/h14,16-17,19-22,24-30,32,38-42H,8-13,15H2,1-7H3,(H,43,44)	InChIKey=XWBXHWCGGGBUQW-UHFFFAOYSA-N	CC(CC(C=C(C)C)O)C1CCC2(C1(CCC3(C2C(C=C4C3CCC(C4(C)C)O)OC5OC(C(C(C5O)O)O)C(O)=O)C=O)C)C	C36H56O10	648.387	3.4166	Gut microbial environment	Bacterial UDP-glucuronosyltransferase	7-OH-Glucuronidation of sterol	Momordicine I	InChI=1S/C30H48O4/c1-18(2)14-20(32)15-19(3)21-10-11-29(7)26-24(33)16-23-22(8-9-25(34)27(23,4)5)30(26,17-31)13-12-28(21,29)6/h14,16-17,19-22,24-26,32-34H,8-13,15H2,1-7H3	InChIKey=QBXNBPFTVLJTMK-UHFFFAOYSA-N	CC(CC(C=C(C)C)O)C1CCC2(C1(CCC3(C2C(C=C4C3CCC(C4(C)C)O)O)C=O)C)C	4.9546
Momordicine I	101293615	4	BTMR0503	BT00004	-		InChI=1S/C30H48O7S/c1-18(2)14-20(32)15-19(3)21-10-11-29(7)26-24(33)16-23-22(30(26,17-31)13-12-28(21,29)6)8-9-25(27(23,4)5)37-38(34,35)36/h14,16-17,19-22,24-26,32-33H,8-13,15H2,1-7H3,(H,34,35,36)	InChIKey=JSTTUJVCMJSIIN-UHFFFAOYSA-N	CC(CC(C=C(C)C)O)C1CCC2(C1(CCC3(C2C(C=C4C3CCC(C4(C)C)OS(O)(=O)=O)O)C=O)C)C	C30H48O7S	552.312	4.3753	Gut microbial environment	SULFOTRANSFERASE	3-OH-Sulfation of sterol	Momordicine I	InChI=1S/C30H48O4/c1-18(2)14-20(32)15-19(3)21-10-11-29(7)26-24(33)16-23-22(8-9-25(34)27(23,4)5)30(26,17-31)13-12-28(21,29)6/h14,16-17,19-22,24-26,32-34H,8-13,15H2,1-7H3	InChIKey=QBXNBPFTVLJTMK-UHFFFAOYSA-N	CC(CC(C=C(C)C)O)C1CCC2(C1(CCC3(C2C(C=C4C3CCC(C4(C)C)O)O)C=O)C)C	4.9546
Momordicine I	101293615	5	BTMR0504	BT00005	-		InChI=1S/C30H48O7S/c1-18(2)14-20(32)15-19(3)21-10-11-29(7)26-24(37-38(34,35)36)16-23-22(8-9-25(33)27(23,4)5)30(26,17-31)13-12-28(21,29)6/h14,16-17,19-22,24-26,32-33H,8-13,15H2,1-7H3,(H,34,35,36)	InChIKey=WCVRZLMLSZCHDM-UHFFFAOYSA-N	CC(CC(C=C(C)C)O)C1CCC2(C1(CCC3(C2C(C=C4C3CCC(C4(C)C)O)OS(O)(=O)=O)C=O)C)C	C30H48O7S	552.312	4.3753	Gut microbial environment	SULFOTRANSFERASE	7-OH-Sulfation of sterol	Momordicine I	InChI=1S/C30H48O4/c1-18(2)14-20(32)15-19(3)21-10-11-29(7)26-24(33)16-23-22(8-9-25(34)27(23,4)5)30(26,17-31)13-12-28(21,29)6/h14,16-17,19-22,24-26,32-34H,8-13,15H2,1-7H3	InChIKey=QBXNBPFTVLJTMK-UHFFFAOYSA-N	CC(CC(C=C(C)C)O)C1CCC2(C1(CCC3(C2C(C=C4C3CCC(C4(C)C)O)O)C=O)C)C	4.9546
Momordicine I	101293615	6	BTMR0167	BT00006	-		InChI=1S/C36H56O11/c1-17(2)14-19(37)15-18(3)20-10-11-35(7)29-23(38)16-22-21(8-9-24(39)33(22,4)5)36(29,13-12-34(20,35)6)32(45)47-31-27(42)25(40)26(41)28(46-31)30(43)44/h14,16,18-21,23-29,31,37-42H,8-13,15H2,1-7H3,(H,43,44)	InChIKey=LHXOUVFSFFJIKA-UHFFFAOYSA-N	CC(CC(C=C(C)C)O)C1CCC2(C1(CCC3(C2C(C=C4C3CCC(C4(C)C)O)O)C(=O)OC5OC(C(O)C(O)C5O)C(O)=O)C)C	C36H56O11	664.382	3.2117	Gut microbial environment	Bacterial UDP-glucuronosyltransferase	O-Glucuronidation of aliphatic acid	InChIKey=OJUOZOOLMMXBAC-UHFFFAOYSA-N	InChI=1S/C30H48O5/c1-17(2)14-19(31)15-18(3)20-10-11-29(7)25-23(32)16-22-21(8-9-24(33)27(22,4)5)30(25,26(34)35)13-12-28(20,29)6/h14,16,18-21,23-25,31-33H,8-13,15H2,1-7H3,(H,34,35)	InChIKey=OJUOZOOLMMXBAC-UHFFFAOYSA-N	CC(CC(C=C(C)C)O)C1CCC2(C1(CCC3(C2C(C=C4C3CCC(C4(C)C)O)O)C(=O)O)C)C	4.9072
Momordicine I	101293615	7	BTMR0157	BT00007	-		InChI=1S/C36H56O11/c1-17(2)14-19(37)15-18(3)20-10-11-35(7)29-23(38)16-22-21(36(29,32(44)45)13-12-34(20,35)6)8-9-24(33(22,4)5)46-31-27(41)25(39)26(40)28(47-31)30(42)43/h14,16,18-21,23-29,31,37-41H,8-13,15H2,1-7H3,(H,42,43)(H,44,45)	InChIKey=YWDAHQDEDAHAAT-UHFFFAOYSA-N	CC(CC(C=C(C)C)O)C1CCC2(C1(CCC3(C2C(C=C4C3CCC(C4(C)C)OC5OC(C(C(C5O)O)O)C(O)=O)O)C(=O)O)C)C	C36H56O11	664.382	3.3692	Gut microbial environment	Bacterial UDP-glucuronosyltransferase	3-OH-Glucuronidation of sterol	InChIKey=OJUOZOOLMMXBAC-UHFFFAOYSA-N	InChI=1S/C30H48O5/c1-17(2)14-19(31)15-18(3)20-10-11-29(7)25-23(32)16-22-21(8-9-24(33)27(22,4)5)30(25,26(34)35)13-12-28(20,29)6/h14,16,18-21,23-25,31-33H,8-13,15H2,1-7H3,(H,34,35)	InChIKey=OJUOZOOLMMXBAC-UHFFFAOYSA-N	CC(CC(C=C(C)C)O)C1CCC2(C1(CCC3(C2C(C=C4C3CCC(C4(C)C)O)O)C(=O)O)C)C	4.9072
Momordicine I	101293615	8	BTMR0161	BT00008	-		InChI=1S/C36H56O11/c1-17(2)14-19(37)15-18(3)20-10-11-35(7)29-23(46-31-27(41)25(39)26(40)28(47-31)30(42)43)16-22-21(8-9-24(38)33(22,4)5)36(29,32(44)45)13-12-34(20,35)6/h14,16,18-21,23-29,31,37-41H,8-13,15H2,1-7H3,(H,42,43)(H,44,45)	InChIKey=ZMQPIXNFLXSGTP-UHFFFAOYSA-N	CC(CC(C=C(C)C)O)C1CCC2(C1(CCC3(C2C(C=C4C3CCC(C4(C)C)O)OC5OC(C(C(C5O)O)O)C(O)=O)C(=O)O)C)C	C36H56O11	664.382	3.3692	Gut microbial environment	Bacterial UDP-glucuronosyltransferase	7-OH-Glucuronidation of sterol	InChIKey=OJUOZOOLMMXBAC-UHFFFAOYSA-N	InChI=1S/C30H48O5/c1-17(2)14-19(31)15-18(3)20-10-11-29(7)25-23(32)16-22-21(8-9-24(33)27(22,4)5)30(25,26(34)35)13-12-28(20,29)6/h14,16,18-21,23-25,31-33H,8-13,15H2,1-7H3,(H,34,35)	InChIKey=OJUOZOOLMMXBAC-UHFFFAOYSA-N	CC(CC(C=C(C)C)O)C1CCC2(C1(CCC3(C2C(C=C4C3CCC(C4(C)C)O)O)C(=O)O)C)C	4.9072
Momordicine I	101293615	9	BTMR0503	BT00009	-		InChI=1S/C30H48O8S/c1-17(2)14-19(31)15-18(3)20-10-11-29(7)25-23(32)16-22-21(30(25,26(33)34)13-12-28(20,29)6)8-9-24(27(22,4)5)38-39(35,36)37/h14,16,18-21,23-25,31-32H,8-13,15H2,1-7H3,(H,33,34)(H,35,36,37)	InChIKey=JHBZGJLSARNMNX-UHFFFAOYSA-N	CC(CC(C=C(C)C)O)C1CCC2(C1(CCC3(C2C(C=C4C3CCC(C4(C)C)OS(O)(=O)=O)O)C(=O)O)C)C	C30H48O8S	568.307	4.3279	Gut microbial environment	SULFOTRANSFERASE	3-OH-Sulfation of sterol	InChIKey=OJUOZOOLMMXBAC-UHFFFAOYSA-N	InChI=1S/C30H48O5/c1-17(2)14-19(31)15-18(3)20-10-11-29(7)25-23(32)16-22-21(8-9-24(33)27(22,4)5)30(25,26(34)35)13-12-28(20,29)6/h14,16,18-21,23-25,31-33H,8-13,15H2,1-7H3,(H,34,35)	InChIKey=OJUOZOOLMMXBAC-UHFFFAOYSA-N	CC(CC(C=C(C)C)O)C1CCC2(C1(CCC3(C2C(C=C4C3CCC(C4(C)C)O)O)C(=O)O)C)C	4.9072
Momordicine I	101293615	10	BTMR0504	BT00010	-		InChI=1S/C30H48O8S/c1-17(2)14-19(31)15-18(3)20-10-11-29(7)25-23(38-39(35,36)37)16-22-21(8-9-24(32)27(22,4)5)30(25,26(33)34)13-12-28(20,29)6/h14,16,18-21,23-25,31-32H,8-13,15H2,1-7H3,(H,33,34)(H,35,36,37)	InChIKey=WPNKECNVNDMLAL-UHFFFAOYSA-N	CC(CC(C=C(C)C)O)C1CCC2(C1(CCC3(C2C(C=C4C3CCC(C4(C)C)O)OS(O)(=O)=O)C(=O)O)C)C	C30H48O8S	568.307	4.3279	Gut microbial environment	SULFOTRANSFERASE	7-OH-Sulfation of sterol	InChIKey=OJUOZOOLMMXBAC-UHFFFAOYSA-N	InChI=1S/C30H48O5/c1-17(2)14-19(31)15-18(3)20-10-11-29(7)25-23(32)16-22-21(8-9-24(33)27(22,4)5)30(25,26(34)35)13-12-28(20,29)6/h14,16,18-21,23-25,31-33H,8-13,15H2,1-7H3,(H,34,35)	InChIKey=OJUOZOOLMMXBAC-UHFFFAOYSA-N	CC(CC(C=C(C)C)O)C1CCC2(C1(CCC3(C2C(C=C4C3CCC(C4(C)C)O)O)C(=O)O)C)C	4.9072
Momordicoside L	101743788	1	BTMR0643	BT00001	3,7-dihydroxy-17-(6-hydroxy-6-methylhept-4-en-2-yl)-4,4,13,14-tetramethyl-2,3,7,8,10,11,12,15,16,17-decahydro-1H-cyclopenta[a]phenanthrene-9-carbaldehyde	73210901	InChI=1S/C30H48O4/c1-19(9-8-13-26(2,3)34)20-12-14-29(7)25-23(32)17-22-21(10-11-24(33)27(22,4)5)30(25,18-31)16-15-28(20,29)6/h8,13,17-21,23-25,32-34H,9-12,14-16H2,1-7H3/b13-8+	InChIKey=DIAXRIQADLDGOJ-MDWZMJQESA-N	CC(CC=CC(C)(C)O)C1CCC2(C1(CCC3(C2C(C=C4C3CCC(C4(C)C)O)O)C=O)C)C	C30H48O4	472.355	4.6457	Gut microbial environment	EC 3.2.1.X	Glycoside hydrolysis	InChIKey=BOHOBTRHAFBJOW-UHFFFAOYSA-N	InChI=1S/C36H58O9/c1-20(9-8-13-32(2,3)43)21-12-14-35(7)30-24(44-31-29(42)28(41)27(40)25(18-37)45-31)17-23-22(10-11-26(39)33(23,4)5)36(30,19-38)16-15-34(21,35)6/h8,13,17,19-22,24-31,37,39-43H,9-12,14-16,18H2,1-7H3	InChIKey=BOHOBTRHAFBJOW-UHFFFAOYSA-N	C(C(C(C(=C(C(C([H])([H])[H])(C([H])([H])[H])O[H])[H])[H])([H])[H])(C1(C(C(C2(C1(C(C(C3(C2(C(C(=C4C3(C(C(C(C4(C([H])([H])[H])C([H])([H])[H])(O[H])[H])([H])[H])([H])[H])[H])[H])(OC5(C(C(C(C(O5)(C(O[H])([H])[H])[H])(O[H])[H])(O[H])[H])(O[H])[H])[H])[H])[H])C(=O)[H])([H])[H])([H])[H])C([H])([H])[H])C([H])([H])[H])([H])[H])([H])[H])[H])[H])([H])([H])[H]
Momordicoside L	101743788	3	BTMR0157	BT00003	-		InChI=1S/C42H66O15/c1-20(9-8-13-38(2,3)53)21-12-14-41(7)34-24(54-36-31(49)28(46)27(45)25(18-43)55-36)17-23-22(42(34,19-44)16-15-40(21,41)6)10-11-26(39(23,4)5)56-37-32(50)29(47)30(48)33(57-37)35(51)52/h8,13,17,19-22,24-34,36-37,43,45-50,53H,9-12,14-16,18H2,1-7H3,(H,51,52)/b13-8+	InChIKey=VMIZWFRWSAQONH-MDWZMJQESA-N	CC(CC=CC(C)(C)O)C1CCC2(C1(CCC3(C2C(C=C4C3CCC(C4(C)C)OC5OC(C(C(C5O)O)O)C(O)=O)OC6C(C(C(C(O6)CO)O)O)O)C=O)C)C	C42H66O15	810.44	1.3608	Gut microbial environment	Bacterial UDP-glucuronosyltransferase	3-OH-Glucuronidation of sterol	InChIKey=BOHOBTRHAFBJOW-UHFFFAOYSA-N	InChI=1S/C36H58O9/c1-20(9-8-13-32(2,3)43)21-12-14-35(7)30-24(44-31-29(42)28(41)27(40)25(18-37)45-31)17-23-22(10-11-26(39)33(23,4)5)36(30,19-38)16-15-34(21,35)6/h8,13,17,19-22,24-31,37,39-43H,9-12,14-16,18H2,1-7H3	InChIKey=BOHOBTRHAFBJOW-UHFFFAOYSA-N	C(C(C(C(=C(C(C([H])([H])[H])(C([H])([H])[H])O[H])[H])[H])([H])[H])(C1(C(C(C2(C1(C(C(C3(C2(C(C(=C4C3(C(C(C(C4(C([H])([H])[H])C([H])([H])[H])(O[H])[H])([H])[H])([H])[H])[H])[H])(OC5(C(C(C(C(O5)(C(O[H])([H])[H])[H])(O[H])[H])(O[H])[H])(O[H])[H])[H])[H])[H])C(=O)[H])([H])[H])([H])[H])C([H])([H])[H])C([H])([H])[H])([H])[H])([H])[H])[H])[H])([H])([H])[H]
Momordicoside L	101743788	4	BTMR0503	BT00004	-		InChI=1S/C36H58O12S/c1-20(9-8-13-32(2,3)42)21-12-14-35(7)30-24(46-31-29(41)28(40)27(39)25(18-37)47-31)17-23-22(36(30,19-38)16-15-34(21,35)6)10-11-26(33(23,4)5)48-49(43,44)45/h8,13,17,19-22,24-31,37,39-42H,9-12,14-16,18H2,1-7H3,(H,43,44,45)/b13-8+	InChIKey=HBRKZVNPQGZIBX-MDWZMJQESA-N	CC(CC=CC(C)(C)O)C1CCC2(C1(CCC3(C2C(C=C4C3CCC(C4(C)C)OS(O)(=O)=O)OC5C(C(C(C(O5)CO)O)O)O)C=O)C)C	C36H58O12S	714.365	2.3195	Gut microbial environment	SULFOTRANSFERASE	3-OH-Sulfation of sterol	InChIKey=BOHOBTRHAFBJOW-UHFFFAOYSA-N	InChI=1S/C36H58O9/c1-20(9-8-13-32(2,3)43)21-12-14-35(7)30-24(44-31-29(42)28(41)27(40)25(18-37)45-31)17-23-22(10-11-26(39)33(23,4)5)36(30,19-38)16-15-34(21,35)6/h8,13,17,19-22,24-31,37,39-43H,9-12,14-16,18H2,1-7H3	InChIKey=BOHOBTRHAFBJOW-UHFFFAOYSA-N	C(C(C(C(=C(C(C([H])([H])[H])(C([H])([H])[H])O[H])[H])[H])([H])[H])(C1(C(C(C2(C1(C(C(C3(C2(C(C(=C4C3(C(C(C(C4(C([H])([H])[H])C([H])([H])[H])(O[H])[H])([H])[H])([H])[H])[H])[H])(OC5(C(C(C(C(O5)(C(O[H])([H])[H])[H])(O[H])[H])(O[H])[H])(O[H])[H])[H])[H])[H])C(=O)[H])([H])[H])([H])[H])C([H])([H])[H])C([H])([H])[H])([H])[H])([H])[H])[H])[H])([H])([H])[H]
Momordicoside L	101743788	12	BTMR0050	BT00012	-		InChI=1S/C30H48O5/c1-18(9-8-13-26(2,3)35)19-12-14-29(7)24-22(31)17-21-20(10-11-23(32)27(21,4)5)30(24,25(33)34)16-15-28(19,29)6/h8,13,17-20,22-24,31-32,35H,9-12,14-16H2,1-7H3,(H,33,34)/b13-8+	InChIKey=XLSYYBZPAJCTHM-MDWZMJQESA-N	CC(CC=CC(C)(C)O)C1CCC2(C1(CCC3(C2C(C=C4C3CCC(C4(C)C)O)O)C(=O)O)C)C	C30H48O5	488.35	4.5983	Gut microbial environment	Unspecified gut bacterial enzyme	Aldehyde oxidation	InChIKey=DIAXRIQADLDGOJ-UHFFFAOYSA-N	InChI=1S/C30H48O4/c1-19(9-8-13-26(2,3)34)20-12-14-29(7)25-23(32)17-22-21(10-11-24(33)27(22,4)5)30(25,18-31)16-15-28(20,29)6/h8,13,17-21,23-25,32-34H,9-12,14-16H2,1-7H3	InChIKey=DIAXRIQADLDGOJ-UHFFFAOYSA-N	C(C(C(C(=C(C(C([H])([H])[H])(C([H])([H])[H])O[H])[H])[H])([H])[H])(C1(C(C(C2(C1(C(C(C3(C2(C(C(=C4C3(C(C(C(C4(C([H])([H])[H])C([H])([H])[H])(O[H])[H])([H])[H])([H])[H])[H])[H])(O[H])[H])[H])C(=O)[H])([H])[H])([H])[H])C([H])([H])[H])C([H])([H])[H])([H])[H])([H])[H])[H])[H])([H])([H])[H]
Momordicoside L	101743788	13	BTMR0157	BT00013	-		InChI=1S/C36H56O10/c1-19(9-8-13-32(2,3)44)20-12-14-35(7)29-23(38)17-22-21(36(29,18-37)16-15-34(20,35)6)10-11-24(33(22,4)5)45-31-27(41)25(39)26(40)28(46-31)30(42)43/h8,13,17-21,23-29,31,38-41,44H,9-12,14-16H2,1-7H3,(H,42,43)/b13-8+	InChIKey=RHESKRPCNFVMQX-MDWZMJQESA-N	CC(CC=CC(C)(C)O)C1CCC2(C1(CCC3(C2C(C=C4C3CCC(C4(C)C)OC5OC(C(C(C5O)O)O)C(O)=O)O)C=O)C)C	C36H56O10	648.387	3.1077	Gut microbial environment	Bacterial UDP-glucuronosyltransferase	3-OH-Glucuronidation of sterol	InChIKey=DIAXRIQADLDGOJ-UHFFFAOYSA-N	InChI=1S/C30H48O4/c1-19(9-8-13-26(2,3)34)20-12-14-29(7)25-23(32)17-22-21(10-11-24(33)27(22,4)5)30(25,18-31)16-15-28(20,29)6/h8,13,17-21,23-25,32-34H,9-12,14-16H2,1-7H3	InChIKey=DIAXRIQADLDGOJ-UHFFFAOYSA-N	C(C(C(C(=C(C(C([H])([H])[H])(C([H])([H])[H])O[H])[H])[H])([H])[H])(C1(C(C(C2(C1(C(C(C3(C2(C(C(=C4C3(C(C(C(C4(C([H])([H])[H])C([H])([H])[H])(O[H])[H])([H])[H])([H])[H])[H])[H])(O[H])[H])[H])C(=O)[H])([H])[H])([H])[H])C([H])([H])[H])C([H])([H])[H])([H])[H])([H])[H])[H])[H])([H])([H])[H]
Momordicoside L	101743788	14	BTMR0161	BT00014	-		InChI=1S/C36H56O10/c1-19(9-8-13-32(2,3)44)20-12-14-35(7)29-23(45-31-27(41)25(39)26(40)28(46-31)30(42)43)17-22-21(10-11-24(38)33(22,4)5)36(29,18-37)16-15-34(20,35)6/h8,13,17-21,23-29,31,38-41,44H,9-12,14-16H2,1-7H3,(H,42,43)/b13-8+	InChIKey=DLLXHRNRERHTIH-MDWZMJQESA-N	CC(CC=CC(C)(C)O)C1CCC2(C1(CCC3(C2C(C=C4C3CCC(C4(C)C)O)OC5OC(C(C(C5O)O)O)C(O)=O)C=O)C)C	C36H56O10	648.387	3.1077	Gut microbial environment	Bacterial UDP-glucuronosyltransferase	7-OH-Glucuronidation of sterol	InChIKey=DIAXRIQADLDGOJ-UHFFFAOYSA-N	InChI=1S/C30H48O4/c1-19(9-8-13-26(2,3)34)20-12-14-29(7)25-23(32)17-22-21(10-11-24(33)27(22,4)5)30(25,18-31)16-15-28(20,29)6/h8,13,17-21,23-25,32-34H,9-12,14-16H2,1-7H3	InChIKey=DIAXRIQADLDGOJ-UHFFFAOYSA-N	C(C(C(C(=C(C(C([H])([H])[H])(C([H])([H])[H])O[H])[H])[H])([H])[H])(C1(C(C(C2(C1(C(C(C3(C2(C(C(=C4C3(C(C(C(C4(C([H])([H])[H])C([H])([H])[H])(O[H])[H])([H])[H])([H])[H])[H])[H])(O[H])[H])[H])C(=O)[H])([H])[H])([H])[H])C([H])([H])[H])C([H])([H])[H])([H])[H])([H])[H])[H])[H])([H])([H])[H]
Momordicoside L	101743788	15	BTMR0503	BT00015	-		InChI=1S/C30H48O7S/c1-19(9-8-13-26(2,3)33)20-12-14-29(7)25-23(32)17-22-21(30(25,18-31)16-15-28(20,29)6)10-11-24(27(22,4)5)37-38(34,35)36/h8,13,17-21,23-25,32-33H,9-12,14-16H2,1-7H3,(H,34,35,36)/b13-8+	InChIKey=ZWUYZDHMDPFALQ-MDWZMJQESA-N	CC(CC=CC(C)(C)O)C1CCC2(C1(CCC3(C2C(C=C4C3CCC(C4(C)C)OS(O)(=O)=O)O)C=O)C)C	C30H48O7S	552.312	4.0664	Gut microbial environment	SULFOTRANSFERASE	3-OH-Sulfation of sterol	InChIKey=DIAXRIQADLDGOJ-UHFFFAOYSA-N	InChI=1S/C30H48O4/c1-19(9-8-13-26(2,3)34)20-12-14-29(7)25-23(32)17-22-21(10-11-24(33)27(22,4)5)30(25,18-31)16-15-28(20,29)6/h8,13,17-21,23-25,32-34H,9-12,14-16H2,1-7H3	InChIKey=DIAXRIQADLDGOJ-UHFFFAOYSA-N	C(C(C(C(=C(C(C([H])([H])[H])(C([H])([H])[H])O[H])[H])[H])([H])[H])(C1(C(C(C2(C1(C(C(C3(C2(C(C(=C4C3(C(C(C(C4(C([H])([H])[H])C([H])([H])[H])(O[H])[H])([H])[H])([H])[H])[H])[H])(O[H])[H])[H])C(=O)[H])([H])[H])([H])[H])C([H])([H])[H])C([H])([H])[H])([H])[H])([H])[H])[H])[H])([H])([H])[H]
Momordicoside L	101743788	16	BTMR0504	BT00016	-		InChI=1S/C30H48O7S/c1-19(9-8-13-26(2,3)33)20-12-14-29(7)25-23(37-38(34,35)36)17-22-21(10-11-24(32)27(22,4)5)30(25,18-31)16-15-28(20,29)6/h8,13,17-21,23-25,32-33H,9-12,14-16H2,1-7H3,(H,34,35,36)/b13-8+	InChIKey=UDOMYZCDPILIGH-MDWZMJQESA-N	CC(CC=CC(C)(C)O)C1CCC2(C1(CCC3(C2C(C=C4C3CCC(C4(C)C)O)OS(O)(=O)=O)C=O)C)C	C30H48O7S	552.312	4.0664	Gut microbial environment	SULFOTRANSFERASE	7-OH-Sulfation of sterol	InChIKey=DIAXRIQADLDGOJ-UHFFFAOYSA-N	InChI=1S/C30H48O4/c1-19(9-8-13-26(2,3)34)20-12-14-29(7)25-23(32)17-22-21(10-11-24(33)27(22,4)5)30(25,18-31)16-15-28(20,29)6/h8,13,17-21,23-25,32-34H,9-12,14-16H2,1-7H3	InChIKey=DIAXRIQADLDGOJ-UHFFFAOYSA-N	C(C(C(C(=C(C(C([H])([H])[H])(C([H])([H])[H])O[H])[H])[H])([H])[H])(C1(C(C(C2(C1(C(C(C3(C2(C(C(=C4C3(C(C(C(C4(C([H])([H])[H])C([H])([H])[H])(O[H])[H])([H])[H])([H])[H])[H])[H])(O[H])[H])[H])C(=O)[H])([H])[H])([H])[H])C([H])([H])[H])C([H])([H])[H])([H])[H])([H])[H])[H])[H])([H])([H])[H]
Momordicoside L	101743788	17	BTMR0167	BT00017	-		InChI=1S/C36H56O11/c1-18(9-8-13-32(2,3)45)19-12-14-35(7)28-22(37)17-21-20(10-11-23(38)33(21,4)5)36(28,16-15-34(19,35)6)31(44)47-30-26(41)24(39)25(40)27(46-30)29(42)43/h8,13,17-20,22-28,30,37-41,45H,9-12,14-16H2,1-7H3,(H,42,43)/b13-8+	InChIKey=MZRXNQWSJXWEPB-MDWZMJQESA-N	CC(CC=CC(C)(C)O)C1CCC2(C1(CCC3(C2C(C=C4C3CCC(C4(C)C)O)O)C(=O)OC5OC(C(O)C(O)C5O)C(O)=O)C)C	C36H56O11	664.382	2.9028	Gut microbial environment	Bacterial UDP-glucuronosyltransferase	O-Glucuronidation of aliphatic acid	InChIKey=XLSYYBZPAJCTHM-UHFFFAOYSA-N	InChI=1S/C30H48O5/c1-18(9-8-13-26(2,3)35)19-12-14-29(7)24-22(31)17-21-20(10-11-23(32)27(21,4)5)30(24,25(33)34)16-15-28(19,29)6/h8,13,17-20,22-24,31-32,35H,9-12,14-16H2,1-7H3,(H,33,34)	InChIKey=XLSYYBZPAJCTHM-UHFFFAOYSA-N	CC(CC=CC(C)(C)O)C1CCC2(C1(CCC3(C2C(C=C4C3CCC(C4(C)C)O)O)C(=O)O)C)C
Momordicoside L	101743788	18	BTMR0157	BT00018	-		InChI=1S/C36H56O11/c1-18(9-8-13-32(2,3)45)19-12-14-35(7)28-22(37)17-21-20(36(28,31(43)44)16-15-34(19,35)6)10-11-23(33(21,4)5)46-30-26(40)24(38)25(39)27(47-30)29(41)42/h8,13,17-20,22-28,30,37-40,45H,9-12,14-16H2,1-7H3,(H,41,42)(H,43,44)/b13-8+	InChIKey=LDAXOKMCPMFMTC-MDWZMJQESA-N	CC(CC=CC(C)(C)O)C1CCC2(C1(CCC3(C2C(C=C4C3CCC(C4(C)C)OC5OC(C(C(C5O)O)O)C(O)=O)O)C(=O)O)C)C	C36H56O11	664.382	3.0603	Gut microbial environment	Bacterial UDP-glucuronosyltransferase	3-OH-Glucuronidation of sterol	InChIKey=XLSYYBZPAJCTHM-UHFFFAOYSA-N	InChI=1S/C30H48O5/c1-18(9-8-13-26(2,3)35)19-12-14-29(7)24-22(31)17-21-20(10-11-23(32)27(21,4)5)30(24,25(33)34)16-15-28(19,29)6/h8,13,17-20,22-24,31-32,35H,9-12,14-16H2,1-7H3,(H,33,34)	InChIKey=XLSYYBZPAJCTHM-UHFFFAOYSA-N	CC(CC=CC(C)(C)O)C1CCC2(C1(CCC3(C2C(C=C4C3CCC(C4(C)C)O)O)C(=O)O)C)C
Momordicoside L	101743788	19	BTMR0161	BT00019	-		InChI=1S/C36H56O11/c1-18(9-8-13-32(2,3)45)19-12-14-35(7)28-22(46-30-26(40)24(38)25(39)27(47-30)29(41)42)17-21-20(10-11-23(37)33(21,4)5)36(28,31(43)44)16-15-34(19,35)6/h8,13,17-20,22-28,30,37-40,45H,9-12,14-16H2,1-7H3,(H,41,42)(H,43,44)/b13-8+	InChIKey=VKTSOPAMCQDSNR-MDWZMJQESA-N	CC(CC=CC(C)(C)O)C1CCC2(C1(CCC3(C2C(C=C4C3CCC(C4(C)C)O)OC5OC(C(C(C5O)O)O)C(O)=O)C(=O)O)C)C	C36H56O11	664.382	3.0603	Gut microbial environment	Bacterial UDP-glucuronosyltransferase	7-OH-Glucuronidation of sterol	InChIKey=XLSYYBZPAJCTHM-UHFFFAOYSA-N	InChI=1S/C30H48O5/c1-18(9-8-13-26(2,3)35)19-12-14-29(7)24-22(31)17-21-20(10-11-23(32)27(21,4)5)30(24,25(33)34)16-15-28(19,29)6/h8,13,17-20,22-24,31-32,35H,9-12,14-16H2,1-7H3,(H,33,34)	InChIKey=XLSYYBZPAJCTHM-UHFFFAOYSA-N	CC(CC=CC(C)(C)O)C1CCC2(C1(CCC3(C2C(C=C4C3CCC(C4(C)C)O)O)C(=O)O)C)C
Momordicoside L	101743788	20	BTMR0503	BT00020	-		InChI=1S/C30H48O8S/c1-18(9-8-13-26(2,3)34)19-12-14-29(7)24-22(31)17-21-20(30(24,25(32)33)16-15-28(19,29)6)10-11-23(27(21,4)5)38-39(35,36)37/h8,13,17-20,22-24,31,34H,9-12,14-16H2,1-7H3,(H,32,33)(H,35,36,37)/b13-8+	InChIKey=PVMXGCOXJYSFJC-MDWZMJQESA-N	CC(CC=CC(C)(C)O)C1CCC2(C1(CCC3(C2C(C=C4C3CCC(C4(C)C)OS(O)(=O)=O)O)C(=O)O)C)C	C30H48O8S	568.307	4.019	Gut microbial environment	SULFOTRANSFERASE	3-OH-Sulfation of sterol	InChIKey=XLSYYBZPAJCTHM-UHFFFAOYSA-N	InChI=1S/C30H48O5/c1-18(9-8-13-26(2,3)35)19-12-14-29(7)24-22(31)17-21-20(10-11-23(32)27(21,4)5)30(24,25(33)34)16-15-28(19,29)6/h8,13,17-20,22-24,31-32,35H,9-12,14-16H2,1-7H3,(H,33,34)	InChIKey=XLSYYBZPAJCTHM-UHFFFAOYSA-N	CC(CC=CC(C)(C)O)C1CCC2(C1(CCC3(C2C(C=C4C3CCC(C4(C)C)O)O)C(=O)O)C)C
Momordicoside L	101743788	21	BTMR0504	BT00021	-		InChI=1S/C30H48O8S/c1-18(9-8-13-26(2,3)34)19-12-14-29(7)24-22(38-39(35,36)37)17-21-20(10-11-23(31)27(21,4)5)30(24,25(32)33)16-15-28(19,29)6/h8,13,17-20,22-24,31,34H,9-12,14-16H2,1-7H3,(H,32,33)(H,35,36,37)/b13-8+	InChIKey=IHUXQGXKZIIJRM-MDWZMJQESA-N	CC(CC=CC(C)(C)O)C1CCC2(C1(CCC3(C2C(C=C4C3CCC(C4(C)C)O)OS(O)(=O)=O)C(=O)O)C)C	C30H48O8S	568.307	4.019	Gut microbial environment	SULFOTRANSFERASE	7-OH-Sulfation of sterol	InChIKey=XLSYYBZPAJCTHM-UHFFFAOYSA-N	InChI=1S/C30H48O5/c1-18(9-8-13-26(2,3)35)19-12-14-29(7)24-22(31)17-21-20(10-11-23(32)27(21,4)5)30(24,25(33)34)16-15-28(19,29)6/h8,13,17-20,22-24,31-32,35H,9-12,14-16H2,1-7H3,(H,33,34)	InChIKey=XLSYYBZPAJCTHM-UHFFFAOYSA-N	CC(CC=CC(C)(C)O)C1CCC2(C1(CCC3(C2C(C=C4C3CCC(C4(C)C)O)O)C(=O)O)C)C
Diosgenin	99474	1	BTMR0157	BT00001	-		InChI=1S/C33H50O9/c1-16-7-12-33(39-15-16)17(2)24-23(42-33)14-22-20-6-5-18-13-19(8-10-31(18,3)21(20)9-11-32(22,24)4)40-30-27(36)25(34)26(35)28(41-30)29(37)38/h5,16-17,19-28,30,34-36H,6-15H2,1-4H3,(H,37,38)	InChIKey=MIHSFVNNZHMPJL-UHFFFAOYSA-N	CC1CCC2(C(C3C(O2)CC4C3(CCC5C4CC=C6C5(CCC(C6)OC7OC(C(C(C7O)O)O)C(O)=O)C)C)C)OC1	C33H50O9	590.345	3.096	Gut microbial environment	Bacterial UDP-glucuronosyltransferase	3-OH-Glucuronidation of sterol	Spirost-5-en-3-ol	InChI=1S/C27H42O3/c1-16-7-12-27(29-15-16)17(2)24-23(30-27)14-22-20-6-5-18-13-19(28)8-10-25(18,3)21(20)9-11-26(22,24)4/h5,16-17,19-24,28H,6-15H2,1-4H3	InChIKey=WQLVFSAGQJTQCK-UHFFFAOYSA-N	CC1CCC2(C(C3C(O2)CC4C3(CCC5C4CC=C6C5(CCC(C6)O)C)C)C)OC1	4.634
Diosgenin	99474	2	BTMR0503	BT00002	-		InChI=1S/C27H42O6S/c1-16-7-12-27(31-15-16)17(2)24-23(32-27)14-22-20-6-5-18-13-19(33-34(28,29)30)8-10-25(18,3)21(20)9-11-26(22,24)4/h5,16-17,19-24H,6-15H2,1-4H3,(H,28,29,30)	InChIKey=UAJPWIMNFCZZQS-UHFFFAOYSA-N	CC1CCC2(C(C3C(O2)CC4C3(CCC5C4CC=C6C5(CCC(C6)OS(O)(=O)=O)C)C)C)OC1	C27H42O6S	494.27	4.0547	Gut microbial environment	SULFOTRANSFERASE	3-OH-Sulfation of sterol	Spirost-5-en-3-ol	InChI=1S/C27H42O3/c1-16-7-12-27(29-15-16)17(2)24-23(30-27)14-22-20-6-5-18-13-19(28)8-10-25(18,3)21(20)9-11-26(22,24)4/h5,16-17,19-24,28H,6-15H2,1-4H3	InChIKey=WQLVFSAGQJTQCK-UHFFFAOYSA-N	CC1CCC2(C(C3C(O2)CC4C3(CCC5C4CC=C6C5(CCC(C6)O)C)C)C)OC1	4.634
cis-2-Penten-1-ol	5364919	1	BTMR0165	BT00001	-		InChI=1S/C11H18O7/c1-2-3-4-5-17-11-8(14)6(12)7(13)9(18-11)10(15)16/h3-4,6-9,11-14H,2,5H2,1H3,(H,15,16)/b4-3+	InChIKey=YXUPPBMNGGDPCA-ONEGZZNKSA-N	CCC=CCOC1OC(C(O)=O)C(C(C1O)O)O	C11H18O7	262.105	-0.42069	Gut microbial environment	Bacterial UDP-glucuronosyltransferase	Alkyl-OH-glucuronidation	pent-2-en-1-ol	InChI=1S/C5H10O/c1-2-3-4-5-6/h3-4,6H,2,5H2,1H3	InChIKey=BTSIZIIPFNVMHF-UHFFFAOYSA-N	CCC=CCO
cis-2-Penten-1-ol	5364919	2	BTMR0501	BT00002	SCHEMBL777710	87155300	InChI=1S/C5H10O4S/c1-2-3-4-5-9-10(6,7)8/h3-4H,2,5H2,1H3,(H,6,7,8)/b4-3+	InChIKey=OPSVTSLZHFCGJW-ONEGZZNKSA-N	CCC=CCOS(O)(=O)=O	C5H10O4S	166.03	0.538	Gut microbial environment	SULFOTRANSFERASE	Sulfation of primary alcohol	pent-2-en-1-ol	InChI=1S/C5H10O/c1-2-3-4-5-6/h3-4,6H,2,5H2,1H3	InChIKey=BTSIZIIPFNVMHF-UHFFFAOYSA-N	CCC=CCO
Quercetin	5280343	1	BTMR0528	BT00001	kaempferol; 520-18-3; Kempferol; Robigenin; Kaempherol; Rhamnolutein; Populnetin; Trifolitin; Pelargidenolon; Rhamnolutin	5280863	InChI=1S/C15H10O6/c16-8-3-1-7(2-4-8)15-14(20)13(19)12-10(18)5-9(17)6-11(12)21-15/h1-6,16-18,20H	InChIKey=IYRMWMYZSQPJKC-UHFFFAOYSA-N	OC1=C(OC2=CC(=CC(=C2C1=O)O)O)C3=CC=C(C=C3)O	C15H10O6	286.048	2.7596	Gut microbial environment	Unspecified bacterial dehydroxylase	2-Acetyl hydrolysis of 1-alkyl, 2-acetyl-glycerol-3-phosphocholine	quercetin	InChI=1S/C15H10O7/c16-7-4-10(19)12-11(5-7)22-15(14(21)13(12)20)6-1-2-8(17)9(18)3-6/h1-5,16-19,21H	InChIKey=REFJWTPEDVJJIY-UHFFFAOYSA-N	OC1=C(OC2=CC(=CC(=C2C1=O)O)O)C3=CC(=C(C=C3)O)O	2.4922
Quercetin	5280343	2	BTMR0037	BT00002	3,3',5,7-Tetrahydroxyflavone; 210560-14-8; 4H-1-Benzopyran-4-one, 3,5,7-trihydroxy-2-(3-hydroxyphenyl)-; 3,5,7-trihydroxy-2-(3-hydroxyphenyl)chromen-4-one; CHEMBL4639902; SCHEMBL14764207	9860659	InChI=1S/C15H10O6/c16-8-3-1-2-7(4-8)15-14(20)13(19)12-10(18)5-9(17)6-11(12)21-15/h1-6,16-18,20H	InChIKey=ABDQTIKKAYGHNV-UHFFFAOYSA-N	OC1=C(OC2=CC(=CC(=C2C1=O)O)O)C3=CC(=CC=C3)O	C15H10O6	286.048	2.7596	Gut microbial environment	Unspecified bacterial dehydroxylase	2-Hydroxylation of 1,4-disubstituted benzene	quercetin	InChI=1S/C15H10O7/c16-7-4-10(19)12-11(5-7)22-15(14(21)13(12)20)6-1-2-8(17)9(18)3-6/h1-5,16-19,21H	InChIKey=REFJWTPEDVJJIY-UHFFFAOYSA-N	OC1=C(OC2=CC(=CC(=C2C1=O)O)O)C3=CC(=C(C=C3)O)O	2.4922
Quercetin	5280343	3	BTMR1288	BT00003	SCHEMBL3734170	25165117	InChI=1S/C21H18O13/c22-7-4-9(24)12-11(5-7)32-18(15(27)13(12)25)6-1-2-8(23)10(3-6)33-21-17(29)14(26)16(28)19(34-21)20(30)31/h1-5,14,16-17,19,21-24,26-29H,(H,30,31)	InChIKey=LBJLXDMWOKJIPQ-UHFFFAOYSA-N	OC1=C(OC2=CC(=CC(=C2C1=O)O)O)C3=CC(=C(C=C3)O)OC4OC(C(O)C(O)C4O)C(O)=O	C21H18O13	478.075	0.796699	Gut microbial environment	SULFOTRANSFERASE	Decarboxylation of aromatic L-amino acid	quercetin	InChI=1S/C15H10O7/c16-7-4-10(19)12-11(5-7)22-15(14(21)13(12)20)6-1-2-8(17)9(18)3-6/h1-5,16-19,21H	InChIKey=REFJWTPEDVJJIY-UHFFFAOYSA-N	OC1=C(OC2=CC(=CC(=C2C1=O)O)O)C3=CC(=C(C=C3)O)O	2.4922
Quercetin	5280343	4	BTMR1288	BT00004	Quercetin 4'-o-glucuronide; SCHEMBL3739406; 2-Hydroxy-4-(3,5,7-trihydroxy-4-oxo-4H-1-benzopyran-2-yl)phenyl beta-D-glucopyranosiduronic acid	25165313	InChI=1S/C21H18O13/c22-7-4-9(24)12-11(5-7)32-18(15(27)13(12)25)6-1-2-10(8(23)3-6)33-21-17(29)14(26)16(28)19(34-21)20(30)31/h1-5,14,16-17,19,21-24,26-29H,(H,30,31)	InChIKey=OUQZCILJSVDJFB-UHFFFAOYSA-N	OC1=C(OC2=CC(=CC(=C2C1=O)O)O)C3=CC(=C(C=C3)OC4OC(C(O)C(O)C4O)C(O)=O)O	C21H18O13	478.075	0.796699	Gut microbial environment	SULFOTRANSFERASE	Decarboxylation of aromatic L-amino acid	quercetin	InChI=1S/C15H10O7/c16-7-4-10(19)12-11(5-7)22-15(14(21)13(12)20)6-1-2-8(17)9(18)3-6/h1-5,16-19,21H	InChIKey=REFJWTPEDVJJIY-UHFFFAOYSA-N	OC1=C(OC2=CC(=CC(=C2C1=O)O)O)C3=CC(=C(C=C3)O)O	2.4922
Quercetin	5280343	5	BTMR1288	BT00005	SCHEMBL3735251; FT-0674256	25165714	InChI=1S/C21H18O13/c22-8-2-1-6(3-9(8)23)18-15(27)13(25)12-10(24)4-7(5-11(12)33-18)32-21-17(29)14(26)16(28)19(34-21)20(30)31/h1-5,14,16-17,19,21-24,26-29H,(H,30,31)	InChIKey=JXWGCVLNCGCZRU-UHFFFAOYSA-N	OC1=C(OC2=CC(=CC(=C2C1=O)O)OC3OC(C(O)C(O)C3O)C(O)=O)C4=CC(=C(C=C4)O)O	C21H18O13	478.075	0.796699	Gut microbial environment	SULFOTRANSFERASE	Decarboxylation of aromatic L-amino acid	quercetin	InChI=1S/C15H10O7/c16-7-4-10(19)12-11(5-7)22-15(14(21)13(12)20)6-1-2-8(17)9(18)3-6/h1-5,16-19,21H	InChIKey=REFJWTPEDVJJIY-UHFFFAOYSA-N	OC1=C(OC2=CC(=CC(=C2C1=O)O)O)C3=CC(=C(C=C3)O)O	2.4922
Quercetin	5280343	6	BTMR1288	BT00006	6-[2-(3,4-Dihydroxyphenyl)-3,7-dihydroxy-4-oxochromen-5-yl]oxy-3,4,5-trihydroxyoxane-2-carboxylic acid	74978217	InChI=1S/C21H18O13/c22-7-4-10-12(13(25)15(27)18(32-10)6-1-2-8(23)9(24)3-6)11(5-7)33-21-17(29)14(26)16(28)19(34-21)20(30)31/h1-5,14,16-17,19,21-24,26-29H,(H,30,31)	InChIKey=QGUWJXBTZOYHDX-UHFFFAOYSA-N	OC1=C(OC2=CC(=CC(=C2C1=O)OC3OC(C(O)C(O)C3O)C(O)=O)O)C4=CC(=C(C=C4)O)O	C21H18O13	478.075	0.796699	Gut microbial environment	SULFOTRANSFERASE	Decarboxylation of aromatic L-amino acid	quercetin	InChI=1S/C15H10O7/c16-7-4-10(19)12-11(5-7)22-15(14(21)13(12)20)6-1-2-8(17)9(18)3-6/h1-5,16-19,21H	InChIKey=REFJWTPEDVJJIY-UHFFFAOYSA-N	OC1=C(OC2=CC(=CC(=C2C1=O)O)O)C3=CC(=C(C=C3)O)O	2.4922
Quercetin	5280343	7	BTMR0212	BT00007	Isorhamnetin; 480-19-3; 3-Methylquercetin; Isorhamnetol; Quercetin 3'-methyl ether; 3'-Methoxyquercetin; 3'-O-Methylquercetin; 3'-Methoxy-3,4',5,7-tetrahydroxyflavone; 3'-Methylquercetin; 3,5,7-Trihydroxy-2-(4-hydroxy-3-methoxyphenyl)-4H-chromen-4-one	5281654	InChI=1S/C16H12O7/c1-22-11-4-7(2-3-9(11)18)16-15(21)14(20)13-10(19)5-8(17)6-12(13)23-16/h2-6,17-19,21H,1H3	InChIKey=IZQSVPBOUDKVDZ-UHFFFAOYSA-N	OC1=C(OC2=CC(=CC(=C2C1=O)O)O)C3=CC(=C(C=C3)O)OC	C16H12O7	316.058	2.7432	Human	EC 2.1.1.6	Catechol O-methylation	quercetin	InChI=1S/C15H10O7/c16-7-4-10(19)12-11(5-7)22-15(14(21)13(12)20)6-1-2-8(17)9(18)3-6/h1-5,16-19,21H	InChIKey=REFJWTPEDVJJIY-UHFFFAOYSA-N	OC1=C(OC2=CC(=CC(=C2C1=O)O)O)C3=CC(=C(C=C3)O)O	2.4922
Quercetin	5280343	12	BTMR1288	BT00012	-		InChI=1S/C21H18O12/c22-8-5-10(23)12-11(6-8)32-18(15(26)13(12)24)7-2-1-3-9(4-7)31-21-17(28)14(25)16(27)19(33-21)20(29)30/h1-6,14,16-17,19,21-23,25-28H,(H,29,30)	InChIKey=OHNSOJDJFMWFPV-UHFFFAOYSA-N	OC1=C(OC2=CC(=CC(=C2C1=O)O)O)C3=CC(=CC=C3)OC4OC(C(O)C(O)C4O)C(O)=O	C21H18O12	462.08	1.0641	Gut microbial environment	SULFOTRANSFERASE	Decarboxylation of aromatic L-amino acid	3,3',5,7-Tetrahydroxyflavone	InChI=1S/C15H10O6/c16-8-3-1-2-7(4-8)15-14(20)13(19)12-10(18)5-9(17)6-11(12)21-15/h1-6,16-18,20H	InChIKey=ABDQTIKKAYGHNV-UHFFFAOYSA-N	OC1=C(OC2=CC(=CC(=C2C1=O)O)O)C3=CC(=CC=C3)O	2.7596
Quercetin	5280343	13	BTMR1288	BT00013	-		InChI=1S/C21H18O12/c22-8-3-1-2-7(4-8)18-15(26)13(24)12-10(23)5-9(6-11(12)32-18)31-21-17(28)14(25)16(27)19(33-21)20(29)30/h1-6,14,16-17,19,21-23,25-28H,(H,29,30)	InChIKey=BBCAXXUCPLJTGJ-UHFFFAOYSA-N	OC1=C(OC2=CC(=CC(=C2C1=O)O)OC3OC(C(O)C(O)C3O)C(O)=O)C4=CC(=CC=C4)O	C21H18O12	462.08	1.0641	Gut microbial environment	SULFOTRANSFERASE	Decarboxylation of aromatic L-amino acid	3,3',5,7-Tetrahydroxyflavone	InChI=1S/C15H10O6/c16-8-3-1-2-7(4-8)15-14(20)13(19)12-10(18)5-9(17)6-11(12)21-15/h1-6,16-18,20H	InChIKey=ABDQTIKKAYGHNV-UHFFFAOYSA-N	OC1=C(OC2=CC(=CC(=C2C1=O)O)O)C3=CC(=CC=C3)O	2.7596
Quercetin	5280343	14	BTMR1288	BT00014	-		InChI=1S/C21H18O12/c22-8-3-1-2-7(4-8)18-15(26)13(24)12-10(31-18)5-9(23)6-11(12)32-21-17(28)14(25)16(27)19(33-21)20(29)30/h1-6,14,16-17,19,21-23,25-28H,(H,29,30)	InChIKey=NUMQJEXHCDDAFI-UHFFFAOYSA-N	OC1=C(OC2=CC(=CC(=C2C1=O)OC3OC(C(O)C(O)C3O)C(O)=O)O)C4=CC(=CC=C4)O	C21H18O12	462.08	1.0641	Gut microbial environment	SULFOTRANSFERASE	Decarboxylation of aromatic L-amino acid	3,3',5,7-Tetrahydroxyflavone	InChI=1S/C15H10O6/c16-8-3-1-2-7(4-8)15-14(20)13(19)12-10(18)5-9(17)6-11(12)21-15/h1-6,16-18,20H	InChIKey=ABDQTIKKAYGHNV-UHFFFAOYSA-N	OC1=C(OC2=CC(=CC(=C2C1=O)O)O)C3=CC(=CC=C3)O	2.7596
Quercetin	5280343	15	BTMR0037	BT00015	3,5,7-Trihydroxy-2-(3-methoxyphenyl)chromen-4-one	131832912	InChI=1S/C16H12O6/c1-21-10-4-2-3-8(5-10)16-15(20)14(19)13-11(18)6-9(17)7-12(13)22-16/h2-7,17-18,20H,1H3	InChIKey=GSJDTGKZEFSTHC-UHFFFAOYSA-N	OC1=C(OC2=CC(=CC(=C2C1=O)O)O)C3=CC(=CC=C3)OC	C16H12O6	300.063	3.0106	Gut microbial environment	Unspecified bacterial dehydroxylase	2-Hydroxylation of 1,4-disubstituted benzene	Isorhamnetin	InChI=1S/C16H12O7/c1-22-11-4-7(2-3-9(11)18)16-15(21)14(20)13-10(19)5-8(17)6-12(13)23-16/h2-6,17-19,21H,1H3	InChIKey=IZQSVPBOUDKVDZ-UHFFFAOYSA-N	OC1=C(OC2=CC(=CC(=C2C1=O)O)O)C3=CC(=C(C=C3)O)OC	2.7432
Quercetin	5280343	16	BTMR1288	BT00016	SCHEMBL3731651	25165118	InChI=1S/C22H20O13/c1-32-11-4-7(19-16(27)14(25)13-9(24)5-8(23)6-12(13)33-19)2-3-10(11)34-22-18(29)15(26)17(28)20(35-22)21(30)31/h2-6,15,17-18,20,22-24,26-29H,1H3,(H,30,31)	InChIKey=NCHMCZDLVWDQLC-UHFFFAOYSA-N	OC1=C(OC2=CC(=CC(=C2C1=O)O)O)C3=CC(=C(C=C3)OC4OC(C(O)C(O)C4O)C(O)=O)OC	C22H20O13	492.09	1.0477	Gut microbial environment	SULFOTRANSFERASE	Decarboxylation of aromatic L-amino acid	Isorhamnetin	InChI=1S/C16H12O7/c1-22-11-4-7(2-3-9(11)18)16-15(21)14(20)13-10(19)5-8(17)6-12(13)23-16/h2-6,17-19,21H,1H3	InChIKey=IZQSVPBOUDKVDZ-UHFFFAOYSA-N	OC1=C(OC2=CC(=CC(=C2C1=O)O)O)C3=CC(=C(C=C3)O)OC	2.7432
Quercetin	5280343	17	BTMR1288	BT00017	SCHEMBL3742260	25165519	InChI=1S/C22H20O13/c1-32-11-4-7(2-3-9(11)23)19-16(27)14(25)13-10(24)5-8(6-12(13)34-19)33-22-18(29)15(26)17(28)20(35-22)21(30)31/h2-6,15,17-18,20,22-24,26-29H,1H3,(H,30,31)	InChIKey=BFNMTBBQGPCZCH-UHFFFAOYSA-N	OC1=C(OC2=CC(=CC(=C2C1=O)O)OC3OC(C(O)C(O)C3O)C(O)=O)C4=CC(=C(C=C4)O)OC	C22H20O13	492.09	1.0477	Gut microbial environment	SULFOTRANSFERASE	Decarboxylation of aromatic L-amino acid	Isorhamnetin	InChI=1S/C16H12O7/c1-22-11-4-7(2-3-9(11)18)16-15(21)14(20)13-10(19)5-8(17)6-12(13)23-16/h2-6,17-19,21H,1H3	InChIKey=IZQSVPBOUDKVDZ-UHFFFAOYSA-N	OC1=C(OC2=CC(=CC(=C2C1=O)O)O)C3=CC(=C(C=C3)O)OC	2.7432
Quercetin	5280343	18	BTMR1288	BT00018	-		InChI=1S/C22H20O13/c1-32-10-4-7(2-3-9(10)24)19-16(27)14(25)13-11(33-19)5-8(23)6-12(13)34-22-18(29)15(26)17(28)20(35-22)21(30)31/h2-6,15,17-18,20,22-24,26-29H,1H3,(H,30,31)	InChIKey=FYMFJKXUXUEUDJ-UHFFFAOYSA-N	OC1=C(OC2=CC(=CC(=C2C1=O)OC3OC(C(O)C(O)C3O)C(O)=O)O)C4=CC(=C(C=C4)O)OC	C22H20O13	492.09	1.0477	Gut microbial environment	SULFOTRANSFERASE	Decarboxylation of aromatic L-amino acid	Isorhamnetin	InChI=1S/C16H12O7/c1-22-11-4-7(2-3-9(11)18)16-15(21)14(20)13-10(19)5-8(17)6-12(13)23-16/h2-6,17-19,21H,1H3	InChIKey=IZQSVPBOUDKVDZ-UHFFFAOYSA-N	OC1=C(OC2=CC(=CC(=C2C1=O)O)O)C3=CC(=C(C=C3)O)OC	2.7432
Quercetin	5280343	21	BTMR1288	BT00021	-		InChI=1S/C22H20O12/c1-31-9-4-2-3-8(5-9)19-16(26)14(24)13-11(23)6-10(7-12(13)33-19)32-22-18(28)15(25)17(27)20(34-22)21(29)30/h2-7,15,17-18,20,22-23,25-28H,1H3,(H,29,30)	InChIKey=ZEHBXPQYGNJEPO-UHFFFAOYSA-N	OC1=C(OC2=CC(=CC(=C2C1=O)O)OC3OC(C(O)C(O)C3O)C(O)=O)C4=CC(=CC=C4)OC	C22H20O12	476.095	1.3151	Gut microbial environment	SULFOTRANSFERASE	Decarboxylation of aromatic L-amino acid	InChIKey=GSJDTGKZEFSTHC-UHFFFAOYSA-N	InChI=1S/C16H12O6/c1-21-10-4-2-3-8(5-10)16-15(20)14(19)13-11(18)6-9(17)7-12(13)22-16/h2-7,17-18,20H,1H3	InChIKey=GSJDTGKZEFSTHC-UHFFFAOYSA-N	OC1=C(OC2=CC(=CC(=C2C1=O)O)O)C3=CC(=CC=C3)OC	3.0106
Quercetin	5280343	22	BTMR1288	BT00022	-		InChI=1S/C22H20O12/c1-31-10-4-2-3-8(5-10)19-16(26)14(24)13-11(32-19)6-9(23)7-12(13)33-22-18(28)15(25)17(27)20(34-22)21(29)30/h2-7,15,17-18,20,22-23,25-28H,1H3,(H,29,30)	InChIKey=ACKFWSAAVNOCDD-UHFFFAOYSA-N	OC1=C(OC2=CC(=CC(=C2C1=O)OC3OC(C(O)C(O)C3O)C(O)=O)O)C4=CC(=CC=C4)OC	C22H20O12	476.095	1.3151	Gut microbial environment	SULFOTRANSFERASE	Decarboxylation of aromatic L-amino acid	InChIKey=GSJDTGKZEFSTHC-UHFFFAOYSA-N	InChI=1S/C16H12O6/c1-21-10-4-2-3-8(5-10)16-15(20)14(19)13-11(18)6-9(17)7-12(13)22-16/h2-7,17-18,20H,1H3	InChIKey=GSJDTGKZEFSTHC-UHFFFAOYSA-N	OC1=C(OC2=CC(=CC(=C2C1=O)O)O)C3=CC(=CC=C3)OC	3.0106
Serotonin	5202	1	BTMR0166	BT00001	FT-0674555	92024164	InChI=1S/C16H20N2O7/c17-4-3-7-6-18-10-2-1-8(5-9(7)10)24-16-13(21)11(19)12(20)14(25-16)15(22)23/h1-2,5-6,11-14,16,18-21H,3-4,17H2,(H,22,23)	InChIKey=QALKNDMLQRCLGT-UHFFFAOYSA-N	NCCC1=CNC2=C1C=C(OC3OC(C(O)C(O)C3O)C(O)=O)C=C2	C16H20N2O7	352.127	-0.41229	Gut microbial environment	Bacterial UDP-glucuronosyltransferase	Aromatic OH-glucuronidation	serotonin	InChI=1S/C10H12N2O/c11-4-3-7-6-12-10-2-1-8(13)5-9(7)10/h1-2,5-6,12-13H,3-4,11H2	InChIKey=QZAYGJVTTNCVMB-UHFFFAOYSA-N	NCCC1=CNC2=C1C=C(O)C=C2	0.56
Serotonin	5202	2	BTMR9272	BT00002	5-METHOXYTRYPTAMINE; 608-07-1; 2-(5-Methoxy-1H-indol-3-yl)ethanamine; Mexamine; 3-(2-Aminoethyl)-5-methoxyindole; Methoxytryptamine; Mexamine base; 5MOT; 1H-Indole-3-ethanamine, 5-methoxy-; 5-Mot	1833	InChI=1S/C11H14N2O/c1-14-9-2-3-11-10(6-9)8(4-5-12)7-13-11/h2-3,6-7,13H,4-5,12H2,1H3	InChIKey=JTEJPPKMYBDEMY-UHFFFAOYSA-N	COC1=CC2=C(NC=C2CCN)C=C1	C11H14N2O	190.111	1.41	Human	HemK methyltransferase family member 1	Methylation	serotonin	InChI=1S/C10H12N2O/c11-4-3-7-6-12-10-2-1-8(13)5-9(7)10/h1-2,5-6,12-13H,3-4,11H2	InChIKey=QZAYGJVTTNCVMB-UHFFFAOYSA-N	NCCC1=CNC2=C1C=C(O)C=C2	0.56
Serotonin	5202	3	BTMR9272	BT00003	tetrahydrofolic acid; tetrahydrafolate; (6S)-tetrahydrofolate; tetra-H-folate; 5,6,7,8-tetrahydrofolate; 5,6,7,8-tetrahydrofolic acid; tetrahydropteroyl mono-L-glutamate; SCHEMBL258530; SCHEMBL15263902	135801111	InChI=1S/C19H23N7O6/c20-19-25-15-14(17(30)26-19)23-11(8-22-15)7-21-10-3-1-9(2-4-10)16(29)24-12(18(31)32)5-6-13(27)28/h1-4,11-12,21,23H,5-8H2,(H,24,29)(H,27,28)(H,31,32)(H4,20,22,25,26,30)/t11-,12?/m0/s1	InChIKey=MSTNYGQPCMXVAQ-PXYINDEMSA-N	NC1=NC(=O)C2=C(NC[C@H](CNC3=CC=C(C=C3)C(=O)NC(CCC(O)=O)C(O)=O)N2)N1	C19H23N7O6	445.171	-0.96	Human	HemK methyltransferase family member 1	Methylation	serotonin	InChI=1S/C10H12N2O/c11-4-3-7-6-12-10-2-1-8(13)5-9(7)10/h1-2,5-6,12-13H,3-4,11H2	InChIKey=QZAYGJVTTNCVMB-UHFFFAOYSA-N	NCCC1=CNC2=C1C=C(O)C=C2	0.56
Momordicoside K	57330180	1	BTMR0643	BT00001	3,7-Dihydroxy-25-methoxycucurbita-5,23-dien-19-al; CHEBI:171983; 3,7-dihydroxy-17-[(E)-6-methoxy-6-methylhept-4-en-2-yl]-4,4,13,14-tetramethyl-2,3,7,8,10,11,12,15,16,17-decahydro-1H-cyclopenta[a]phenanthrene-9-carbaldehyde	14807340	InChI=1S/C31H50O4/c1-20(10-9-14-27(2,3)35-8)21-13-15-30(7)26-24(33)18-23-22(11-12-25(34)28(23,4)5)31(26,19-32)17-16-29(21,30)6/h9,14,18-22,24-26,33-34H,10-13,15-17H2,1-8H3/b14-9+	InChIKey=AEUOCNAZOMRXEC-NTEUORMPSA-N	CC(CC=CC(C)(C)OC)C1CCC2(C1(CCC3(C2C(C=C4C3CCC(C4(C)C)O)O)C=O)C)C	C31H50O4	486.371	5.0542	Gut microbial environment	EC 3.2.1.X	Glycoside hydrolysis	InChIKey=HPSVQEWDZSDXRG-UHFFFAOYSA-N	InChI=1S/C37H60O9/c1-21(10-9-14-33(2,3)44-8)22-13-15-36(7)31-25(45-32-30(43)29(42)28(41)26(19-38)46-32)18-24-23(11-12-27(40)34(24,4)5)37(31,20-39)17-16-35(22,36)6/h9,14,18,20-23,25-32,38,40-43H,10-13,15-17,19H2,1-8H3	InChIKey=HPSVQEWDZSDXRG-UHFFFAOYSA-N	C(C(C(C(=C(C(C([H])([H])[H])(C([H])([H])[H])OC([H])([H])[H])[H])[H])([H])[H])(C1(C(C(C2(C1(C(C(C3(C2(C(C(=C4C3(C(C(C(C4(C([H])([H])[H])C([H])([H])[H])(O[H])[H])([H])[H])([H])[H])[H])[H])(OC5(C(C(C(C(O5)(C(O[H])([H])[H])[H])(O[H])[H])(O[H])[H])(O[H])[H])[H])[H])[H])C(=O)[H])([H])[H])([H])[H])C([H])([H])[H])C([H])([H])[H])([H])[H])([H])[H])[H])[H])([H])([H])[H]
Momordicoside K	57330180	3	BTMR0157	BT00003	-		InChI=1S/C43H68O15/c1-21(10-9-14-39(2,3)54-8)22-13-15-42(7)35-25(55-37-32(50)29(47)28(46)26(19-44)56-37)18-24-23(43(35,20-45)17-16-41(22,42)6)11-12-27(40(24,4)5)57-38-33(51)30(48)31(49)34(58-38)36(52)53/h9,14,18,20-23,25-35,37-38,44,46-51H,10-13,15-17,19H2,1-8H3,(H,52,53)/b14-9+	InChIKey=UZWSWQRMSNZCNX-NTEUORMPSA-N	CC(CC=CC(C)(C)OC)C1CCC2(C1(CCC3(C2C(C=C4C3CCC(C4(C)C)OC5OC(C(C(C5O)O)O)C(O)=O)OC6C(C(C(C(O6)CO)O)O)O)C=O)C)C	C43H68O15	824.456	1.7693	Gut microbial environment	Bacterial UDP-glucuronosyltransferase	3-OH-Glucuronidation of sterol	InChIKey=HPSVQEWDZSDXRG-UHFFFAOYSA-N	InChI=1S/C37H60O9/c1-21(10-9-14-33(2,3)44-8)22-13-15-36(7)31-25(45-32-30(43)29(42)28(41)26(19-38)46-32)18-24-23(11-12-27(40)34(24,4)5)37(31,20-39)17-16-35(22,36)6/h9,14,18,20-23,25-32,38,40-43H,10-13,15-17,19H2,1-8H3	InChIKey=HPSVQEWDZSDXRG-UHFFFAOYSA-N	C(C(C(C(=C(C(C([H])([H])[H])(C([H])([H])[H])OC([H])([H])[H])[H])[H])([H])[H])(C1(C(C(C2(C1(C(C(C3(C2(C(C(=C4C3(C(C(C(C4(C([H])([H])[H])C([H])([H])[H])(O[H])[H])([H])[H])([H])[H])[H])[H])(OC5(C(C(C(C(O5)(C(O[H])([H])[H])[H])(O[H])[H])(O[H])[H])(O[H])[H])[H])[H])[H])C(=O)[H])([H])[H])([H])[H])C([H])([H])[H])C([H])([H])[H])([H])[H])([H])[H])[H])[H])([H])([H])[H]
Momordicoside K	57330180	4	BTMR0503	BT00004	-		InChI=1S/C37H60O12S/c1-21(10-9-14-33(2,3)46-8)22-13-15-36(7)31-25(47-32-30(42)29(41)28(40)26(19-38)48-32)18-24-23(37(31,20-39)17-16-35(22,36)6)11-12-27(34(24,4)5)49-50(43,44)45/h9,14,18,20-23,25-32,38,40-42H,10-13,15-17,19H2,1-8H3,(H,43,44,45)/b14-9+	InChIKey=FOMSQYXBFQHOIO-NTEUORMPSA-N	CC(CC=CC(C)(C)OC)C1CCC2(C1(CCC3(C2C(C=C4C3CCC(C4(C)C)OS(O)(=O)=O)OC5C(C(C(C(O5)CO)O)O)O)C=O)C)C	C37H60O12S	728.38	2.728	Gut microbial environment	SULFOTRANSFERASE	3-OH-Sulfation of sterol	InChIKey=HPSVQEWDZSDXRG-UHFFFAOYSA-N	InChI=1S/C37H60O9/c1-21(10-9-14-33(2,3)44-8)22-13-15-36(7)31-25(45-32-30(43)29(42)28(41)26(19-38)46-32)18-24-23(11-12-27(40)34(24,4)5)37(31,20-39)17-16-35(22,36)6/h9,14,18,20-23,25-32,38,40-43H,10-13,15-17,19H2,1-8H3	InChIKey=HPSVQEWDZSDXRG-UHFFFAOYSA-N	C(C(C(C(=C(C(C([H])([H])[H])(C([H])([H])[H])OC([H])([H])[H])[H])[H])([H])[H])(C1(C(C(C2(C1(C(C(C3(C2(C(C(=C4C3(C(C(C(C4(C([H])([H])[H])C([H])([H])[H])(O[H])[H])([H])[H])([H])[H])[H])[H])(OC5(C(C(C(C(O5)(C(O[H])([H])[H])[H])(O[H])[H])(O[H])[H])(O[H])[H])[H])[H])[H])C(=O)[H])([H])[H])([H])[H])C([H])([H])[H])C([H])([H])[H])([H])[H])([H])[H])[H])[H])([H])([H])[H]
Momordicoside K	57330180	12	BTMR0050	BT00012	-		InChI=1S/C31H50O5/c1-19(10-9-14-27(2,3)36-8)20-13-15-30(7)25-23(32)18-22-21(11-12-24(33)28(22,4)5)31(25,26(34)35)17-16-29(20,30)6/h9,14,18-21,23-25,32-33H,10-13,15-17H2,1-8H3,(H,34,35)/b14-9+	InChIKey=UCIMZVDPNUJPBE-NTEUORMPSA-N	CC(CC=CC(C)(C)OC)C1CCC2(C1(CCC3(C2C(C=C4C3CCC(C4(C)C)O)O)C(=O)O)C)C	C31H50O5	502.366	5.0068	Gut microbial environment	Unspecified gut bacterial enzyme	Aldehyde oxidation	InChIKey=AEUOCNAZOMRXEC-UHFFFAOYSA-N	InChI=1S/C31H50O4/c1-20(10-9-14-27(2,3)35-8)21-13-15-30(7)26-24(33)18-23-22(11-12-25(34)28(23,4)5)31(26,19-32)17-16-29(21,30)6/h9,14,18-22,24-26,33-34H,10-13,15-17H2,1-8H3	InChIKey=AEUOCNAZOMRXEC-UHFFFAOYSA-N	C(C(C(C(=C(C(C([H])([H])[H])(C([H])([H])[H])OC([H])([H])[H])[H])[H])([H])[H])(C1(C(C(C2(C1(C(C(C3(C2(C(C(=C4C3(C(C(C(C4(C([H])([H])[H])C([H])([H])[H])(O[H])[H])([H])[H])([H])[H])[H])[H])(O[H])[H])[H])C(=O)[H])([H])[H])([H])[H])C([H])([H])[H])C([H])([H])[H])([H])[H])([H])[H])[H])[H])([H])([H])[H]
Momordicoside K	57330180	13	BTMR0157	BT00013	-		InChI=1S/C37H58O10/c1-20(10-9-14-33(2,3)45-8)21-13-15-36(7)30-24(39)18-23-22(37(30,19-38)17-16-35(21,36)6)11-12-25(34(23,4)5)46-32-28(42)26(40)27(41)29(47-32)31(43)44/h9,14,18-22,24-30,32,39-42H,10-13,15-17H2,1-8H3,(H,43,44)/b14-9+	InChIKey=YDXGNAQCLPFEDD-NTEUORMPSA-N	CC(CC=CC(C)(C)OC)C1CCC2(C1(CCC3(C2C(C=C4C3CCC(C4(C)C)OC5OC(C(C(C5O)O)O)C(O)=O)O)C=O)C)C	C37H58O10	662.403	3.5162	Gut microbial environment	Bacterial UDP-glucuronosyltransferase	3-OH-Glucuronidation of sterol	InChIKey=AEUOCNAZOMRXEC-UHFFFAOYSA-N	InChI=1S/C31H50O4/c1-20(10-9-14-27(2,3)35-8)21-13-15-30(7)26-24(33)18-23-22(11-12-25(34)28(23,4)5)31(26,19-32)17-16-29(21,30)6/h9,14,18-22,24-26,33-34H,10-13,15-17H2,1-8H3	InChIKey=AEUOCNAZOMRXEC-UHFFFAOYSA-N	C(C(C(C(=C(C(C([H])([H])[H])(C([H])([H])[H])OC([H])([H])[H])[H])[H])([H])[H])(C1(C(C(C2(C1(C(C(C3(C2(C(C(=C4C3(C(C(C(C4(C([H])([H])[H])C([H])([H])[H])(O[H])[H])([H])[H])([H])[H])[H])[H])(O[H])[H])[H])C(=O)[H])([H])[H])([H])[H])C([H])([H])[H])C([H])([H])[H])([H])[H])([H])[H])[H])[H])([H])([H])[H]
Momordicoside K	57330180	14	BTMR0161	BT00014	-		InChI=1S/C37H58O10/c1-20(10-9-14-33(2,3)45-8)21-13-15-36(7)30-24(46-32-28(42)26(40)27(41)29(47-32)31(43)44)18-23-22(11-12-25(39)34(23,4)5)37(30,19-38)17-16-35(21,36)6/h9,14,18-22,24-30,32,39-42H,10-13,15-17H2,1-8H3,(H,43,44)/b14-9+	InChIKey=XKUFCSVKTAYNKV-NTEUORMPSA-N	CC(CC=CC(C)(C)OC)C1CCC2(C1(CCC3(C2C(C=C4C3CCC(C4(C)C)O)OC5OC(C(C(C5O)O)O)C(O)=O)C=O)C)C	C37H58O10	662.403	3.5162	Gut microbial environment	Bacterial UDP-glucuronosyltransferase	7-OH-Glucuronidation of sterol	InChIKey=AEUOCNAZOMRXEC-UHFFFAOYSA-N	InChI=1S/C31H50O4/c1-20(10-9-14-27(2,3)35-8)21-13-15-30(7)26-24(33)18-23-22(11-12-25(34)28(23,4)5)31(26,19-32)17-16-29(21,30)6/h9,14,18-22,24-26,33-34H,10-13,15-17H2,1-8H3	InChIKey=AEUOCNAZOMRXEC-UHFFFAOYSA-N	C(C(C(C(=C(C(C([H])([H])[H])(C([H])([H])[H])OC([H])([H])[H])[H])[H])([H])[H])(C1(C(C(C2(C1(C(C(C3(C2(C(C(=C4C3(C(C(C(C4(C([H])([H])[H])C([H])([H])[H])(O[H])[H])([H])[H])([H])[H])[H])[H])(O[H])[H])[H])C(=O)[H])([H])[H])([H])[H])C([H])([H])[H])C([H])([H])[H])([H])[H])([H])[H])[H])[H])([H])([H])[H]
Momordicoside K	57330180	15	BTMR0503	BT00015	-		InChI=1S/C31H50O7S/c1-20(10-9-14-27(2,3)37-8)21-13-15-30(7)26-24(33)18-23-22(31(26,19-32)17-16-29(21,30)6)11-12-25(28(23,4)5)38-39(34,35)36/h9,14,18-22,24-26,33H,10-13,15-17H2,1-8H3,(H,34,35,36)/b14-9+	InChIKey=DPCIJVHBPWXERY-NTEUORMPSA-N	CC(CC=CC(C)(C)OC)C1CCC2(C1(CCC3(C2C(C=C4C3CCC(C4(C)C)OS(O)(=O)=O)O)C=O)C)C	C31H50O7S	566.328	4.4749	Gut microbial environment	SULFOTRANSFERASE	3-OH-Sulfation of sterol	InChIKey=AEUOCNAZOMRXEC-UHFFFAOYSA-N	InChI=1S/C31H50O4/c1-20(10-9-14-27(2,3)35-8)21-13-15-30(7)26-24(33)18-23-22(11-12-25(34)28(23,4)5)31(26,19-32)17-16-29(21,30)6/h9,14,18-22,24-26,33-34H,10-13,15-17H2,1-8H3	InChIKey=AEUOCNAZOMRXEC-UHFFFAOYSA-N	C(C(C(C(=C(C(C([H])([H])[H])(C([H])([H])[H])OC([H])([H])[H])[H])[H])([H])[H])(C1(C(C(C2(C1(C(C(C3(C2(C(C(=C4C3(C(C(C(C4(C([H])([H])[H])C([H])([H])[H])(O[H])[H])([H])[H])([H])[H])[H])[H])(O[H])[H])[H])C(=O)[H])([H])[H])([H])[H])C([H])([H])[H])C([H])([H])[H])([H])[H])([H])[H])[H])[H])([H])([H])[H]
Momordicoside K	57330180	16	BTMR0504	BT00016	-		InChI=1S/C31H50O7S/c1-20(10-9-14-27(2,3)37-8)21-13-15-30(7)26-24(38-39(34,35)36)18-23-22(11-12-25(33)28(23,4)5)31(26,19-32)17-16-29(21,30)6/h9,14,18-22,24-26,33H,10-13,15-17H2,1-8H3,(H,34,35,36)/b14-9+	InChIKey=SYCUTGWKKUVHCU-NTEUORMPSA-N	CC(CC=CC(C)(C)OC)C1CCC2(C1(CCC3(C2C(C=C4C3CCC(C4(C)C)O)OS(O)(=O)=O)C=O)C)C	C31H50O7S	566.328	4.4749	Gut microbial environment	SULFOTRANSFERASE	7-OH-Sulfation of sterol	InChIKey=AEUOCNAZOMRXEC-UHFFFAOYSA-N	InChI=1S/C31H50O4/c1-20(10-9-14-27(2,3)35-8)21-13-15-30(7)26-24(33)18-23-22(11-12-25(34)28(23,4)5)31(26,19-32)17-16-29(21,30)6/h9,14,18-22,24-26,33-34H,10-13,15-17H2,1-8H3	InChIKey=AEUOCNAZOMRXEC-UHFFFAOYSA-N	C(C(C(C(=C(C(C([H])([H])[H])(C([H])([H])[H])OC([H])([H])[H])[H])[H])([H])[H])(C1(C(C(C2(C1(C(C(C3(C2(C(C(=C4C3(C(C(C(C4(C([H])([H])[H])C([H])([H])[H])(O[H])[H])([H])[H])([H])[H])[H])[H])(O[H])[H])[H])C(=O)[H])([H])[H])([H])[H])C([H])([H])[H])C([H])([H])[H])([H])[H])([H])[H])[H])[H])([H])([H])[H]
Momordicoside K	57330180	17	BTMR0167	BT00017	-		InChI=1S/C37H58O11/c1-19(10-9-14-33(2,3)46-8)20-13-15-36(7)29-23(38)18-22-21(11-12-24(39)34(22,4)5)37(29,17-16-35(20,36)6)32(45)48-31-27(42)25(40)26(41)28(47-31)30(43)44/h9,14,18-21,23-29,31,38-42H,10-13,15-17H2,1-8H3,(H,43,44)/b14-9+	InChIKey=LPBMWUKOFRAMET-NTEUORMPSA-N	CC(CC=CC(C)(C)OC)C1CCC2(C1(CCC3(C2C(C=C4C3CCC(C4(C)C)O)O)C(=O)OC5OC(C(O)C(O)C5O)C(O)=O)C)C	C37H58O11	678.398	3.3113	Gut microbial environment	Bacterial UDP-glucuronosyltransferase	O-Glucuronidation of aliphatic acid	InChIKey=UCIMZVDPNUJPBE-UHFFFAOYSA-N	InChI=1S/C31H50O5/c1-19(10-9-14-27(2,3)36-8)20-13-15-30(7)25-23(32)18-22-21(11-12-24(33)28(22,4)5)31(25,26(34)35)17-16-29(20,30)6/h9,14,18-21,23-25,32-33H,10-13,15-17H2,1-8H3,(H,34,35)	InChIKey=UCIMZVDPNUJPBE-UHFFFAOYSA-N	CC(CC=CC(C)(C)OC)C1CCC2(C1(CCC3(C2C(C=C4C3CCC(C4(C)C)O)O)C(=O)O)C)C
Momordicoside K	57330180	18	BTMR0157	BT00018	-		InChI=1S/C37H58O11/c1-19(10-9-14-33(2,3)46-8)20-13-15-36(7)29-23(38)18-22-21(37(29,32(44)45)17-16-35(20,36)6)11-12-24(34(22,4)5)47-31-27(41)25(39)26(40)28(48-31)30(42)43/h9,14,18-21,23-29,31,38-41H,10-13,15-17H2,1-8H3,(H,42,43)(H,44,45)/b14-9+	InChIKey=DYUKQTUKTWGLPF-NTEUORMPSA-N	CC(CC=CC(C)(C)OC)C1CCC2(C1(CCC3(C2C(C=C4C3CCC(C4(C)C)OC5OC(C(C(C5O)O)O)C(O)=O)O)C(=O)O)C)C	C37H58O11	678.398	3.4688	Gut microbial environment	Bacterial UDP-glucuronosyltransferase	3-OH-Glucuronidation of sterol	InChIKey=UCIMZVDPNUJPBE-UHFFFAOYSA-N	InChI=1S/C31H50O5/c1-19(10-9-14-27(2,3)36-8)20-13-15-30(7)25-23(32)18-22-21(11-12-24(33)28(22,4)5)31(25,26(34)35)17-16-29(20,30)6/h9,14,18-21,23-25,32-33H,10-13,15-17H2,1-8H3,(H,34,35)	InChIKey=UCIMZVDPNUJPBE-UHFFFAOYSA-N	CC(CC=CC(C)(C)OC)C1CCC2(C1(CCC3(C2C(C=C4C3CCC(C4(C)C)O)O)C(=O)O)C)C
Momordicoside K	57330180	19	BTMR0161	BT00019	-		InChI=1S/C37H58O11/c1-19(10-9-14-33(2,3)46-8)20-13-15-36(7)29-23(47-31-27(41)25(39)26(40)28(48-31)30(42)43)18-22-21(11-12-24(38)34(22,4)5)37(29,32(44)45)17-16-35(20,36)6/h9,14,18-21,23-29,31,38-41H,10-13,15-17H2,1-8H3,(H,42,43)(H,44,45)/b14-9+	InChIKey=VWSPXILTAGTXBY-NTEUORMPSA-N	CC(CC=CC(C)(C)OC)C1CCC2(C1(CCC3(C2C(C=C4C3CCC(C4(C)C)O)OC5OC(C(C(C5O)O)O)C(O)=O)C(=O)O)C)C	C37H58O11	678.398	3.4688	Gut microbial environment	Bacterial UDP-glucuronosyltransferase	7-OH-Glucuronidation of sterol	InChIKey=UCIMZVDPNUJPBE-UHFFFAOYSA-N	InChI=1S/C31H50O5/c1-19(10-9-14-27(2,3)36-8)20-13-15-30(7)25-23(32)18-22-21(11-12-24(33)28(22,4)5)31(25,26(34)35)17-16-29(20,30)6/h9,14,18-21,23-25,32-33H,10-13,15-17H2,1-8H3,(H,34,35)	InChIKey=UCIMZVDPNUJPBE-UHFFFAOYSA-N	CC(CC=CC(C)(C)OC)C1CCC2(C1(CCC3(C2C(C=C4C3CCC(C4(C)C)O)O)C(=O)O)C)C
Momordicoside K	57330180	20	BTMR0503	BT00020	-		InChI=1S/C31H50O8S/c1-19(10-9-14-27(2,3)38-8)20-13-15-30(7)25-23(32)18-22-21(31(25,26(33)34)17-16-29(20,30)6)11-12-24(28(22,4)5)39-40(35,36)37/h9,14,18-21,23-25,32H,10-13,15-17H2,1-8H3,(H,33,34)(H,35,36,37)/b14-9+	InChIKey=XTENXHJSTDGMJC-NTEUORMPSA-N	CC(CC=CC(C)(C)OC)C1CCC2(C1(CCC3(C2C(C=C4C3CCC(C4(C)C)OS(O)(=O)=O)O)C(=O)O)C)C	C31H50O8S	582.323	4.4275	Gut microbial environment	SULFOTRANSFERASE	3-OH-Sulfation of sterol	InChIKey=UCIMZVDPNUJPBE-UHFFFAOYSA-N	InChI=1S/C31H50O5/c1-19(10-9-14-27(2,3)36-8)20-13-15-30(7)25-23(32)18-22-21(11-12-24(33)28(22,4)5)31(25,26(34)35)17-16-29(20,30)6/h9,14,18-21,23-25,32-33H,10-13,15-17H2,1-8H3,(H,34,35)	InChIKey=UCIMZVDPNUJPBE-UHFFFAOYSA-N	CC(CC=CC(C)(C)OC)C1CCC2(C1(CCC3(C2C(C=C4C3CCC(C4(C)C)O)O)C(=O)O)C)C
Momordicoside K	57330180	21	BTMR0504	BT00021	-		InChI=1S/C31H50O8S/c1-19(10-9-14-27(2,3)38-8)20-13-15-30(7)25-23(39-40(35,36)37)18-22-21(11-12-24(32)28(22,4)5)31(25,26(33)34)17-16-29(20,30)6/h9,14,18-21,23-25,32H,10-13,15-17H2,1-8H3,(H,33,34)(H,35,36,37)/b14-9+	InChIKey=BDNCDJBXZXGTLV-NTEUORMPSA-N	CC(CC=CC(C)(C)OC)C1CCC2(C1(CCC3(C2C(C=C4C3CCC(C4(C)C)O)OS(O)(=O)=O)C(=O)O)C)C	C31H50O8S	582.323	4.4275	Gut microbial environment	SULFOTRANSFERASE	7-OH-Sulfation of sterol	InChIKey=UCIMZVDPNUJPBE-UHFFFAOYSA-N	InChI=1S/C31H50O5/c1-19(10-9-14-27(2,3)36-8)20-13-15-30(7)25-23(32)18-22-21(11-12-24(33)28(22,4)5)31(25,26(34)35)17-16-29(20,30)6/h9,14,18-21,23-25,32-33H,10-13,15-17H2,1-8H3,(H,34,35)	InChIKey=UCIMZVDPNUJPBE-UHFFFAOYSA-N	CC(CC=CC(C)(C)OC)C1CCC2(C1(CCC3(C2C(C=C4C3CCC(C4(C)C)O)O)C(=O)O)C)C
Cholesterol	5997	1	BTMR0157	BT00001	6-[[10,13-dimethyl-17-(6-methylheptan-2-yl)-2,3,4,7,8,9,11,12,14,15,16,17-dodecahydro-1H-cyclopenta[a]phenanthren-3-yl]oxy]-3,4,5-trihydroxyoxane-2-carboxylic acid	21954152	InChI=1S/C33H54O7/c1-18(2)7-6-8-19(3)23-11-12-24-22-10-9-20-17-21(13-15-32(20,4)25(22)14-16-33(23,24)5)39-31-28(36)26(34)27(35)29(40-31)30(37)38/h9,18-19,21-29,31,34-36H,6-8,10-17H2,1-5H3,(H,37,38)	InChIKey=IJLBJBCDNYOWPJ-UHFFFAOYSA-N	C1(CC2=CCC3C4CCC(C(CCCC(C)C)C)C4(CCC3C2(CC1)C)C)OC5OC(C(C(C5O)O)O)C(O)=O	C33H54O7	562.387	5.8381	Gut microbial environment	Bacterial UDP-glucuronosyltransferase	3-OH-Glucuronidation of sterol	Cholest-5-en-3-ol	InChI=1S/C27H46O/c1-18(2)7-6-8-19(3)23-11-12-24-22-10-9-20-17-21(28)13-15-26(20,4)25(22)14-16-27(23,24)5/h9,18-19,21-25,28H,6-8,10-17H2,1-5H3	InChIKey=HVYWMOMLDIMFJA-UHFFFAOYSA-N	C1(CC2=CCC3C4CCC(C(CCCC(C)C)C)C4(CCC3C2(CC1)C)C)O	7.3761
Cholesterol	5997	2	BTMR0503	BT00002	1491-95-8; [10,13-dimethyl-17-(6-methylheptan-2-yl)-2,3,4,7,8,9,11,12,14,15,16,17-dodecahydro-1H-cyclopenta[a]phenanthren-3-yl] hydrogen sulfate; DTXSID70401323; ST 27:1;O;S; FT-0775146; (3S,8S,9S,10R,13R,14S,17R)-10,13-DIMETHYL-17-[(2R)-6-METHYLHEPTAN-2-YL]-3-SULFOOXY-2,3,4,7,8,9,11,12,14,15,16,17-DODECAHYDRO-1H-CYCLOPENTA[A]PHENANTHRENE	4259412	InChI=1S/C27H46O4S/c1-18(2)7-6-8-19(3)23-11-12-24-22-10-9-20-17-21(31-32(28,29)30)13-15-26(20,4)25(22)14-16-27(23,24)5/h9,18-19,21-25H,6-8,10-17H2,1-5H3,(H,28,29,30)	InChIKey=BHYOQNUELFTYRT-UHFFFAOYSA-N	C1(CC2=CCC3C4CCC(C(CCCC(C)C)C)C4(CCC3C2(CC1)C)C)OS(O)(=O)=O	C27H46O4S	466.312	6.7968	Gut microbial environment	SULFOTRANSFERASE	3-OH-Sulfation of sterol	Cholest-5-en-3-ol	InChI=1S/C27H46O/c1-18(2)7-6-8-19(3)23-11-12-24-22-10-9-20-17-21(28)13-15-26(20,4)25(22)14-16-27(23,24)5/h9,18-19,21-25,28H,6-8,10-17H2,1-5H3	InChIKey=HVYWMOMLDIMFJA-UHFFFAOYSA-N	C1(CC2=CCC3C4CCC(C(CCCC(C)C)C)C4(CCC3C2(CC1)C)C)O	7.3761
Vicine	135413566	2	BTMR0643	BT00002	Divicine; 2,4-diamino-5,6-dihydroxypyrimidine; 2,6-diamino-4,5-pyrimidinediol; DIVICINE [MI]; 60337-65-7; 1I0JQQ440Q; 2,6-diamine-5-hydroxy-4(3H)-pyrimidinone; DTXSID50878736; 2,6-diamino-5-hydroxypyrimidin-4(1H)-one; 4,5-PYRIMIDINEDIONE, 2,6-DIAMINO-3,6-DIHYDRO-	135469282	InChI=1S/C4H6N4O2/c5-2-1(9)3(10)8-4(6)7-2/h9H,(H5,5,6,7,8,10)	InChIKey=ZMWZGZSARWJATP-UHFFFAOYSA-N	OC1=C(N=C(NC1=O)N)N	C4H6N4O2	142.049	-0.9268	Gut microbial environment	EC 3.2.1.X	Glycoside hydrolysis	Vicine?	InChI=1S/C10H16N4O7/c11-7-6(8(19)14-10(12)13-7)21-9-5(18)4(17)3(16)2(1-15)20-9/h2-5,9,15-18H,1H2,(H5,11,12,13,14,19)	InChIKey=KGNGTSCIQCLKEH-UHFFFAOYSA-N	C(C1C(C(C(C(O1)OC2=C(N=C(NC2=O)N)N)O)O)O)O	-2.8312
Vicine	135413566	3	BTMR0165	BT00003	-		InChI=1S/C16H24N4O13/c17-11-10(12(27)20-16(18)19-11)33-15-8(26)4(22)3(21)2(31-15)1-30-14-7(25)5(23)6(24)9(32-14)13(28)29/h2-9,14-15,21-26H,1H2,(H,28,29)(H5,17,18,19,20,27)	InChIKey=WBYVUIRNWCNXBE-UHFFFAOYSA-N	C(C1C(C(C(C(O1)OC2=C(N=C(NC2=O)N)N)O)O)O)OC3OC(C(O)=O)C(C(C3O)O)O	C16H24N4O13	480.134	-4.3692	Gut microbial environment	Bacterial UDP-glucuronosyltransferase	Alkyl-OH-glucuronidation	Vicine?	InChI=1S/C10H16N4O7/c11-7-6(8(19)14-10(12)13-7)21-9-5(18)4(17)3(16)2(1-15)20-9/h2-5,9,15-18H,1H2,(H5,11,12,13,14,19)	InChIKey=KGNGTSCIQCLKEH-UHFFFAOYSA-N	C(C1C(C(C(C(O1)OC2=C(N=C(NC2=O)N)N)O)O)O)O	-2.8312
Vicine	135413566	4	BTMR0165	BT00004	-		InChI=1S/C16H24N4O13/c17-11-10(12(27)20-16(18)19-11)33-14-7(26)5(24)8(2(1-21)30-14)31-15-6(25)3(22)4(23)9(32-15)13(28)29/h2-9,14-15,21-26H,1H2,(H,28,29)(H5,17,18,19,20,27)	InChIKey=BUPITSOHZIKSKE-UHFFFAOYSA-N	C(C1C(C(C(C(O1)OC2=C(N=C(NC2=O)N)N)O)O)OC3OC(C(O)=O)C(C(C3O)O)O)O	C16H24N4O13	480.134	-4.3692	Gut microbial environment	Bacterial UDP-glucuronosyltransferase	Alkyl-OH-glucuronidation	Vicine?	InChI=1S/C10H16N4O7/c11-7-6(8(19)14-10(12)13-7)21-9-5(18)4(17)3(16)2(1-15)20-9/h2-5,9,15-18H,1H2,(H5,11,12,13,14,19)	InChIKey=KGNGTSCIQCLKEH-UHFFFAOYSA-N	C(C1C(C(C(C(O1)OC2=C(N=C(NC2=O)N)N)O)O)O)O	-2.8312
Vicine	135413566	5	BTMR0165	BT00005	-		InChI=1S/C16H24N4O13/c17-11-10(12(27)20-16(18)19-11)33-15-7(26)8(3(22)2(1-21)30-15)31-14-6(25)4(23)5(24)9(32-14)13(28)29/h2-9,14-15,21-26H,1H2,(H,28,29)(H5,17,18,19,20,27)	InChIKey=OYQIBAGDDFJFME-UHFFFAOYSA-N	C(C1C(C(C(C(O1)OC2=C(N=C(NC2=O)N)N)O)OC3OC(C(O)=O)C(C(C3O)O)O)O)O	C16H24N4O13	480.134	-4.3692	Gut microbial environment	Bacterial UDP-glucuronosyltransferase	Alkyl-OH-glucuronidation	Vicine?	InChI=1S/C10H16N4O7/c11-7-6(8(19)14-10(12)13-7)21-9-5(18)4(17)3(16)2(1-15)20-9/h2-5,9,15-18H,1H2,(H5,11,12,13,14,19)	InChIKey=KGNGTSCIQCLKEH-UHFFFAOYSA-N	C(C1C(C(C(C(O1)OC2=C(N=C(NC2=O)N)N)O)O)O)O	-2.8312
Vicine	135413566	6	BTMR0165	BT00006	-		InChI=1S/C16H24N4O13/c17-11-10(12(27)20-16(18)19-11)33-15-9(5(24)3(22)2(1-21)30-15)32-14-7(26)4(23)6(25)8(31-14)13(28)29/h2-9,14-15,21-26H,1H2,(H,28,29)(H5,17,18,19,20,27)	InChIKey=DMHGUSLBIMFJNI-UHFFFAOYSA-N	C(C1C(C(C(C(O1)OC2=C(N=C(NC2=O)N)N)OC3OC(C(O)=O)C(C(C3O)O)O)O)O)O	C16H24N4O13	480.134	-4.3692	Gut microbial environment	Bacterial UDP-glucuronosyltransferase	Alkyl-OH-glucuronidation	Vicine?	InChI=1S/C10H16N4O7/c11-7-6(8(19)14-10(12)13-7)21-9-5(18)4(17)3(16)2(1-15)20-9/h2-5,9,15-18H,1H2,(H5,11,12,13,14,19)	InChIKey=KGNGTSCIQCLKEH-UHFFFAOYSA-N	C(C1C(C(C(C(O1)OC2=C(N=C(NC2=O)N)N)O)O)O)O	-2.8312
Vicine	135413566	7	BTMR0501	BT00007	-		InChI=1S/C10H16N4O10S/c11-7-6(8(18)14-10(12)13-7)24-9-5(17)4(16)3(15)2(23-9)1-22-25(19,20)21/h2-5,9,15-17H,1H2,(H,19,20,21)(H5,11,12,13,14,18)	InChIKey=YFLIAGCCUZEJSF-UHFFFAOYSA-N	C(C1C(C(C(C(O1)OC2=C(N=C(NC2=O)N)N)O)O)O)OS(O)(=O)=O	C10H16N4O10S	384.059	-3.4105	Gut microbial environment	SULFOTRANSFERASE	Sulfation of primary alcohol	Vicine?	InChI=1S/C10H16N4O7/c11-7-6(8(19)14-10(12)13-7)21-9-5(18)4(17)3(16)2(1-15)20-9/h2-5,9,15-18H,1H2,(H5,11,12,13,14,19)	InChIKey=KGNGTSCIQCLKEH-UHFFFAOYSA-N	C(C1C(C(C(C(O1)OC2=C(N=C(NC2=O)N)N)O)O)O)O	-2.8312
Momordicoside G	91895422	1	BTMR0643	BT00001	5,19-Epoxy-25-methoxycucurbita-6,23-dien-3-ol; 81910-39-6; (1R,4S,5S,8R,9R,12S,13S,16S)-8-[(E,2R)-6-methoxy-6-methylhept-4-en-2-yl]-5,9,17,17-tetramethyl-18-oxapentacyclo[10.5.2.01,13.04,12.05,9]nonadec-2-en-16-ol; (1R,4S,5S,8R,9R,12S,13S,16S)-8-((E,2R)-6-methoxy-6-methylhept-4-en-2-yl)-5,9,17,17-tetramethyl-18-oxapentacyclo(10.5.2.01,13.04,12.05,9)nonadec-2-en-16-ol; AKOS040761163; FS-9065	91884853	InChI=1S/C31H50O3/c1-21(10-9-15-26(2,3)33-8)22-13-16-29(7)23-14-17-31-24(11-12-25(32)27(31,4)5)30(23,20-34-31)19-18-28(22,29)6/h9,14-15,17,21-25,32H,10-13,16,18-20H2,1-8H3/b15-9+/t21-,22-,23+,24+,25+,28-,29+,30+,31-/m1/s1	InChIKey=VQRZZBXVRJGWRS-VHZLPNKGSA-N	C[C@H](C/C=C/C(C)(C)OC)[C@H]1CC[C@@]2([C@@]1(CC[C@]34[C@H]2C=C[C@]5([C@H]3CC[C@@H](C5(C)C)O)OC4)C)C	C31H50O3	470.376	5.5255	Gut microbial environment	EC 3.2.1.X	Glycoside hydrolysis	Momordicoside G	InChI=1S/C37H60O8/c1-22(10-9-15-32(2,3)42-8)23-13-16-35(7)25-14-17-37-26(36(25,21-43-37)19-18-34(23,35)6)11-12-27(33(37,4)5)45-31-30(41)29(40)28(39)24(20-38)44-31/h9,14-15,17,22-31,38-41H,10-13,16,18-21H2,1-8H3/b15-9+/t22-,23-,24-,25+,26+,27+,28-,29-,30-,31+,34-,35+,36+,37-/m1/s1	InChIKey=MQGABSJZVJOSCX-JFMWXBCMSA-N	C[C@H](C/C=C/C(C)(C)OC)[C@H]1CC[C@@]2([C@@]1(CC[C@]34[C@H]2C=C[C@]5([C@H]3CC[C@@H](C5(C)C)O[C@H]6[C@@H]([C@@H]([C@@H]([C@H](O6)CO)O)O)O)OC4)C)C	3.7786
Momordicoside G	91895422	2	BTMR0643	BT00002	All; Allopyranose; Allopyranoside; Allose; D-All; D-Allopyranose; D-Allopyranoside; D-Allose; CHEBI:4093; B-D-ALLOPYRANOSE	439507	InChI=1S/C6H12O6/c7-1-2-3(8)4(9)5(10)6(11)12-2/h2-11H,1H2/t2-,3-,4-,5-,6?/m1/s1	InChIKey=WQZGKKKJIJFFOK-IVMDWMLBSA-N	C1([C@@H]([C@@H]([C@@H]([C@H](O1)CO)O)O)O)O	C6H12O6	180.063	-2.5134	Gut microbial environment	EC 3.2.1.X	Glycoside hydrolysis	Momordicoside G	InChI=1S/C37H60O8/c1-22(10-9-15-32(2,3)42-8)23-13-16-35(7)25-14-17-37-26(36(25,21-43-37)19-18-34(23,35)6)11-12-27(33(37,4)5)45-31-30(41)29(40)28(39)24(20-38)44-31/h9,14-15,17,22-31,38-41H,10-13,16,18-21H2,1-8H3/b15-9+/t22-,23-,24-,25+,26+,27+,28-,29-,30-,31+,34-,35+,36+,37-/m1/s1	InChIKey=MQGABSJZVJOSCX-JFMWXBCMSA-N	C[C@H](C/C=C/C(C)(C)OC)[C@H]1CC[C@@]2([C@@]1(CC[C@]34[C@H]2C=C[C@]5([C@H]3CC[C@@H](C5(C)C)O[C@H]6[C@@H]([C@@H]([C@@H]([C@H](O6)CO)O)O)O)OC4)C)C	3.7786
Momordicoside G	91895422	3	BTMR0165	BT00003	-		InChI=1S/C43H68O14/c1-22(10-9-15-38(2,3)52-8)23-13-16-41(7)25-14-17-43-26(42(25,21-53-43)19-18-40(23,41)6)11-12-27(39(43,4)5)55-37-34(30(47)28(45)24(20-44)54-37)57-36-32(49)29(46)31(48)33(56-36)35(50)51/h9,14-15,17,22-34,36-37,44-49H,10-13,16,18-21H2,1-8H3,(H,50,51)/b15-9+/t22-,23-,24-,25+,26+,27+,28-,29?,30-,31?,32?,33?,34-,36?,37+,40-,41+,42+,43-/m1/s1	InChIKey=RLWLMVIRYCYSGM-YPXVKRKYSA-N	C[C@H](C/C=C/C(C)(C)OC)[C@H]1CC[C@@]2([C@@]1(CC[C@]34[C@H]2C=C[C@]5([C@H]3CC[C@@H](C5(C)C)O[C@H]6[C@@H]([C@@H]([C@@H]([C@H](O6)CO)O)O)OC7OC(C(O)=O)C(C(C7O)O)O)OC4)C)C	C43H68O14	808.461	2.2406	Gut microbial environment	Bacterial UDP-glucuronosyltransferase	Alkyl-OH-glucuronidation	Momordicoside G	InChI=1S/C37H60O8/c1-22(10-9-15-32(2,3)42-8)23-13-16-35(7)25-14-17-37-26(36(25,21-43-37)19-18-34(23,35)6)11-12-27(33(37,4)5)45-31-30(41)29(40)28(39)24(20-38)44-31/h9,14-15,17,22-31,38-41H,10-13,16,18-21H2,1-8H3/b15-9+/t22-,23-,24-,25+,26+,27+,28-,29-,30-,31+,34-,35+,36+,37-/m1/s1	InChIKey=MQGABSJZVJOSCX-JFMWXBCMSA-N	C[C@H](C/C=C/C(C)(C)OC)[C@H]1CC[C@@]2([C@@]1(CC[C@]34[C@H]2C=C[C@]5([C@H]3CC[C@@H](C5(C)C)O[C@H]6[C@@H]([C@@H]([C@@H]([C@H](O6)CO)O)O)O)OC4)C)C	3.7786
Momordicoside G	91895422	4	BTMR0165	BT00004	-		InChI=1S/C43H68O14/c1-22(10-9-15-38(2,3)52-8)23-13-16-41(7)25-14-17-43-26(42(25,21-53-43)19-18-40(23,41)6)11-12-27(39(43,4)5)55-37-32(49)33(28(45)24(20-44)54-37)56-36-31(48)29(46)30(47)34(57-36)35(50)51/h9,14-15,17,22-34,36-37,44-49H,10-13,16,18-21H2,1-8H3,(H,50,51)/b15-9+/t22-,23-,24-,25+,26+,27+,28-,29?,30?,31?,32-,33-,34?,36?,37+,40-,41+,42+,43-/m1/s1	InChIKey=KNBLOJSTUVXTTO-PECBKZNASA-N	C[C@H](C/C=C/C(C)(C)OC)[C@H]1CC[C@@]2([C@@]1(CC[C@]34[C@H]2C=C[C@]5([C@H]3CC[C@@H](C5(C)C)O[C@H]6[C@@H]([C@@H]([C@@H]([C@H](O6)CO)O)OC7OC(C(O)=O)C(C(C7O)O)O)O)OC4)C)C	C43H68O14	808.461	2.2406	Gut microbial environment	Bacterial UDP-glucuronosyltransferase	Alkyl-OH-glucuronidation	Momordicoside G	InChI=1S/C37H60O8/c1-22(10-9-15-32(2,3)42-8)23-13-16-35(7)25-14-17-37-26(36(25,21-43-37)19-18-34(23,35)6)11-12-27(33(37,4)5)45-31-30(41)29(40)28(39)24(20-38)44-31/h9,14-15,17,22-31,38-41H,10-13,16,18-21H2,1-8H3/b15-9+/t22-,23-,24-,25+,26+,27+,28-,29-,30-,31+,34-,35+,36+,37-/m1/s1	InChIKey=MQGABSJZVJOSCX-JFMWXBCMSA-N	C[C@H](C/C=C/C(C)(C)OC)[C@H]1CC[C@@]2([C@@]1(CC[C@]34[C@H]2C=C[C@]5([C@H]3CC[C@@H](C5(C)C)O[C@H]6[C@@H]([C@@H]([C@@H]([C@H](O6)CO)O)O)O)OC4)C)C	3.7786
Momordicoside G	91895422	5	BTMR0165	BT00005	-		InChI=1S/C43H68O14/c1-22(10-9-15-38(2,3)52-8)23-13-16-41(7)25-14-17-43-26(42(25,21-53-43)19-18-40(23,41)6)11-12-27(39(43,4)5)55-36-32(49)30(47)33(24(20-44)54-36)56-37-31(48)28(45)29(46)34(57-37)35(50)51/h9,14-15,17,22-34,36-37,44-49H,10-13,16,18-21H2,1-8H3,(H,50,51)/b15-9+/t22-,23-,24-,25+,26+,27+,28?,29?,30+,31?,32-,33-,34?,36+,37?,40-,41+,42+,43-/m1/s1	InChIKey=PYGFPGRZNBIPDM-WILFZWENSA-N	C[C@H](C/C=C/C(C)(C)OC)[C@H]1CC[C@@]2([C@@]1(CC[C@]34[C@H]2C=C[C@]5([C@H]3CC[C@@H](C5(C)C)O[C@H]6[C@@H]([C@@H]([C@@H]([C@H](O6)CO)OC7OC(C(O)=O)C(C(C7O)O)O)O)O)OC4)C)C	C43H68O14	808.461	2.2406	Gut microbial environment	Bacterial UDP-glucuronosyltransferase	Alkyl-OH-glucuronidation	Momordicoside G	InChI=1S/C37H60O8/c1-22(10-9-15-32(2,3)42-8)23-13-16-35(7)25-14-17-37-26(36(25,21-43-37)19-18-34(23,35)6)11-12-27(33(37,4)5)45-31-30(41)29(40)28(39)24(20-38)44-31/h9,14-15,17,22-31,38-41H,10-13,16,18-21H2,1-8H3/b15-9+/t22-,23-,24-,25+,26+,27+,28-,29-,30-,31+,34-,35+,36+,37-/m1/s1	InChIKey=MQGABSJZVJOSCX-JFMWXBCMSA-N	C[C@H](C/C=C/C(C)(C)OC)[C@H]1CC[C@@]2([C@@]1(CC[C@]34[C@H]2C=C[C@]5([C@H]3CC[C@@H](C5(C)C)O[C@H]6[C@@H]([C@@H]([C@@H]([C@H](O6)CO)O)O)O)OC4)C)C	3.7786
Momordicoside G	91895422	6	BTMR0165	BT00006	-		InChI=1S/C43H68O14/c1-22(10-9-15-38(2,3)52-8)23-13-16-41(7)25-14-17-43-26(42(25,21-54-43)19-18-40(23,41)6)11-12-27(39(43,4)5)56-37-33(49)29(45)28(44)24(55-37)20-53-36-32(48)30(46)31(47)34(57-36)35(50)51/h9,14-15,17,22-34,36-37,44-49H,10-13,16,18-21H2,1-8H3,(H,50,51)/b15-9+/t22-,23-,24-,25+,26+,27+,28-,29-,30?,31?,32?,33-,34?,36?,37+,40-,41+,42+,43-/m1/s1	InChIKey=LLGAOVLPJCNFPS-DOVIPEKNSA-N	C[C@H](C/C=C/C(C)(C)OC)[C@H]1CC[C@@]2([C@@]1(CC[C@]34[C@H]2C=C[C@]5([C@H]3CC[C@@H](C5(C)C)O[C@H]6[C@@H]([C@@H]([C@@H]([C@H](O6)COC7OC(C(O)=O)C(C(C7O)O)O)O)O)O)OC4)C)C	C43H68O14	808.461	2.2406	Gut microbial environment	Bacterial UDP-glucuronosyltransferase	Alkyl-OH-glucuronidation	Momordicoside G	InChI=1S/C37H60O8/c1-22(10-9-15-32(2,3)42-8)23-13-16-35(7)25-14-17-37-26(36(25,21-43-37)19-18-34(23,35)6)11-12-27(33(37,4)5)45-31-30(41)29(40)28(39)24(20-38)44-31/h9,14-15,17,22-31,38-41H,10-13,16,18-21H2,1-8H3/b15-9+/t22-,23-,24-,25+,26+,27+,28-,29-,30-,31+,34-,35+,36+,37-/m1/s1	InChIKey=MQGABSJZVJOSCX-JFMWXBCMSA-N	C[C@H](C/C=C/C(C)(C)OC)[C@H]1CC[C@@]2([C@@]1(CC[C@]34[C@H]2C=C[C@]5([C@H]3CC[C@@H](C5(C)C)O[C@H]6[C@@H]([C@@H]([C@@H]([C@H](O6)CO)O)O)O)OC4)C)C	3.7786
Momordicoside G	91895422	7	BTMR0501	BT00007	-		InChI=1S/C37H60O11S/c1-22(10-9-15-32(2,3)44-8)23-13-16-35(7)25-14-17-37-26(36(25,21-45-37)19-18-34(23,35)6)11-12-27(33(37,4)5)48-31-30(40)29(39)28(38)24(47-31)20-46-49(41,42)43/h9,14-15,17,22-31,38-40H,10-13,16,18-21H2,1-8H3,(H,41,42,43)/b15-9+/t22-,23-,24-,25+,26+,27+,28-,29-,30-,31+,34-,35+,36+,37-/m1/s1	InChIKey=KMZHNLVIJAIXDS-JFMWXBCMSA-N	C[C@H](C/C=C/C(C)(C)OC)[C@H]1CC[C@@]2([C@@]1(CC[C@]34[C@H]2C=C[C@]5([C@H]3CC[C@@H](C5(C)C)O[C@H]6[C@@H]([C@@H]([C@@H]([C@H](O6)COS(O)(=O)=O)O)O)O)OC4)C)C	C37H60O11S	712.386	3.1993	Gut microbial environment	SULFOTRANSFERASE	Sulfation of primary alcohol	Momordicoside G	InChI=1S/C37H60O8/c1-22(10-9-15-32(2,3)42-8)23-13-16-35(7)25-14-17-37-26(36(25,21-43-37)19-18-34(23,35)6)11-12-27(33(37,4)5)45-31-30(41)29(40)28(39)24(20-38)44-31/h9,14-15,17,22-31,38-41H,10-13,16,18-21H2,1-8H3/b15-9+/t22-,23-,24-,25+,26+,27+,28-,29-,30-,31+,34-,35+,36+,37-/m1/s1	InChIKey=MQGABSJZVJOSCX-JFMWXBCMSA-N	C[C@H](C/C=C/C(C)(C)OC)[C@H]1CC[C@@]2([C@@]1(CC[C@]34[C@H]2C=C[C@]5([C@H]3CC[C@@H](C5(C)C)O[C@H]6[C@@H]([C@@H]([C@@H]([C@H](O6)CO)O)O)O)OC4)C)C	3.7786
Momordicoside G	91895422	8	BTMR0165	BT00008	-		InChI=1S/C37H58O9/c1-21(10-9-15-32(2,3)43-8)22-13-16-35(7)23-14-17-37-24(36(23,20-44-37)19-18-34(22,35)6)11-12-25(33(37,4)5)45-31-28(40)26(38)27(39)29(46-31)30(41)42/h9,14-15,17,21-29,31,38-40H,10-13,16,18-20H2,1-8H3,(H,41,42)/b15-9+/t21-,22-,23+,24+,25+,26?,27?,28?,29?,31?,34-,35+,36+,37-/m1/s1	InChIKey=JTXAAVPTTNHITJ-AYOKXCIZSA-N	C[C@H](C/C=C/C(C)(C)OC)[C@H]1CC[C@@]2([C@@]1(CC[C@]34[C@H]2C=C[C@]5([C@H]3CC[C@@H](C5(C)C)OC6OC(C(O)=O)C(C(C6O)O)O)OC4)C)C	C37H58O9	646.408	3.9875	Gut microbial environment	Bacterial UDP-glucuronosyltransferase	Alkyl-OH-glucuronidation	5,19-Epoxy-25-methoxycucurbita-6,23-dien-3-ol	InChI=1S/C31H50O3/c1-21(10-9-15-26(2,3)33-8)22-13-16-29(7)23-14-17-31-24(11-12-25(32)27(31,4)5)30(23,20-34-31)19-18-28(22,29)6/h9,14-15,17,21-25,32H,10-13,16,18-20H2,1-8H3/b15-9+/t21-,22-,23+,24+,25+,28-,29+,30+,31-/m1/s1	InChIKey=VQRZZBXVRJGWRS-VHZLPNKGSA-N	C[C@H](C/C=C/C(C)(C)OC)[C@H]1CC[C@@]2([C@@]1(CC[C@]34[C@H]2C=C[C@]5([C@H]3CC[C@@H](C5(C)C)O)OC4)C)C	5.5255
Momordicoside G	91895422	9	BTMR0502	BT00009	-		InChI=1S/C31H50O6S/c1-21(10-9-15-26(2,3)35-8)22-13-16-29(7)23-14-17-31-24(30(23,20-36-31)19-18-28(22,29)6)11-12-25(27(31,4)5)37-38(32,33)34/h9,14-15,17,21-25H,10-13,16,18-20H2,1-8H3,(H,32,33,34)/b15-9+/t21-,22-,23+,24+,25+,28-,29+,30+,31-/m1/s1	InChIKey=FSQZGKNHEFIHES-VHZLPNKGSA-N	C[C@H](C/C=C/C(C)(C)OC)[C@H]1CC[C@@]2([C@@]1(CC[C@]34[C@H]2C=C[C@]5([C@H]3CC[C@@H](C5(C)C)OS(O)(=O)=O)OC4)C)C	C31H50O6S	550.333	4.9462	Gut microbial environment	SULFOTRANSFERASE	Sulfation of secondary alcohol	5,19-Epoxy-25-methoxycucurbita-6,23-dien-3-ol	InChI=1S/C31H50O3/c1-21(10-9-15-26(2,3)33-8)22-13-16-29(7)23-14-17-31-24(11-12-25(32)27(31,4)5)30(23,20-34-31)19-18-28(22,29)6/h9,14-15,17,21-25,32H,10-13,16,18-20H2,1-8H3/b15-9+/t21-,22-,23+,24+,25+,28-,29+,30+,31-/m1/s1	InChIKey=VQRZZBXVRJGWRS-VHZLPNKGSA-N	C[C@H](C/C=C/C(C)(C)OC)[C@H]1CC[C@@]2([C@@]1(CC[C@]34[C@H]2C=C[C@]5([C@H]3CC[C@@H](C5(C)C)O)OC4)C)C	5.5255
Momordicoside G	91895422	10	BTMR0165	BT00010	-		InChI=1S/C12H20O12/c13-1-2-3(14)5(16)9(11(21)22-2)24-12-7(18)4(15)6(17)8(23-12)10(19)20/h2-9,11-18,21H,1H2,(H,19,20)/t2-,3-,4?,5-,6?,7?,8?,9-,11?,12?/m1/s1	InChIKey=BWAUGERKDLCYMO-JNVCQWGOSA-N	C1([C@@H]([C@@H]([C@@H]([C@H](O1)CO)O)O)OC2OC(C(O)=O)C(C(C2O)O)O)O	C12H20O12	356.095	-4.05139	Gut microbial environment	Bacterial UDP-glucuronosyltransferase	Alkyl-OH-glucuronidation	All	InChI=1S/C6H12O6/c7-1-2-3(8)4(9)5(10)6(11)12-2/h2-11H,1H2/t2-,3-,4-,5-,6?/m1/s1	InChIKey=WQZGKKKJIJFFOK-IVMDWMLBSA-N	C1([C@@H]([C@@H]([C@@H]([C@H](O1)CO)O)O)O)O	-2.5134
Momordicoside G	91895422	11	BTMR0165	BT00011	-		InChI=1S/C12H20O12/c13-1-2-3(14)8(7(18)11(21)22-2)23-12-6(17)4(15)5(16)9(24-12)10(19)20/h2-9,11-18,21H,1H2,(H,19,20)/t2-,3-,4?,5?,6?,7-,8-,9?,11?,12?/m1/s1	InChIKey=GGFHJVYVXSKMOX-PBSDSLKBSA-N	C1([C@@H]([C@@H]([C@@H]([C@H](O1)CO)O)OC2OC(C(O)=O)C(C(C2O)O)O)O)O	C12H20O12	356.095	-4.05139	Gut microbial environment	Bacterial UDP-glucuronosyltransferase	Alkyl-OH-glucuronidation	All	InChI=1S/C6H12O6/c7-1-2-3(8)4(9)5(10)6(11)12-2/h2-11H,1H2/t2-,3-,4-,5-,6?/m1/s1	InChIKey=WQZGKKKJIJFFOK-IVMDWMLBSA-N	C1([C@@H]([C@@H]([C@@H]([C@H](O1)CO)O)O)O)O	-2.5134
Momordicoside G	91895422	12	BTMR0165	BT00012	-		InChI=1S/C12H20O12/c13-1-2-8(5(16)6(17)11(21)22-2)23-12-7(18)3(14)4(15)9(24-12)10(19)20/h2-9,11-18,21H,1H2,(H,19,20)/t2-,3?,4?,5+,6-,7?,8-,9?,11?,12?/m1/s1	InChIKey=KJBWXIYXECDDOT-DFSPIYLNSA-N	C1([C@@H]([C@@H]([C@@H]([C@H](O1)CO)OC2OC(C(O)=O)C(C(C2O)O)O)O)O)O	C12H20O12	356.095	-4.05139	Gut microbial environment	Bacterial UDP-glucuronosyltransferase	Alkyl-OH-glucuronidation	All	InChI=1S/C6H12O6/c7-1-2-3(8)4(9)5(10)6(11)12-2/h2-11H,1H2/t2-,3-,4-,5-,6?/m1/s1	InChIKey=WQZGKKKJIJFFOK-IVMDWMLBSA-N	C1([C@@H]([C@@H]([C@@H]([C@H](O1)CO)O)O)O)O	-2.5134
Momordicoside G	91895422	13	BTMR0165	BT00013	-		InChI=1S/C12H20O12/c13-3-2(23-11(21)7(17)4(3)14)1-22-12-8(18)5(15)6(16)9(24-12)10(19)20/h2-9,11-18,21H,1H2,(H,19,20)/t2-,3-,4-,5?,6?,7-,8?,9?,11?,12?/m1/s1	InChIKey=YOOPHLDCWPOWDX-SDWSJYGGSA-N	C1([C@@H]([C@@H]([C@@H]([C@H](O1)COC2OC(C(O)=O)C(C(C2O)O)O)O)O)O)O	C12H20O12	356.095	-4.05139	Gut microbial environment	Bacterial UDP-glucuronosyltransferase	Alkyl-OH-glucuronidation	All	InChI=1S/C6H12O6/c7-1-2-3(8)4(9)5(10)6(11)12-2/h2-11H,1H2/t2-,3-,4-,5-,6?/m1/s1	InChIKey=WQZGKKKJIJFFOK-IVMDWMLBSA-N	C1([C@@H]([C@@H]([C@@H]([C@H](O1)CO)O)O)O)O	-2.5134
Momordicoside G	91895422	14	BTMR0501	BT00014	All6S	71434014	InChI=1S/C6H12O9S/c7-3-2(1-14-16(11,12)13)15-6(10)5(9)4(3)8/h2-10H,1H2,(H,11,12,13)/t2-,3-,4-,5-,6?/m1/s1	InChIKey=OKUVUONOJCDUJY-IVMDWMLBSA-N	C1([C@@H]([C@@H]([C@@H]([C@H](O1)COS(O)(=O)=O)O)O)O)O	C6H12O9S	260.02	-3.0927	Gut microbial environment	SULFOTRANSFERASE	Sulfation of primary alcohol	All	InChI=1S/C6H12O6/c7-1-2-3(8)4(9)5(10)6(11)12-2/h2-11H,1H2/t2-,3-,4-,5-,6?/m1/s1	InChIKey=WQZGKKKJIJFFOK-IVMDWMLBSA-N	C1([C@@H]([C@@H]([C@@H]([C@H](O1)CO)O)O)O)O	-2.5134
momordicoside F1	44445566	2	BTMR0643	BT00002	D-Glc; D-Glucopyranose; D-Glucopyranoside; D-Glucose; Glc; Glucopyranose; Glucopyranoside; Glucose; 2280-44-6; Grape sugar	5793	InChI=1S/C6H12O6/c7-1-2-3(8)4(9)5(10)6(11)12-2/h2-11H,1H2/t2-,3-,4+,5-,6?/m1/s1	InChIKey=WQZGKKKJIJFFOK-GASJEMHNSA-N	OC[C@@H]1[C@H]([C@@H]([C@H](C(O1)O)O)O)O	C6H12O6	180.063	-2.5134	Gut microbial environment	EC 3.2.1.X	Glycoside hydrolysis	momordicoside F1	InChI=1S/C37H60O8/c1-22(10-9-15-32(2,3)42-8)23-13-16-35(7)25-14-17-37-26(36(25,21-43-37)19-18-34(23,35)6)11-12-27(33(37,4)5)45-31-30(41)29(40)28(39)24(20-38)44-31/h9,14-15,17,22-31,38-41H,10-13,16,18-21H2,1-8H3/b15-9+/t22-,23-,24-,25+,26+,27+,28-,29+,30-,31+,34-,35+,36+,37-/m1/s1	InChIKey=MQGABSJZVJOSCX-IYZDVQGMSA-N	C[C@H](C/C=C/C(C)(C)OC)[C@H]1CC[C@@]2([C@@]1(CC[C@]34[C@H]2C=C[C@]5([C@H]3CC[C@@H](C5(C)C)O[C@H]6[C@@H]([C@H]([C@@H]([C@H](O6)CO)O)O)O)OC4)C)C	3.7786
momordicoside F1	44445566	3	BTMR0641	BT00003	-		InChI=1S/C31H50O3/c1-21(10-9-15-26(2,3)33-8)22-13-16-29(7)23-14-17-31-24(11-12-25(32)27(31,4)5)30(23,20-34-31)19-18-28(22,29)6/h9,14-15,17,21-25,32H,10-13,16,18-20H2,1-8H3/b15-9+/t21-,22-,23+,24+,25?,28-,29+,30+,31-/m1/s1	InChIKey=VQRZZBXVRJGWRS-QXCYLPLFSA-N	C[C@H](C/C=C/C(C)(C)OC)[C@H]1CC[C@@]2([C@@]1(CC[C@]34[C@H]2C=C[C@]5([C@H]3CCC(C5(C)C)O)OC4)C)C	C31H50O3	470.376	5.5255	Gut microbial environment	EC 3.2.1.21	Hydrolysis of terminal beta-D-glucose	momordicoside F1	InChI=1S/C37H60O8/c1-22(10-9-15-32(2,3)42-8)23-13-16-35(7)25-14-17-37-26(36(25,21-43-37)19-18-34(23,35)6)11-12-27(33(37,4)5)45-31-30(41)29(40)28(39)24(20-38)44-31/h9,14-15,17,22-31,38-41H,10-13,16,18-21H2,1-8H3/b15-9+/t22-,23-,24-,25+,26+,27+,28-,29+,30-,31+,34-,35+,36+,37-/m1/s1	InChIKey=MQGABSJZVJOSCX-IYZDVQGMSA-N	C[C@H](C/C=C/C(C)(C)OC)[C@H]1CC[C@@]2([C@@]1(CC[C@]34[C@H]2C=C[C@]5([C@H]3CC[C@@H](C5(C)C)O[C@H]6[C@@H]([C@H]([C@@H]([C@H](O6)CO)O)O)O)OC4)C)C	3.7786
momordicoside F1	44445566	4	BTMR0641	BT00004	beta-D-glucose; beta-D-glucopyranose; 492-61-5; glucoside; Curdlan; beta-glucose; beta-Dextrose; b-d-glucose; UNII-J4R00M814D; 28905-12-6	64689	InChI=1S/C6H12O6/c7-1-2-3(8)4(9)5(10)6(11)12-2/h2-11H,1H2/t2-,3-,4+,5-,6-/m1/s1	InChIKey=WQZGKKKJIJFFOK-VFUOTHLCSA-N	OC[C@H]1O[C@@H](O)[C@H](O)[C@@H](O)[C@@H]1O		180.063	-2.57	Gut microbial environment	EC 3.2.1.21	Hydrolysis of terminal beta-D-glucose	momordicoside F1	InChI=1S/C37H60O8/c1-22(10-9-15-32(2,3)42-8)23-13-16-35(7)25-14-17-37-26(36(25,21-43-37)19-18-34(23,35)6)11-12-27(33(37,4)5)45-31-30(41)29(40)28(39)24(20-38)44-31/h9,14-15,17,22-31,38-41H,10-13,16,18-21H2,1-8H3/b15-9+/t22-,23-,24-,25+,26+,27+,28-,29+,30-,31+,34-,35+,36+,37-/m1/s1	InChIKey=MQGABSJZVJOSCX-IYZDVQGMSA-N	C[C@H](C/C=C/C(C)(C)OC)[C@H]1CC[C@@]2([C@@]1(CC[C@]34[C@H]2C=C[C@]5([C@H]3CC[C@@H](C5(C)C)O[C@H]6[C@@H]([C@H]([C@@H]([C@H](O6)CO)O)O)O)OC4)C)C	3.7786
momordicoside F1	44445566	5	BTMR0165	BT00005	-		InChI=1S/C43H68O14/c1-22(10-9-15-38(2,3)52-8)23-13-16-41(7)25-14-17-43-26(42(25,21-53-43)19-18-40(23,41)6)11-12-27(39(43,4)5)55-37-34(30(47)28(45)24(20-44)54-37)57-36-32(49)29(46)31(48)33(56-36)35(50)51/h9,14-15,17,22-34,36-37,44-49H,10-13,16,18-21H2,1-8H3,(H,50,51)/b15-9+/t22-,23-,24-,25+,26+,27+,28-,29?,30+,31?,32?,33?,34-,36?,37+,40-,41+,42+,43-/m1/s1	InChIKey=RLWLMVIRYCYSGM-LMDQCIKMSA-N	C[C@H](C/C=C/C(C)(C)OC)[C@H]1CC[C@@]2([C@@]1(CC[C@]34[C@H]2C=C[C@]5([C@H]3CC[C@@H](C5(C)C)O[C@H]6[C@@H]([C@H]([C@@H]([C@H](O6)CO)O)O)OC7OC(C(O)=O)C(C(C7O)O)O)OC4)C)C	C43H68O14	808.461	2.2406	Gut microbial environment	Bacterial UDP-glucuronosyltransferase	Alkyl-OH-glucuronidation	momordicoside F1	InChI=1S/C37H60O8/c1-22(10-9-15-32(2,3)42-8)23-13-16-35(7)25-14-17-37-26(36(25,21-43-37)19-18-34(23,35)6)11-12-27(33(37,4)5)45-31-30(41)29(40)28(39)24(20-38)44-31/h9,14-15,17,22-31,38-41H,10-13,16,18-21H2,1-8H3/b15-9+/t22-,23-,24-,25+,26+,27+,28-,29+,30-,31+,34-,35+,36+,37-/m1/s1	InChIKey=MQGABSJZVJOSCX-IYZDVQGMSA-N	C[C@H](C/C=C/C(C)(C)OC)[C@H]1CC[C@@]2([C@@]1(CC[C@]34[C@H]2C=C[C@]5([C@H]3CC[C@@H](C5(C)C)O[C@H]6[C@@H]([C@H]([C@@H]([C@H](O6)CO)O)O)O)OC4)C)C	3.7786
momordicoside F1	44445566	6	BTMR0165	BT00006	-		InChI=1S/C43H68O14/c1-22(10-9-15-38(2,3)52-8)23-13-16-41(7)25-14-17-43-26(42(25,21-53-43)19-18-40(23,41)6)11-12-27(39(43,4)5)55-37-32(49)33(28(45)24(20-44)54-37)56-36-31(48)29(46)30(47)34(57-36)35(50)51/h9,14-15,17,22-34,36-37,44-49H,10-13,16,18-21H2,1-8H3,(H,50,51)/b15-9+/t22-,23-,24-,25+,26+,27+,28-,29?,30?,31?,32-,33+,34?,36?,37+,40-,41+,42+,43-/m1/s1	InChIKey=KNBLOJSTUVXTTO-UAJQZCJJSA-N	C[C@H](C/C=C/C(C)(C)OC)[C@H]1CC[C@@]2([C@@]1(CC[C@]34[C@H]2C=C[C@]5([C@H]3CC[C@@H](C5(C)C)O[C@H]6[C@@H]([C@H]([C@@H]([C@H](O6)CO)O)OC7OC(C(O)=O)C(C(C7O)O)O)O)OC4)C)C	C43H68O14	808.461	2.2406	Gut microbial environment	Bacterial UDP-glucuronosyltransferase	Alkyl-OH-glucuronidation	momordicoside F1	InChI=1S/C37H60O8/c1-22(10-9-15-32(2,3)42-8)23-13-16-35(7)25-14-17-37-26(36(25,21-43-37)19-18-34(23,35)6)11-12-27(33(37,4)5)45-31-30(41)29(40)28(39)24(20-38)44-31/h9,14-15,17,22-31,38-41H,10-13,16,18-21H2,1-8H3/b15-9+/t22-,23-,24-,25+,26+,27+,28-,29+,30-,31+,34-,35+,36+,37-/m1/s1	InChIKey=MQGABSJZVJOSCX-IYZDVQGMSA-N	C[C@H](C/C=C/C(C)(C)OC)[C@H]1CC[C@@]2([C@@]1(CC[C@]34[C@H]2C=C[C@]5([C@H]3CC[C@@H](C5(C)C)O[C@H]6[C@@H]([C@H]([C@@H]([C@H](O6)CO)O)O)O)OC4)C)C	3.7786
momordicoside F1	44445566	7	BTMR0165	BT00007	-		InChI=1S/C43H68O14/c1-22(10-9-15-38(2,3)52-8)23-13-16-41(7)25-14-17-43-26(42(25,21-53-43)19-18-40(23,41)6)11-12-27(39(43,4)5)55-36-32(49)30(47)33(24(20-44)54-36)56-37-31(48)28(45)29(46)34(57-37)35(50)51/h9,14-15,17,22-34,36-37,44-49H,10-13,16,18-21H2,1-8H3,(H,50,51)/b15-9+/t22-,23-,24-,25+,26+,27+,28?,29?,30-,31?,32-,33-,34?,36+,37?,40-,41+,42+,43-/m1/s1	InChIKey=PYGFPGRZNBIPDM-AFJTXNPYSA-N	C[C@H](C/C=C/C(C)(C)OC)[C@H]1CC[C@@]2([C@@]1(CC[C@]34[C@H]2C=C[C@]5([C@H]3CC[C@@H](C5(C)C)O[C@H]6[C@@H]([C@H]([C@@H]([C@H](O6)CO)OC7OC(C(O)=O)C(C(C7O)O)O)O)O)OC4)C)C	C43H68O14	808.461	2.2406	Gut microbial environment	Bacterial UDP-glucuronosyltransferase	Alkyl-OH-glucuronidation	momordicoside F1	InChI=1S/C37H60O8/c1-22(10-9-15-32(2,3)42-8)23-13-16-35(7)25-14-17-37-26(36(25,21-43-37)19-18-34(23,35)6)11-12-27(33(37,4)5)45-31-30(41)29(40)28(39)24(20-38)44-31/h9,14-15,17,22-31,38-41H,10-13,16,18-21H2,1-8H3/b15-9+/t22-,23-,24-,25+,26+,27+,28-,29+,30-,31+,34-,35+,36+,37-/m1/s1	InChIKey=MQGABSJZVJOSCX-IYZDVQGMSA-N	C[C@H](C/C=C/C(C)(C)OC)[C@H]1CC[C@@]2([C@@]1(CC[C@]34[C@H]2C=C[C@]5([C@H]3CC[C@@H](C5(C)C)O[C@H]6[C@@H]([C@H]([C@@H]([C@H](O6)CO)O)O)O)OC4)C)C	3.7786
momordicoside F1	44445566	8	BTMR0165	BT00008	-		InChI=1S/C43H68O14/c1-22(10-9-15-38(2,3)52-8)23-13-16-41(7)25-14-17-43-26(42(25,21-54-43)19-18-40(23,41)6)11-12-27(39(43,4)5)56-37-33(49)29(45)28(44)24(55-37)20-53-36-32(48)30(46)31(47)34(57-36)35(50)51/h9,14-15,17,22-34,36-37,44-49H,10-13,16,18-21H2,1-8H3,(H,50,51)/b15-9+/t22-,23-,24-,25+,26+,27+,28-,29+,30?,31?,32?,33-,34?,36?,37+,40-,41+,42+,43-/m1/s1	InChIKey=LLGAOVLPJCNFPS-AHBUIHOASA-N	C[C@H](C/C=C/C(C)(C)OC)[C@H]1CC[C@@]2([C@@]1(CC[C@]34[C@H]2C=C[C@]5([C@H]3CC[C@@H](C5(C)C)O[C@H]6[C@@H]([C@H]([C@@H]([C@H](O6)COC7OC(C(O)=O)C(C(C7O)O)O)O)O)O)OC4)C)C	C43H68O14	808.461	2.2406	Gut microbial environment	Bacterial UDP-glucuronosyltransferase	Alkyl-OH-glucuronidation	momordicoside F1	InChI=1S/C37H60O8/c1-22(10-9-15-32(2,3)42-8)23-13-16-35(7)25-14-17-37-26(36(25,21-43-37)19-18-34(23,35)6)11-12-27(33(37,4)5)45-31-30(41)29(40)28(39)24(20-38)44-31/h9,14-15,17,22-31,38-41H,10-13,16,18-21H2,1-8H3/b15-9+/t22-,23-,24-,25+,26+,27+,28-,29+,30-,31+,34-,35+,36+,37-/m1/s1	InChIKey=MQGABSJZVJOSCX-IYZDVQGMSA-N	C[C@H](C/C=C/C(C)(C)OC)[C@H]1CC[C@@]2([C@@]1(CC[C@]34[C@H]2C=C[C@]5([C@H]3CC[C@@H](C5(C)C)O[C@H]6[C@@H]([C@H]([C@@H]([C@H](O6)CO)O)O)O)OC4)C)C	3.7786
momordicoside F1	44445566	9	BTMR0501	BT00009	-		InChI=1S/C37H60O11S/c1-22(10-9-15-32(2,3)44-8)23-13-16-35(7)25-14-17-37-26(36(25,21-45-37)19-18-34(23,35)6)11-12-27(33(37,4)5)48-31-30(40)29(39)28(38)24(47-31)20-46-49(41,42)43/h9,14-15,17,22-31,38-40H,10-13,16,18-21H2,1-8H3,(H,41,42,43)/b15-9+/t22-,23-,24-,25+,26+,27+,28-,29+,30-,31+,34-,35+,36+,37-/m1/s1	InChIKey=KMZHNLVIJAIXDS-IYZDVQGMSA-N	C[C@H](C/C=C/C(C)(C)OC)[C@H]1CC[C@@]2([C@@]1(CC[C@]34[C@H]2C=C[C@]5([C@H]3CC[C@@H](C5(C)C)O[C@H]6[C@@H]([C@H]([C@@H]([C@H](O6)COS(O)(=O)=O)O)O)O)OC4)C)C	C37H60O11S	712.386	3.1993	Gut microbial environment	SULFOTRANSFERASE	Sulfation of primary alcohol	momordicoside F1	InChI=1S/C37H60O8/c1-22(10-9-15-32(2,3)42-8)23-13-16-35(7)25-14-17-37-26(36(25,21-43-37)19-18-34(23,35)6)11-12-27(33(37,4)5)45-31-30(41)29(40)28(39)24(20-38)44-31/h9,14-15,17,22-31,38-41H,10-13,16,18-21H2,1-8H3/b15-9+/t22-,23-,24-,25+,26+,27+,28-,29+,30-,31+,34-,35+,36+,37-/m1/s1	InChIKey=MQGABSJZVJOSCX-IYZDVQGMSA-N	C[C@H](C/C=C/C(C)(C)OC)[C@H]1CC[C@@]2([C@@]1(CC[C@]34[C@H]2C=C[C@]5([C@H]3CC[C@@H](C5(C)C)O[C@H]6[C@@H]([C@H]([C@@H]([C@H](O6)CO)O)O)O)OC4)C)C	3.7786
momordicoside F1	44445566	10	BTMR0165	BT00010	-		InChI=1S/C12H20O12/c13-3-2(23-11(21)7(17)4(3)14)1-22-12-8(18)5(15)6(16)9(24-12)10(19)20/h2-9,11-18,21H,1H2,(H,19,20)/t2-,3-,4+,5?,6?,7-,8?,9?,11?,12?/m1/s1	InChIKey=YOOPHLDCWPOWDX-ZVKXFRBRSA-N	O(C[C@@H]1[C@H]([C@@H]([C@H](C(O1)O)O)O)O)C2OC(C(O)=O)C(C(C2O)O)O	C12H20O12	356.095	-4.05139	Gut microbial environment	Bacterial UDP-glucuronosyltransferase	Alkyl-OH-glucuronidation	D-Glc	InChI=1S/C6H12O6/c7-1-2-3(8)4(9)5(10)6(11)12-2/h2-11H,1H2/t2-,3-,4+,5-,6?/m1/s1	InChIKey=WQZGKKKJIJFFOK-GASJEMHNSA-N	OC[C@@H]1[C@H]([C@@H]([C@H](C(O1)O)O)O)O	-2.5134
momordicoside F1	44445566	11	BTMR0165	BT00011	-		InChI=1S/C12H20O12/c13-1-2-8(5(16)6(17)11(21)22-2)23-12-7(18)3(14)4(15)9(24-12)10(19)20/h2-9,11-18,21H,1H2,(H,19,20)/t2-,3?,4?,5-,6-,7?,8-,9?,11?,12?/m1/s1	InChIKey=KJBWXIYXECDDOT-MTORHQARSA-N	OC[C@@H]1[C@H]([C@@H]([C@H](C(O1)O)O)O)OC2OC(C(O)=O)C(C(C2O)O)O	C12H20O12	356.095	-4.05139	Gut microbial environment	Bacterial UDP-glucuronosyltransferase	Alkyl-OH-glucuronidation	D-Glc	InChI=1S/C6H12O6/c7-1-2-3(8)4(9)5(10)6(11)12-2/h2-11H,1H2/t2-,3-,4+,5-,6?/m1/s1	InChIKey=WQZGKKKJIJFFOK-GASJEMHNSA-N	OC[C@@H]1[C@H]([C@@H]([C@H](C(O1)O)O)O)O	-2.5134
momordicoside F1	44445566	12	BTMR0165	BT00012	-		InChI=1S/C12H20O12/c13-1-2-3(14)8(7(18)11(21)22-2)23-12-6(17)4(15)5(16)9(24-12)10(19)20/h2-9,11-18,21H,1H2,(H,19,20)/t2-,3-,4?,5?,6?,7-,8+,9?,11?,12?/m1/s1	InChIKey=GGFHJVYVXSKMOX-AWVIMFKHSA-N	OC[C@@H]1[C@H]([C@@H]([C@H](C(O1)O)O)OC2OC(C(O)=O)C(C(C2O)O)O)O	C12H20O12	356.095	-4.05139	Gut microbial environment	Bacterial UDP-glucuronosyltransferase	Alkyl-OH-glucuronidation	D-Glc	InChI=1S/C6H12O6/c7-1-2-3(8)4(9)5(10)6(11)12-2/h2-11H,1H2/t2-,3-,4+,5-,6?/m1/s1	InChIKey=WQZGKKKJIJFFOK-GASJEMHNSA-N	OC[C@@H]1[C@H]([C@@H]([C@H](C(O1)O)O)O)O	-2.5134
momordicoside F1	44445566	13	BTMR0165	BT00013	-		InChI=1S/C12H20O12/c13-1-2-3(14)5(16)9(11(21)22-2)24-12-7(18)4(15)6(17)8(23-12)10(19)20/h2-9,11-18,21H,1H2,(H,19,20)/t2-,3-,4?,5+,6?,7?,8?,9-,11?,12?/m1/s1	InChIKey=BWAUGERKDLCYMO-IGVMDCBSSA-N	OC[C@@H]1[C@H]([C@@H]([C@H](C(O1)O)OC2OC(C(O)=O)C(C(C2O)O)O)O)O	C12H20O12	356.095	-4.05139	Gut microbial environment	Bacterial UDP-glucuronosyltransferase	Alkyl-OH-glucuronidation	D-Glc	InChI=1S/C6H12O6/c7-1-2-3(8)4(9)5(10)6(11)12-2/h2-11H,1H2/t2-,3-,4+,5-,6?/m1/s1	InChIKey=WQZGKKKJIJFFOK-GASJEMHNSA-N	OC[C@@H]1[C@H]([C@@H]([C@H](C(O1)O)O)O)O	-2.5134
momordicoside F1	44445566	14	BTMR0501	BT00014	d-glucopyranose 6-sulfate; C02827; D-Glucose 6-sulfate; 6-O-Sulfo-D-glucopyranose; CHEBI:145436; WURCS=2.0/1,1,0/[a2122h-1x_1-5_6*OSO/3=O/3=O]/1/; [(2R,3S,4S,5R)-3,4,5,6-tetrahydroxytetrahydropyran-2-yl]methyl hydrogen sulfate	11097293	InChI=1S/C6H12O9S/c7-3-2(1-14-16(11,12)13)15-6(10)5(9)4(3)8/h2-10H,1H2,(H,11,12,13)/t2-,3-,4+,5-,6?/m1/s1	InChIKey=OKUVUONOJCDUJY-GASJEMHNSA-N	O(C[C@@H]1[C@H]([C@@H]([C@H](C(O1)O)O)O)O)S(O)(=O)=O	C6H12O9S	260.02	-3.0927	Gut microbial environment	SULFOTRANSFERASE	Sulfation of primary alcohol	D-Glc	InChI=1S/C6H12O6/c7-1-2-3(8)4(9)5(10)6(11)12-2/h2-11H,1H2/t2-,3-,4+,5-,6?/m1/s1	InChIKey=WQZGKKKJIJFFOK-GASJEMHNSA-N	OC[C@@H]1[C@H]([C@@H]([C@H](C(O1)O)O)O)O	-2.5134
momordicoside F1	44445566	17	BTMR0165	BT00017	-		InChI=1S/C12H20O12/c13-3-2(23-11(21)7(17)4(3)14)1-22-12-8(18)5(15)6(16)9(24-12)10(19)20/h2-9,11-18,21H,1H2,(H,19,20)/t2-,3-,4+,5?,6?,7-,8?,9?,11-,12?/m1/s1	InChIKey=YOOPHLDCWPOWDX-XONKZPFASA-N	O(C[C@H]1O[C@@H](O)[C@H](O)[C@@H](O)[C@@H]1O)C2OC(C(O)=O)C(C(C2O)O)O	C12H20O12	356.095	-4.05139	Gut microbial environment	Bacterial UDP-glucuronosyltransferase	Alkyl-OH-glucuronidation	beta-D-glucose	InChI=1S/C6H12O6/c7-1-2-3(8)4(9)5(10)6(11)12-2/h2-11H,1H2/t2-,3-,4+,5-,6-/m1/s1	InChIKey=WQZGKKKJIJFFOK-VFUOTHLCSA-N	OC[C@H]1O[C@@H](O)[C@H](O)[C@@H](O)[C@@H]1O	-2.57
momordicoside F1	44445566	18	BTMR0165	BT00018	-		InChI=1S/C12H20O12/c13-1-2-8(5(16)6(17)11(21)22-2)23-12-7(18)3(14)4(15)9(24-12)10(19)20/h2-9,11-18,21H,1H2,(H,19,20)/t2-,3?,4?,5-,6-,7?,8-,9?,11-,12?/m1/s1	InChIKey=KJBWXIYXECDDOT-SFIQETLPSA-N	OC[C@H]1O[C@@H](O)[C@H](O)[C@@H](O)[C@@H]1OC2OC(C(O)=O)C(C(C2O)O)O	C12H20O12	356.095	-4.05139	Gut microbial environment	Bacterial UDP-glucuronosyltransferase	Alkyl-OH-glucuronidation	beta-D-glucose	InChI=1S/C6H12O6/c7-1-2-3(8)4(9)5(10)6(11)12-2/h2-11H,1H2/t2-,3-,4+,5-,6-/m1/s1	InChIKey=WQZGKKKJIJFFOK-VFUOTHLCSA-N	OC[C@H]1O[C@@H](O)[C@H](O)[C@@H](O)[C@@H]1O	-2.57
momordicoside F1	44445566	19	BTMR0165	BT00019	-		InChI=1S/C12H20O12/c13-1-2-3(14)8(7(18)11(21)22-2)23-12-6(17)4(15)5(16)9(24-12)10(19)20/h2-9,11-18,21H,1H2,(H,19,20)/t2-,3-,4?,5?,6?,7-,8+,9?,11-,12?/m1/s1	InChIKey=GGFHJVYVXSKMOX-NRMFPLIESA-N	OC[C@H]1O[C@@H](O)[C@H](O)[C@@H](OC2OC(C(O)=O)C(C(C2O)O)O)[C@@H]1O	C12H20O12	356.095	-4.05139	Gut microbial environment	Bacterial UDP-glucuronosyltransferase	Alkyl-OH-glucuronidation	beta-D-glucose	InChI=1S/C6H12O6/c7-1-2-3(8)4(9)5(10)6(11)12-2/h2-11H,1H2/t2-,3-,4+,5-,6-/m1/s1	InChIKey=WQZGKKKJIJFFOK-VFUOTHLCSA-N	OC[C@H]1O[C@@H](O)[C@H](O)[C@@H](O)[C@@H]1O	-2.57
momordicoside F1	44445566	20	BTMR0165	BT00020	-		InChI=1S/C12H20O12/c13-1-2-3(14)5(16)9(11(21)22-2)24-12-7(18)4(15)6(17)8(23-12)10(19)20/h2-9,11-18,21H,1H2,(H,19,20)/t2-,3-,4?,5+,6?,7?,8?,9-,11-,12?/m1/s1	InChIKey=BWAUGERKDLCYMO-UBSBHMOKSA-N	OC[C@H]1O[C@@H](O)[C@H](OC2OC(C(O)=O)C(C(C2O)O)O)[C@@H](O)[C@@H]1O	C12H20O12	356.095	-4.05139	Gut microbial environment	Bacterial UDP-glucuronosyltransferase	Alkyl-OH-glucuronidation	beta-D-glucose	InChI=1S/C6H12O6/c7-1-2-3(8)4(9)5(10)6(11)12-2/h2-11H,1H2/t2-,3-,4+,5-,6-/m1/s1	InChIKey=WQZGKKKJIJFFOK-VFUOTHLCSA-N	OC[C@H]1O[C@@H](O)[C@H](O)[C@@H](O)[C@@H]1O	-2.57
momordicoside F1	44445566	21	BTMR0501	BT00021	6-O-Sulfo-beta-D-glucopyranose; WURCS=2.0/1,1,0/[a2122h-1b_1-5_6*OSO/3=O/3=O]/1/	439821	InChI=1S/C6H12O9S/c7-3-2(1-14-16(11,12)13)15-6(10)5(9)4(3)8/h2-10H,1H2,(H,11,12,13)/t2-,3-,4+,5-,6-/m1/s1	InChIKey=OKUVUONOJCDUJY-VFUOTHLCSA-N	O(C[C@H]1O[C@@H](O)[C@H](O)[C@@H](O)[C@@H]1O)S(O)(=O)=O	C6H12O9S	260.02	-3.0927	Gut microbial environment	SULFOTRANSFERASE	Sulfation of primary alcohol	beta-D-glucose	InChI=1S/C6H12O6/c7-1-2-3(8)4(9)5(10)6(11)12-2/h2-11H,1H2/t2-,3-,4+,5-,6-/m1/s1	InChIKey=WQZGKKKJIJFFOK-VFUOTHLCSA-N	OC[C@H]1O[C@@H](O)[C@H](O)[C@@H](O)[C@@H]1O	-2.57
momordicoside F1	44445566	24	BTMR0165	BT00024	-		InChI=1S/C37H58O9/c1-21(10-9-15-32(2,3)43-8)22-13-16-35(7)23-14-17-37-24(36(23,20-44-37)19-18-34(22,35)6)11-12-25(33(37,4)5)45-31-28(40)26(38)27(39)29(46-31)30(41)42/h9,14-15,17,21-29,31,38-40H,10-13,16,18-20H2,1-8H3,(H,41,42)/b15-9+/t21-,22-,23+,24+,25?,26?,27?,28?,29?,31?,34-,35+,36+,37-/m1/s1	InChIKey=JTXAAVPTTNHITJ-IZFOWGALSA-N	C[C@H](C/C=C/C(C)(C)OC)[C@H]1CC[C@@]2([C@@]1(CC[C@]34[C@H]2C=C[C@]5([C@H]3CCC(C5(C)C)OC6OC(C(O)=O)C(C(C6O)O)O)OC4)C)C	C37H58O9	646.408	3.9875	Gut microbial environment	Bacterial UDP-glucuronosyltransferase	Alkyl-OH-glucuronidation	InChIKey=VQRZZBXVRJGWRS-QXCYLPLFSA-N	InChI=1S/C31H50O3/c1-21(10-9-15-26(2,3)33-8)22-13-16-29(7)23-14-17-31-24(11-12-25(32)27(31,4)5)30(23,20-34-31)19-18-28(22,29)6/h9,14-15,17,21-25,32H,10-13,16,18-20H2,1-8H3/b15-9+/t21-,22-,23+,24+,25?,28-,29+,30+,31-/m1/s1	InChIKey=VQRZZBXVRJGWRS-QXCYLPLFSA-N	C[C@H](C/C=C/C(C)(C)OC)[C@H]1CC[C@@]2([C@@]1(CC[C@]34[C@H]2C=C[C@]5([C@H]3CCC(C5(C)C)O)OC4)C)C	5.5255
momordicoside F1	44445566	25	BTMR0502	BT00025	-		InChI=1S/C31H50O6S/c1-21(10-9-15-26(2,3)35-8)22-13-16-29(7)23-14-17-31-24(30(23,20-36-31)19-18-28(22,29)6)11-12-25(27(31,4)5)37-38(32,33)34/h9,14-15,17,21-25H,10-13,16,18-20H2,1-8H3,(H,32,33,34)/b15-9+/t21-,22-,23+,24+,25?,28-,29+,30+,31-/m1/s1	InChIKey=FSQZGKNHEFIHES-QXCYLPLFSA-N	C[C@H](C/C=C/C(C)(C)OC)[C@H]1CC[C@@]2([C@@]1(CC[C@]34[C@H]2C=C[C@]5([C@H]3CCC(C5(C)C)OS(O)(=O)=O)OC4)C)C	C31H50O6S	550.333	4.9462	Gut microbial environment	SULFOTRANSFERASE	Sulfation of secondary alcohol	InChIKey=VQRZZBXVRJGWRS-QXCYLPLFSA-N	InChI=1S/C31H50O3/c1-21(10-9-15-26(2,3)33-8)22-13-16-29(7)23-14-17-31-24(11-12-25(32)27(31,4)5)30(23,20-34-31)19-18-28(22,29)6/h9,14-15,17,21-25,32H,10-13,16,18-20H2,1-8H3/b15-9+/t21-,22-,23+,24+,25?,28-,29+,30+,31-/m1/s1	InChIKey=VQRZZBXVRJGWRS-QXCYLPLFSA-N	C[C@H](C/C=C/C(C)(C)OC)[C@H]1CC[C@@]2([C@@]1(CC[C@]34[C@H]2C=C[C@]5([C@H]3CCC(C5(C)C)O)OC4)C)C	5.5255
Oleanolic acid	10494	1	BTMR0165	BT00001	Momordin Ib; Monoglucuronide F; Oleanolic acid 3-O-glucuronide; Calendulaglycoside F; FT-0775570	5104673	InChI=1S/C36H56O9/c1-31(2)14-16-36(30(42)43)17-15-34(6)19(20(36)18-31)8-9-22-33(5)12-11-23(32(3,4)21(33)10-13-35(22,34)7)44-29-26(39)24(37)25(38)27(45-29)28(40)41/h8,20-27,29,37-39H,9-18H2,1-7H3,(H,40,41)(H,42,43)	InChIKey=IUCHKMAZAWJNBJ-UHFFFAOYSA-N	C1(CCC2(C(C1(C)C)CCC3(C2CC=C4C3(CCC5(C4CC(CC5)(C)C)C(=O)O)C)C)C)OC6OC(C(O)=O)C(C(C6O)O)O	C36H56O9	632.392	4.8839	Gut microbial environment	Bacterial UDP-glucuronosyltransferase	Alkyl-OH-glucuronidation	3-Hydroxyolean-12-en-28-oic acid	InChI=1S/C30H48O3/c1-25(2)14-16-30(24(32)33)17-15-28(6)19(20(30)18-25)8-9-22-27(5)12-11-23(31)26(3,4)21(27)10-13-29(22,28)7/h8,20-23,31H,9-18H2,1-7H3,(H,32,33)	InChIKey=MIJYXULNPSFWEK-UHFFFAOYSA-N	C1(CCC2(C(C1(C)C)CCC3(C2CC=C4C3(CCC5(C4CC(CC5)(C)C)C(=O)O)C)C)C)O	6.4219
Oleanolic acid	10494	2	BTMR0167	BT00002	-		InChI=1S/C36H56O9/c1-31(2)14-16-36(30(43)45-29-26(40)24(38)25(39)27(44-29)28(41)42)17-15-34(6)19(20(36)18-31)8-9-22-33(5)12-11-23(37)32(3,4)21(33)10-13-35(22,34)7/h8,20-27,29,37-40H,9-18H2,1-7H3,(H,41,42)	InChIKey=PRCSHEXZLXUQOR-UHFFFAOYSA-N	C1(CCC2(C(C1(C)C)CCC3(C2CC=C4C3(CCC5(C4CC(CC5)(C)C)C(=O)OC6OC(C(O)C(O)C6O)C(O)=O)C)C)C)O	C36H56O9	632.392	4.7264	Gut microbial environment	Bacterial UDP-glucuronosyltransferase	O-Glucuronidation of aliphatic acid	3-Hydroxyolean-12-en-28-oic acid	InChI=1S/C30H48O3/c1-25(2)14-16-30(24(32)33)17-15-28(6)19(20(30)18-25)8-9-22-27(5)12-11-23(31)26(3,4)21(27)10-13-29(22,28)7/h8,20-23,31H,9-18H2,1-7H3,(H,32,33)	InChIKey=MIJYXULNPSFWEK-UHFFFAOYSA-N	C1(CCC2(C(C1(C)C)CCC3(C2CC=C4C3(CCC5(C4CC(CC5)(C)C)C(=O)O)C)C)C)O	6.4219
Oleanolic acid	10494	3	BTMR0502	BT00003	2,2,6a,6b,9,9,12a-Heptamethyl-10-sulfooxy-1,3,4,5,6,6a,7,8,8a,10,11,12,13,14b-tetradecahydropicene-4a-carboxylic acid	72745632	InChI=1S/C30H48O6S/c1-25(2)14-16-30(24(31)32)17-15-28(6)19(20(30)18-25)8-9-22-27(5)12-11-23(36-37(33,34)35)26(3,4)21(27)10-13-29(22,28)7/h8,20-23H,9-18H2,1-7H3,(H,31,32)(H,33,34,35)	InChIKey=HPTCFCREEHCWMI-UHFFFAOYSA-N	C1(CCC2(C(C1(C)C)CCC3(C2CC=C4C3(CCC5(C4CC(CC5)(C)C)C(=O)O)C)C)C)OS(O)(=O)=O	C30H48O6S	536.317	5.8426	Gut microbial environment	SULFOTRANSFERASE	Sulfation of secondary alcohol	3-Hydroxyolean-12-en-28-oic acid	InChI=1S/C30H48O3/c1-25(2)14-16-30(24(32)33)17-15-28(6)19(20(30)18-25)8-9-22-27(5)12-11-23(31)26(3,4)21(27)10-13-29(22,28)7/h8,20-23,31H,9-18H2,1-7H3,(H,32,33)	InChIKey=MIJYXULNPSFWEK-UHFFFAOYSA-N	C1(CCC2(C(C1(C)C)CCC3(C2CC=C4C3(CCC5(C4CC(CC5)(C)C)C(=O)O)C)C)C)O	6.4219
Lanosterol	246983	1	BTMR0157	BT00001	-		InChI=1S/C36H58O7/c1-20(2)10-9-11-21(3)22-14-18-36(8)24-12-13-25-33(4,5)26(16-17-34(25,6)23(24)15-19-35(22,36)7)42-32-29(39)27(37)28(38)30(43-32)31(40)41/h10,21-22,25-30,32,37-39H,9,11-19H2,1-8H3,(H,40,41)	InChIKey=SCOIQFBTKHEXPN-UHFFFAOYSA-N	CC(CCC=C(C)C)C1CCC2(C1(CCC3=C2CCC4C3(CCC(C4(C)C)OC5OC(C(C(C5O)O)O)C(O)=O)C)C)C	C36H58O7	602.418	6.5819	Gut microbial environment	Bacterial UDP-glucuronosyltransferase	3-OH-Glucuronidation of sterol	Lanosta-8,24-dien-3-ol	InChI=1S/C30H50O/c1-20(2)10-9-11-21(3)22-14-18-30(8)24-12-13-25-27(4,5)26(31)16-17-28(25,6)23(24)15-19-29(22,30)7/h10,21-22,25-26,31H,9,11-19H2,1-8H3	InChIKey=CAHGCLMLTWQZNJ-UHFFFAOYSA-N	CC(CCC=C(C)C)C1CCC2(C1(CCC3=C2CCC4C3(CCC(C4(C)C)O)C)C)C	8.1199
Lanosterol	246983	2	BTMR0503	BT00002	-		InChI=1S/C30H50O4S/c1-20(2)10-9-11-21(3)22-14-18-30(8)24-12-13-25-27(4,5)26(34-35(31,32)33)16-17-28(25,6)23(24)15-19-29(22,30)7/h10,21-22,25-26H,9,11-19H2,1-8H3,(H,31,32,33)	InChIKey=LRQDALIQPMGIBH-UHFFFAOYSA-N	CC(CCC=C(C)C)C1CCC2(C1(CCC3=C2CCC4C3(CCC(C4(C)C)OS(O)(=O)=O)C)C)C	C30H50O4S	506.343	7.5406	Gut microbial environment	SULFOTRANSFERASE	3-OH-Sulfation of sterol	Lanosta-8,24-dien-3-ol	InChI=1S/C30H50O/c1-20(2)10-9-11-21(3)22-14-18-30(8)24-12-13-25-27(4,5)26(31)16-17-28(25,6)23(24)15-19-29(22,30)7/h10,21-22,25-26,31H,9,11-19H2,1-8H3	InChIKey=CAHGCLMLTWQZNJ-UHFFFAOYSA-N	CC(CCC=C(C)C)C1CCC2(C1(CCC3=C2CCC4C3(CCC(C4(C)C)O)C)C)C	8.1199
momordicoside F2	44445567	1	BTMR0643	BT00001	Momordicoside I aglycone; 81910-41-0; (1R,4S,5S,8R,9R,12S,13S,16S)-8-[(E,2R)-6-hydroxy-6-methylhept-4-en-2-yl]-5,9,17,17-tetramethyl-18-oxapentacyclo[10.5.2.01,13.04,12.05,9]nonadec-2-en-16-ol; CHEMBL3264665; BDBM628077; DTXSID901098621; AKOS032948750; FS-9066; CVD-0019902; (3S,5R,8S,9S,10S,13R,14S,17R)-1,3,4,8,10,11,13,14,15,16-Decahydro-17-[(1R,3E)-5-hydroxy-1,5-dimethyl-3-hexen-1-yl]-4,4,13,14…	90677200	InChI=1S/C30H48O3/c1-20(9-8-14-25(2,3)32)21-12-15-28(7)22-13-16-30-23(10-11-24(31)26(30,4)5)29(22,19-33-30)18-17-27(21,28)6/h8,13-14,16,20-24,31-32H,9-12,15,17-19H2,1-7H3/b14-8+/t20-,21-,22+,23+,24+,27-,28+,29+,30-/m1/s1	InChIKey=GDWGKJJMMBZZDX-ITPHIMIFSA-N	C[C@H](C/C=C/C(C)(C)O)[C@H]1CC[C@@]2([C@@]1(CC[C@]34[C@H]2C=C[C@]5([C@H]3CC[C@@H](C5(C)C)O)OC4)C)C	C30H48O3	456.36	5.117	Gut microbial environment	EC 3.2.1.X	Glycoside hydrolysis	momordicoside F2	InChI=1S/C36H58O8/c1-21(9-8-14-31(2,3)41)22-12-15-34(7)24-13-16-36-25(35(24,20-42-36)18-17-33(22,34)6)10-11-26(32(36,4)5)44-30-29(40)28(39)27(38)23(19-37)43-30/h8,13-14,16,21-30,37-41H,9-12,15,17-20H2,1-7H3/b14-8+/t21-,22-,23-,24+,25+,26+,27-,28-,29-,30+,33-,34+,35+,36-/m1/s1	InChIKey=KJEYALWPYVKAPR-YBZIVOIYSA-N	C[C@H](C/C=C/C(C)(C)O)[C@H]1CC[C@@]2([C@@]1(CC[C@]34[C@H]2C=C[C@]5([C@H]3CC[C@@H](C5(C)C)O[C@H]6[C@@H]([C@@H]([C@@H]([C@H](O6)CO)O)O)O)OC4)C)C	3.3701
momordicoside F2	44445567	3	BTMR0165	BT00003	-		InChI=1S/C42H66O14/c1-21(9-8-14-37(2,3)51)22-12-15-40(7)24-13-16-42-25(41(24,20-52-42)18-17-39(22,40)6)10-11-26(38(42,4)5)54-36-33(29(46)27(44)23(19-43)53-36)56-35-31(48)28(45)30(47)32(55-35)34(49)50/h8,13-14,16,21-33,35-36,43-48,51H,9-12,15,17-20H2,1-7H3,(H,49,50)/b14-8+/t21-,22-,23-,24+,25+,26+,27-,28?,29-,30?,31?,32?,33-,35?,36+,39-,40+,41+,42-/m1/s1	InChIKey=FPYPCNHBVJPFBM-FLGDIZAOSA-N	C[C@H](C/C=C/C(C)(C)O)[C@H]1CC[C@@]2([C@@]1(CC[C@]34[C@H]2C=C[C@]5([C@H]3CC[C@@H](C5(C)C)O[C@H]6[C@@H]([C@@H]([C@@H]([C@H](O6)CO)O)O)OC7OC(C(O)=O)C(C(C7O)O)O)OC4)C)C	C42H66O14	794.445	1.8321	Gut microbial environment	Bacterial UDP-glucuronosyltransferase	Alkyl-OH-glucuronidation	momordicoside F2	InChI=1S/C36H58O8/c1-21(9-8-14-31(2,3)41)22-12-15-34(7)24-13-16-36-25(35(24,20-42-36)18-17-33(22,34)6)10-11-26(32(36,4)5)44-30-29(40)28(39)27(38)23(19-37)43-30/h8,13-14,16,21-30,37-41H,9-12,15,17-20H2,1-7H3/b14-8+/t21-,22-,23-,24+,25+,26+,27-,28-,29-,30+,33-,34+,35+,36-/m1/s1	InChIKey=KJEYALWPYVKAPR-YBZIVOIYSA-N	C[C@H](C/C=C/C(C)(C)O)[C@H]1CC[C@@]2([C@@]1(CC[C@]34[C@H]2C=C[C@]5([C@H]3CC[C@@H](C5(C)C)O[C@H]6[C@@H]([C@@H]([C@@H]([C@H](O6)CO)O)O)O)OC4)C)C	3.3701
momordicoside F2	44445567	4	BTMR0165	BT00004	-		InChI=1S/C42H66O14/c1-21(9-8-14-37(2,3)51)22-12-15-40(7)24-13-16-42-25(41(24,20-52-42)18-17-39(22,40)6)10-11-26(38(42,4)5)54-36-31(48)32(27(44)23(19-43)53-36)55-35-30(47)28(45)29(46)33(56-35)34(49)50/h8,13-14,16,21-33,35-36,43-48,51H,9-12,15,17-20H2,1-7H3,(H,49,50)/b14-8+/t21-,22-,23-,24+,25+,26+,27-,28?,29?,30?,31-,32-,33?,35?,36+,39-,40+,41+,42-/m1/s1	InChIKey=JPKCBCPMPPEKBG-BBOTWZCGSA-N	C[C@H](C/C=C/C(C)(C)O)[C@H]1CC[C@@]2([C@@]1(CC[C@]34[C@H]2C=C[C@]5([C@H]3CC[C@@H](C5(C)C)O[C@H]6[C@@H]([C@@H]([C@@H]([C@H](O6)CO)O)OC7OC(C(O)=O)C(C(C7O)O)O)O)OC4)C)C	C42H66O14	794.445	1.8321	Gut microbial environment	Bacterial UDP-glucuronosyltransferase	Alkyl-OH-glucuronidation	momordicoside F2	InChI=1S/C36H58O8/c1-21(9-8-14-31(2,3)41)22-12-15-34(7)24-13-16-36-25(35(24,20-42-36)18-17-33(22,34)6)10-11-26(32(36,4)5)44-30-29(40)28(39)27(38)23(19-37)43-30/h8,13-14,16,21-30,37-41H,9-12,15,17-20H2,1-7H3/b14-8+/t21-,22-,23-,24+,25+,26+,27-,28-,29-,30+,33-,34+,35+,36-/m1/s1	InChIKey=KJEYALWPYVKAPR-YBZIVOIYSA-N	C[C@H](C/C=C/C(C)(C)O)[C@H]1CC[C@@]2([C@@]1(CC[C@]34[C@H]2C=C[C@]5([C@H]3CC[C@@H](C5(C)C)O[C@H]6[C@@H]([C@@H]([C@@H]([C@H](O6)CO)O)O)O)OC4)C)C	3.3701
momordicoside F2	44445567	5	BTMR0165	BT00005	-		InChI=1S/C42H66O14/c1-21(9-8-14-37(2,3)51)22-12-15-40(7)24-13-16-42-25(41(24,20-52-42)18-17-39(22,40)6)10-11-26(38(42,4)5)54-35-31(48)29(46)32(23(19-43)53-35)55-36-30(47)27(44)28(45)33(56-36)34(49)50/h8,13-14,16,21-33,35-36,43-48,51H,9-12,15,17-20H2,1-7H3,(H,49,50)/b14-8+/t21-,22-,23-,24+,25+,26+,27?,28?,29+,30?,31-,32-,33?,35+,36?,39-,40+,41+,42-/m1/s1	InChIKey=AKAYAGGDNVZMKT-NJYLINCASA-N	C[C@H](C/C=C/C(C)(C)O)[C@H]1CC[C@@]2([C@@]1(CC[C@]34[C@H]2C=C[C@]5([C@H]3CC[C@@H](C5(C)C)O[C@H]6[C@@H]([C@@H]([C@@H]([C@H](O6)CO)OC7OC(C(O)=O)C(C(C7O)O)O)O)O)OC4)C)C	C42H66O14	794.445	1.8321	Gut microbial environment	Bacterial UDP-glucuronosyltransferase	Alkyl-OH-glucuronidation	momordicoside F2	InChI=1S/C36H58O8/c1-21(9-8-14-31(2,3)41)22-12-15-34(7)24-13-16-36-25(35(24,20-42-36)18-17-33(22,34)6)10-11-26(32(36,4)5)44-30-29(40)28(39)27(38)23(19-37)43-30/h8,13-14,16,21-30,37-41H,9-12,15,17-20H2,1-7H3/b14-8+/t21-,22-,23-,24+,25+,26+,27-,28-,29-,30+,33-,34+,35+,36-/m1/s1	InChIKey=KJEYALWPYVKAPR-YBZIVOIYSA-N	C[C@H](C/C=C/C(C)(C)O)[C@H]1CC[C@@]2([C@@]1(CC[C@]34[C@H]2C=C[C@]5([C@H]3CC[C@@H](C5(C)C)O[C@H]6[C@@H]([C@@H]([C@@H]([C@H](O6)CO)O)O)O)OC4)C)C	3.3701
momordicoside F2	44445567	6	BTMR0165	BT00006	-		InChI=1S/C42H66O14/c1-21(9-8-14-37(2,3)51)22-12-15-40(7)24-13-16-42-25(41(24,20-53-42)18-17-39(22,40)6)10-11-26(38(42,4)5)55-36-32(48)28(44)27(43)23(54-36)19-52-35-31(47)29(45)30(46)33(56-35)34(49)50/h8,13-14,16,21-33,35-36,43-48,51H,9-12,15,17-20H2,1-7H3,(H,49,50)/b14-8+/t21-,22-,23-,24+,25+,26+,27-,28-,29?,30?,31?,32-,33?,35?,36+,39-,40+,41+,42-/m1/s1	InChIKey=CSQNSHCIAAMWDN-TVVKBTPJSA-N	C[C@H](C/C=C/C(C)(C)O)[C@H]1CC[C@@]2([C@@]1(CC[C@]34[C@H]2C=C[C@]5([C@H]3CC[C@@H](C5(C)C)O[C@H]6[C@@H]([C@@H]([C@@H]([C@H](O6)COC7OC(C(O)=O)C(C(C7O)O)O)O)O)O)OC4)C)C	C42H66O14	794.445	1.8321	Gut microbial environment	Bacterial UDP-glucuronosyltransferase	Alkyl-OH-glucuronidation	momordicoside F2	InChI=1S/C36H58O8/c1-21(9-8-14-31(2,3)41)22-12-15-34(7)24-13-16-36-25(35(24,20-42-36)18-17-33(22,34)6)10-11-26(32(36,4)5)44-30-29(40)28(39)27(38)23(19-37)43-30/h8,13-14,16,21-30,37-41H,9-12,15,17-20H2,1-7H3/b14-8+/t21-,22-,23-,24+,25+,26+,27-,28-,29-,30+,33-,34+,35+,36-/m1/s1	InChIKey=KJEYALWPYVKAPR-YBZIVOIYSA-N	C[C@H](C/C=C/C(C)(C)O)[C@H]1CC[C@@]2([C@@]1(CC[C@]34[C@H]2C=C[C@]5([C@H]3CC[C@@H](C5(C)C)O[C@H]6[C@@H]([C@@H]([C@@H]([C@H](O6)CO)O)O)O)OC4)C)C	3.3701
momordicoside F2	44445567	7	BTMR0165	BT00007	-		InChI=1S/C42H66O14/c1-21(9-8-14-37(2,3)56-36-32(49)29(46)30(47)33(55-36)34(50)51)22-12-15-40(7)24-13-16-42-25(41(24,20-52-42)18-17-39(22,40)6)10-11-26(38(42,4)5)54-35-31(48)28(45)27(44)23(19-43)53-35/h8,13-14,16,21-33,35-36,43-49H,9-12,15,17-20H2,1-7H3,(H,50,51)/b14-8+/t21-,22-,23-,24+,25+,26+,27-,28-,29?,30?,31-,32?,33?,35+,36?,39-,40+,41+,42-/m1/s1	InChIKey=CSWSKPKEXBUECA-URAINDRKSA-N	C[C@H](C/C=C/C(C)(C)OC1OC(C(O)=O)C(C(C1O)O)O)[C@H]2CC[C@@]3([C@@]2(CC[C@]45[C@H]3C=C[C@]6([C@H]4CC[C@@H](C6(C)C)O[C@H]7[C@@H]([C@@H]([C@@H]([C@H](O7)CO)O)O)O)OC5)C)C	C42H66O14	794.445	1.8321	Gut microbial environment	Bacterial UDP-glucuronosyltransferase	Alkyl-OH-glucuronidation	momordicoside F2	InChI=1S/C36H58O8/c1-21(9-8-14-31(2,3)41)22-12-15-34(7)24-13-16-36-25(35(24,20-42-36)18-17-33(22,34)6)10-11-26(32(36,4)5)44-30-29(40)28(39)27(38)23(19-37)43-30/h8,13-14,16,21-30,37-41H,9-12,15,17-20H2,1-7H3/b14-8+/t21-,22-,23-,24+,25+,26+,27-,28-,29-,30+,33-,34+,35+,36-/m1/s1	InChIKey=KJEYALWPYVKAPR-YBZIVOIYSA-N	C[C@H](C/C=C/C(C)(C)O)[C@H]1CC[C@@]2([C@@]1(CC[C@]34[C@H]2C=C[C@]5([C@H]3CC[C@@H](C5(C)C)O[C@H]6[C@@H]([C@@H]([C@@H]([C@H](O6)CO)O)O)O)OC4)C)C	3.3701
momordicoside F2	44445567	8	BTMR0501	BT00008	-		InChI=1S/C36H58O11S/c1-21(9-8-14-31(2,3)40)22-12-15-34(7)24-13-16-36-25(35(24,20-44-36)18-17-33(22,34)6)10-11-26(32(36,4)5)47-30-29(39)28(38)27(37)23(46-30)19-45-48(41,42)43/h8,13-14,16,21-30,37-40H,9-12,15,17-20H2,1-7H3,(H,41,42,43)/b14-8+/t21-,22-,23-,24+,25+,26+,27-,28-,29-,30+,33-,34+,35+,36-/m1/s1	InChIKey=SLJTXBOBTNWPRH-YBZIVOIYSA-N	C[C@H](C/C=C/C(C)(C)O)[C@H]1CC[C@@]2([C@@]1(CC[C@]34[C@H]2C=C[C@]5([C@H]3CC[C@@H](C5(C)C)O[C@H]6[C@@H]([C@@H]([C@@H]([C@H](O6)COS(O)(=O)=O)O)O)O)OC4)C)C	C36H58O11S	698.37	2.7908	Gut microbial environment	SULFOTRANSFERASE	Sulfation of primary alcohol	momordicoside F2	InChI=1S/C36H58O8/c1-21(9-8-14-31(2,3)41)22-12-15-34(7)24-13-16-36-25(35(24,20-42-36)18-17-33(22,34)6)10-11-26(32(36,4)5)44-30-29(40)28(39)27(38)23(19-37)43-30/h8,13-14,16,21-30,37-41H,9-12,15,17-20H2,1-7H3/b14-8+/t21-,22-,23-,24+,25+,26+,27-,28-,29-,30+,33-,34+,35+,36-/m1/s1	InChIKey=KJEYALWPYVKAPR-YBZIVOIYSA-N	C[C@H](C/C=C/C(C)(C)O)[C@H]1CC[C@@]2([C@@]1(CC[C@]34[C@H]2C=C[C@]5([C@H]3CC[C@@H](C5(C)C)O[C@H]6[C@@H]([C@@H]([C@@H]([C@H](O6)CO)O)O)O)OC4)C)C	3.3701
momordicoside F2	44445567	9	BTMR0165	BT00009	-		InChI=1S/C36H56O9/c1-20(9-8-14-31(2,3)42)21-12-15-34(7)22-13-16-36-23(35(22,19-43-36)18-17-33(21,34)6)10-11-24(32(36,4)5)44-30-27(39)25(37)26(38)28(45-30)29(40)41/h8,13-14,16,20-28,30,37-39,42H,9-12,15,17-19H2,1-7H3,(H,40,41)/b14-8+/t20-,21-,22+,23+,24+,25?,26?,27?,28?,30?,33-,34+,35+,36-/m1/s1	InChIKey=PGWWJTPRLFQKSG-FFISIRLRSA-N	C[C@H](C/C=C/C(C)(C)O)[C@H]1CC[C@@]2([C@@]1(CC[C@]34[C@H]2C=C[C@]5([C@H]3CC[C@@H](C5(C)C)OC6OC(C(O)=O)C(C(C6O)O)O)OC4)C)C	C36H56O9	632.392	3.579	Gut microbial environment	Bacterial UDP-glucuronosyltransferase	Alkyl-OH-glucuronidation	Momordicoside I aglycone	InChI=1S/C30H48O3/c1-20(9-8-14-25(2,3)32)21-12-15-28(7)22-13-16-30-23(10-11-24(31)26(30,4)5)29(22,19-33-30)18-17-27(21,28)6/h8,13-14,16,20-24,31-32H,9-12,15,17-19H2,1-7H3/b14-8+/t20-,21-,22+,23+,24+,27-,28+,29+,30-/m1/s1	InChIKey=GDWGKJJMMBZZDX-ITPHIMIFSA-N	C[C@H](C/C=C/C(C)(C)O)[C@H]1CC[C@@]2([C@@]1(CC[C@]34[C@H]2C=C[C@]5([C@H]3CC[C@@H](C5(C)C)O)OC4)C)C	5.117
momordicoside F2	44445567	10	BTMR0165	BT00010	-		InChI=1S/C36H56O9/c1-20(9-8-14-31(2,3)45-30-27(40)25(38)26(39)28(44-30)29(41)42)21-12-15-34(7)22-13-16-36-23(10-11-24(37)32(36,4)5)35(22,19-43-36)18-17-33(21,34)6/h8,13-14,16,20-28,30,37-40H,9-12,15,17-19H2,1-7H3,(H,41,42)/b14-8+/t20-,21-,22+,23+,24+,25?,26?,27?,28?,30?,33-,34+,35+,36-/m1/s1	InChIKey=CREBMAPULIAPDX-FFISIRLRSA-N	C[C@H](C/C=C/C(C)(C)OC1OC(C(O)=O)C(C(C1O)O)O)[C@H]2CC[C@@]3([C@@]2(CC[C@]45[C@H]3C=C[C@]6([C@H]4CC[C@@H](C6(C)C)O)OC5)C)C	C36H56O9	632.392	3.579	Gut microbial environment	Bacterial UDP-glucuronosyltransferase	Alkyl-OH-glucuronidation	Momordicoside I aglycone	InChI=1S/C30H48O3/c1-20(9-8-14-25(2,3)32)21-12-15-28(7)22-13-16-30-23(10-11-24(31)26(30,4)5)29(22,19-33-30)18-17-27(21,28)6/h8,13-14,16,20-24,31-32H,9-12,15,17-19H2,1-7H3/b14-8+/t20-,21-,22+,23+,24+,27-,28+,29+,30-/m1/s1	InChIKey=GDWGKJJMMBZZDX-ITPHIMIFSA-N	C[C@H](C/C=C/C(C)(C)O)[C@H]1CC[C@@]2([C@@]1(CC[C@]34[C@H]2C=C[C@]5([C@H]3CC[C@@H](C5(C)C)O)OC4)C)C	5.117
momordicoside F2	44445567	11	BTMR0502	BT00011	-		InChI=1S/C30H48O6S/c1-20(9-8-14-25(2,3)31)21-12-15-28(7)22-13-16-30-23(29(22,19-35-30)18-17-27(21,28)6)10-11-24(26(30,4)5)36-37(32,33)34/h8,13-14,16,20-24,31H,9-12,15,17-19H2,1-7H3,(H,32,33,34)/b14-8+/t20-,21-,22+,23+,24+,27-,28+,29+,30-/m1/s1	InChIKey=SICRSERAZSUSEY-ITPHIMIFSA-N	C[C@H](C/C=C/C(C)(C)O)[C@H]1CC[C@@]2([C@@]1(CC[C@]34[C@H]2C=C[C@]5([C@H]3CC[C@@H](C5(C)C)OS(O)(=O)=O)OC4)C)C	C30H48O6S	536.317	4.5377	Gut microbial environment	SULFOTRANSFERASE	Sulfation of secondary alcohol	Momordicoside I aglycone	InChI=1S/C30H48O3/c1-20(9-8-14-25(2,3)32)21-12-15-28(7)22-13-16-30-23(10-11-24(31)26(30,4)5)29(22,19-33-30)18-17-27(21,28)6/h8,13-14,16,20-24,31-32H,9-12,15,17-19H2,1-7H3/b14-8+/t20-,21-,22+,23+,24+,27-,28+,29+,30-/m1/s1	InChIKey=GDWGKJJMMBZZDX-ITPHIMIFSA-N	C[C@H](C/C=C/C(C)(C)O)[C@H]1CC[C@@]2([C@@]1(CC[C@]34[C@H]2C=C[C@]5([C@H]3CC[C@@H](C5(C)C)O)OC4)C)C	5.117
Momordicoside I	71717036	3	BTMR0641	BT00003	-		InChI=1S/C30H48O3/c1-20(9-8-14-25(2,3)32)21-12-15-28(7)22-13-16-30-23(10-11-24(31)26(30,4)5)29(22,19-33-30)18-17-27(21,28)6/h8,13-14,16,20-24,31-32H,9-12,15,17-19H2,1-7H3/b14-8+/t20-,21-,22+,23+,24?,27-,28+,29+,30-/m1/s1	InChIKey=GDWGKJJMMBZZDX-PLWPEUQXSA-N	C[C@H](C/C=C/C(C)(C)O)[C@H]1CC[C@@]2([C@@]1(CC[C@]34[C@H]2C=C[C@]5([C@H]3CCC(C5(C)C)O)OC4)C)C	C30H48O3	456.36	5.117	Gut microbial environment	EC 3.2.1.21	Hydrolysis of terminal beta-D-glucose	Momordicoside I	InChI=1S/C36H58O8/c1-21(9-8-14-31(2,3)41)22-12-15-34(7)24-13-16-36-25(35(24,20-42-36)18-17-33(22,34)6)10-11-26(32(36,4)5)44-30-29(40)28(39)27(38)23(19-37)43-30/h8,13-14,16,21-30,37-41H,9-12,15,17-20H2,1-7H3/b14-8+/t21-,22-,23-,24+,25+,26+,27-,28+,29-,30+,33-,34+,35+,36-/m1/s1	InChIKey=KJEYALWPYVKAPR-RFIGSTHDSA-N	C[C@H](C/C=C/C(C)(C)O)[C@H]1CC[C@@]2([C@@]1(CC[C@]34[C@H]2C=C[C@]5([C@H]3CC[C@@H](C5(C)C)O[C@H]6[C@@H]([C@H]([C@@H]([C@H](O6)CO)O)O)O)OC4)C)C	3.3701
Momordicoside I	71717036	5	BTMR0165	BT00005	-		InChI=1S/C42H66O14/c1-21(9-8-14-37(2,3)51)22-12-15-40(7)24-13-16-42-25(41(24,20-52-42)18-17-39(22,40)6)10-11-26(38(42,4)5)54-36-33(29(46)27(44)23(19-43)53-36)56-35-31(48)28(45)30(47)32(55-35)34(49)50/h8,13-14,16,21-33,35-36,43-48,51H,9-12,15,17-20H2,1-7H3,(H,49,50)/b14-8+/t21-,22-,23-,24+,25+,26+,27-,28?,29+,30?,31?,32?,33-,35?,36+,39-,40+,41+,42-/m1/s1	InChIKey=FPYPCNHBVJPFBM-ALQOKXMSSA-N	C[C@H](C/C=C/C(C)(C)O)[C@H]1CC[C@@]2([C@@]1(CC[C@]34[C@H]2C=C[C@]5([C@H]3CC[C@@H](C5(C)C)O[C@H]6[C@@H]([C@H]([C@@H]([C@H](O6)CO)O)O)OC7OC(C(O)=O)C(C(C7O)O)O)OC4)C)C	C42H66O14	794.445	1.8321	Gut microbial environment	Bacterial UDP-glucuronosyltransferase	Alkyl-OH-glucuronidation	Momordicoside I	InChI=1S/C36H58O8/c1-21(9-8-14-31(2,3)41)22-12-15-34(7)24-13-16-36-25(35(24,20-42-36)18-17-33(22,34)6)10-11-26(32(36,4)5)44-30-29(40)28(39)27(38)23(19-37)43-30/h8,13-14,16,21-30,37-41H,9-12,15,17-20H2,1-7H3/b14-8+/t21-,22-,23-,24+,25+,26+,27-,28+,29-,30+,33-,34+,35+,36-/m1/s1	InChIKey=KJEYALWPYVKAPR-RFIGSTHDSA-N	C[C@H](C/C=C/C(C)(C)O)[C@H]1CC[C@@]2([C@@]1(CC[C@]34[C@H]2C=C[C@]5([C@H]3CC[C@@H](C5(C)C)O[C@H]6[C@@H]([C@H]([C@@H]([C@H](O6)CO)O)O)O)OC4)C)C	3.3701
Momordicoside I	71717036	6	BTMR0165	BT00006	-		InChI=1S/C42H66O14/c1-21(9-8-14-37(2,3)51)22-12-15-40(7)24-13-16-42-25(41(24,20-52-42)18-17-39(22,40)6)10-11-26(38(42,4)5)54-36-31(48)32(27(44)23(19-43)53-36)55-35-30(47)28(45)29(46)33(56-35)34(49)50/h8,13-14,16,21-33,35-36,43-48,51H,9-12,15,17-20H2,1-7H3,(H,49,50)/b14-8+/t21-,22-,23-,24+,25+,26+,27-,28?,29?,30?,31-,32+,33?,35?,36+,39-,40+,41+,42-/m1/s1	InChIKey=JPKCBCPMPPEKBG-OPJDWQRXSA-N	C[C@H](C/C=C/C(C)(C)O)[C@H]1CC[C@@]2([C@@]1(CC[C@]34[C@H]2C=C[C@]5([C@H]3CC[C@@H](C5(C)C)O[C@H]6[C@@H]([C@H]([C@@H]([C@H](O6)CO)O)OC7OC(C(O)=O)C(C(C7O)O)O)O)OC4)C)C	C42H66O14	794.445	1.8321	Gut microbial environment	Bacterial UDP-glucuronosyltransferase	Alkyl-OH-glucuronidation	Momordicoside I	InChI=1S/C36H58O8/c1-21(9-8-14-31(2,3)41)22-12-15-34(7)24-13-16-36-25(35(24,20-42-36)18-17-33(22,34)6)10-11-26(32(36,4)5)44-30-29(40)28(39)27(38)23(19-37)43-30/h8,13-14,16,21-30,37-41H,9-12,15,17-20H2,1-7H3/b14-8+/t21-,22-,23-,24+,25+,26+,27-,28+,29-,30+,33-,34+,35+,36-/m1/s1	InChIKey=KJEYALWPYVKAPR-RFIGSTHDSA-N	C[C@H](C/C=C/C(C)(C)O)[C@H]1CC[C@@]2([C@@]1(CC[C@]34[C@H]2C=C[C@]5([C@H]3CC[C@@H](C5(C)C)O[C@H]6[C@@H]([C@H]([C@@H]([C@H](O6)CO)O)O)O)OC4)C)C	3.3701
Momordicoside I	71717036	7	BTMR0165	BT00007	-		InChI=1S/C42H66O14/c1-21(9-8-14-37(2,3)51)22-12-15-40(7)24-13-16-42-25(41(24,20-52-42)18-17-39(22,40)6)10-11-26(38(42,4)5)54-35-31(48)29(46)32(23(19-43)53-35)55-36-30(47)27(44)28(45)33(56-36)34(49)50/h8,13-14,16,21-33,35-36,43-48,51H,9-12,15,17-20H2,1-7H3,(H,49,50)/b14-8+/t21-,22-,23-,24+,25+,26+,27?,28?,29-,30?,31-,32-,33?,35+,36?,39-,40+,41+,42-/m1/s1	InChIKey=AKAYAGGDNVZMKT-IKGYCEEFSA-N	C[C@H](C/C=C/C(C)(C)O)[C@H]1CC[C@@]2([C@@]1(CC[C@]34[C@H]2C=C[C@]5([C@H]3CC[C@@H](C5(C)C)O[C@H]6[C@@H]([C@H]([C@@H]([C@H](O6)CO)OC7OC(C(O)=O)C(C(C7O)O)O)O)O)OC4)C)C	C42H66O14	794.445	1.8321	Gut microbial environment	Bacterial UDP-glucuronosyltransferase	Alkyl-OH-glucuronidation	Momordicoside I	InChI=1S/C36H58O8/c1-21(9-8-14-31(2,3)41)22-12-15-34(7)24-13-16-36-25(35(24,20-42-36)18-17-33(22,34)6)10-11-26(32(36,4)5)44-30-29(40)28(39)27(38)23(19-37)43-30/h8,13-14,16,21-30,37-41H,9-12,15,17-20H2,1-7H3/b14-8+/t21-,22-,23-,24+,25+,26+,27-,28+,29-,30+,33-,34+,35+,36-/m1/s1	InChIKey=KJEYALWPYVKAPR-RFIGSTHDSA-N	C[C@H](C/C=C/C(C)(C)O)[C@H]1CC[C@@]2([C@@]1(CC[C@]34[C@H]2C=C[C@]5([C@H]3CC[C@@H](C5(C)C)O[C@H]6[C@@H]([C@H]([C@@H]([C@H](O6)CO)O)O)O)OC4)C)C	3.3701
Momordicoside I	71717036	8	BTMR0165	BT00008	-		InChI=1S/C42H66O14/c1-21(9-8-14-37(2,3)51)22-12-15-40(7)24-13-16-42-25(41(24,20-53-42)18-17-39(22,40)6)10-11-26(38(42,4)5)55-36-32(48)28(44)27(43)23(54-36)19-52-35-31(47)29(45)30(46)33(56-35)34(49)50/h8,13-14,16,21-33,35-36,43-48,51H,9-12,15,17-20H2,1-7H3,(H,49,50)/b14-8+/t21-,22-,23-,24+,25+,26+,27-,28+,29?,30?,31?,32-,33?,35?,36+,39-,40+,41+,42-/m1/s1	InChIKey=CSQNSHCIAAMWDN-WJKMYGDLSA-N	C[C@H](C/C=C/C(C)(C)O)[C@H]1CC[C@@]2([C@@]1(CC[C@]34[C@H]2C=C[C@]5([C@H]3CC[C@@H](C5(C)C)O[C@H]6[C@@H]([C@H]([C@@H]([C@H](O6)COC7OC(C(O)=O)C(C(C7O)O)O)O)O)O)OC4)C)C	C42H66O14	794.445	1.8321	Gut microbial environment	Bacterial UDP-glucuronosyltransferase	Alkyl-OH-glucuronidation	Momordicoside I	InChI=1S/C36H58O8/c1-21(9-8-14-31(2,3)41)22-12-15-34(7)24-13-16-36-25(35(24,20-42-36)18-17-33(22,34)6)10-11-26(32(36,4)5)44-30-29(40)28(39)27(38)23(19-37)43-30/h8,13-14,16,21-30,37-41H,9-12,15,17-20H2,1-7H3/b14-8+/t21-,22-,23-,24+,25+,26+,27-,28+,29-,30+,33-,34+,35+,36-/m1/s1	InChIKey=KJEYALWPYVKAPR-RFIGSTHDSA-N	C[C@H](C/C=C/C(C)(C)O)[C@H]1CC[C@@]2([C@@]1(CC[C@]34[C@H]2C=C[C@]5([C@H]3CC[C@@H](C5(C)C)O[C@H]6[C@@H]([C@H]([C@@H]([C@H](O6)CO)O)O)O)OC4)C)C	3.3701
Momordicoside I	71717036	9	BTMR0165	BT00009	-		InChI=1S/C42H66O14/c1-21(9-8-14-37(2,3)56-36-32(49)29(46)30(47)33(55-36)34(50)51)22-12-15-40(7)24-13-16-42-25(41(24,20-52-42)18-17-39(22,40)6)10-11-26(38(42,4)5)54-35-31(48)28(45)27(44)23(19-43)53-35/h8,13-14,16,21-33,35-36,43-49H,9-12,15,17-20H2,1-7H3,(H,50,51)/b14-8+/t21-,22-,23-,24+,25+,26+,27-,28+,29?,30?,31-,32?,33?,35+,36?,39-,40+,41+,42-/m1/s1	InChIKey=CSWSKPKEXBUECA-RDNDGBKRSA-N	C[C@H](C/C=C/C(C)(C)OC1OC(C(O)=O)C(C(C1O)O)O)[C@H]2CC[C@@]3([C@@]2(CC[C@]45[C@H]3C=C[C@]6([C@H]4CC[C@@H](C6(C)C)O[C@H]7[C@@H]([C@H]([C@@H]([C@H](O7)CO)O)O)O)OC5)C)C	C42H66O14	794.445	1.8321	Gut microbial environment	Bacterial UDP-glucuronosyltransferase	Alkyl-OH-glucuronidation	Momordicoside I	InChI=1S/C36H58O8/c1-21(9-8-14-31(2,3)41)22-12-15-34(7)24-13-16-36-25(35(24,20-42-36)18-17-33(22,34)6)10-11-26(32(36,4)5)44-30-29(40)28(39)27(38)23(19-37)43-30/h8,13-14,16,21-30,37-41H,9-12,15,17-20H2,1-7H3/b14-8+/t21-,22-,23-,24+,25+,26+,27-,28+,29-,30+,33-,34+,35+,36-/m1/s1	InChIKey=KJEYALWPYVKAPR-RFIGSTHDSA-N	C[C@H](C/C=C/C(C)(C)O)[C@H]1CC[C@@]2([C@@]1(CC[C@]34[C@H]2C=C[C@]5([C@H]3CC[C@@H](C5(C)C)O[C@H]6[C@@H]([C@H]([C@@H]([C@H](O6)CO)O)O)O)OC4)C)C	3.3701
Momordicoside I	71717036	10	BTMR0501	BT00010	-		InChI=1S/C36H58O11S/c1-21(9-8-14-31(2,3)40)22-12-15-34(7)24-13-16-36-25(35(24,20-44-36)18-17-33(22,34)6)10-11-26(32(36,4)5)47-30-29(39)28(38)27(37)23(46-30)19-45-48(41,42)43/h8,13-14,16,21-30,37-40H,9-12,15,17-20H2,1-7H3,(H,41,42,43)/b14-8+/t21-,22-,23-,24+,25+,26+,27-,28+,29-,30+,33-,34+,35+,36-/m1/s1	InChIKey=SLJTXBOBTNWPRH-RFIGSTHDSA-N	C[C@H](C/C=C/C(C)(C)O)[C@H]1CC[C@@]2([C@@]1(CC[C@]34[C@H]2C=C[C@]5([C@H]3CC[C@@H](C5(C)C)O[C@H]6[C@@H]([C@H]([C@@H]([C@H](O6)COS(O)(=O)=O)O)O)O)OC4)C)C	C36H58O11S	698.37	2.7908	Gut microbial environment	SULFOTRANSFERASE	Sulfation of primary alcohol	Momordicoside I	InChI=1S/C36H58O8/c1-21(9-8-14-31(2,3)41)22-12-15-34(7)24-13-16-36-25(35(24,20-42-36)18-17-33(22,34)6)10-11-26(32(36,4)5)44-30-29(40)28(39)27(38)23(19-37)43-30/h8,13-14,16,21-30,37-41H,9-12,15,17-20H2,1-7H3/b14-8+/t21-,22-,23-,24+,25+,26+,27-,28+,29-,30+,33-,34+,35+,36-/m1/s1	InChIKey=KJEYALWPYVKAPR-RFIGSTHDSA-N	C[C@H](C/C=C/C(C)(C)O)[C@H]1CC[C@@]2([C@@]1(CC[C@]34[C@H]2C=C[C@]5([C@H]3CC[C@@H](C5(C)C)O[C@H]6[C@@H]([C@H]([C@@H]([C@H](O6)CO)O)O)O)OC4)C)C	3.3701
Momordicoside I	71717036	26	BTMR0165	BT00026	-		InChI=1S/C36H56O9/c1-20(9-8-14-31(2,3)42)21-12-15-34(7)22-13-16-36-23(35(22,19-43-36)18-17-33(21,34)6)10-11-24(32(36,4)5)44-30-27(39)25(37)26(38)28(45-30)29(40)41/h8,13-14,16,20-28,30,37-39,42H,9-12,15,17-19H2,1-7H3,(H,40,41)/b14-8+/t20-,21-,22+,23+,24?,25?,26?,27?,28?,30?,33-,34+,35+,36-/m1/s1	InChIKey=PGWWJTPRLFQKSG-KWRUWYEUSA-N	C[C@H](C/C=C/C(C)(C)O)[C@H]1CC[C@@]2([C@@]1(CC[C@]34[C@H]2C=C[C@]5([C@H]3CCC(C5(C)C)OC6OC(C(O)=O)C(C(C6O)O)O)OC4)C)C	C36H56O9	632.392	3.579	Gut microbial environment	Bacterial UDP-glucuronosyltransferase	Alkyl-OH-glucuronidation	InChIKey=GDWGKJJMMBZZDX-PLWPEUQXSA-N	InChI=1S/C30H48O3/c1-20(9-8-14-25(2,3)32)21-12-15-28(7)22-13-16-30-23(10-11-24(31)26(30,4)5)29(22,19-33-30)18-17-27(21,28)6/h8,13-14,16,20-24,31-32H,9-12,15,17-19H2,1-7H3/b14-8+/t20-,21-,22+,23+,24?,27-,28+,29+,30-/m1/s1	InChIKey=GDWGKJJMMBZZDX-PLWPEUQXSA-N	C[C@H](C/C=C/C(C)(C)O)[C@H]1CC[C@@]2([C@@]1(CC[C@]34[C@H]2C=C[C@]5([C@H]3CCC(C5(C)C)O)OC4)C)C	5.117
Momordicoside I	71717036	27	BTMR0165	BT00027	-		InChI=1S/C36H56O9/c1-20(9-8-14-31(2,3)45-30-27(40)25(38)26(39)28(44-30)29(41)42)21-12-15-34(7)22-13-16-36-23(10-11-24(37)32(36,4)5)35(22,19-43-36)18-17-33(21,34)6/h8,13-14,16,20-28,30,37-40H,9-12,15,17-19H2,1-7H3,(H,41,42)/b14-8+/t20-,21-,22+,23+,24?,25?,26?,27?,28?,30?,33-,34+,35+,36-/m1/s1	InChIKey=CREBMAPULIAPDX-KWRUWYEUSA-N	C[C@H](C/C=C/C(C)(C)OC1OC(C(O)=O)C(C(C1O)O)O)[C@H]2CC[C@@]3([C@@]2(CC[C@]45[C@H]3C=C[C@]6([C@H]4CCC(C6(C)C)O)OC5)C)C	C36H56O9	632.392	3.579	Gut microbial environment	Bacterial UDP-glucuronosyltransferase	Alkyl-OH-glucuronidation	InChIKey=GDWGKJJMMBZZDX-PLWPEUQXSA-N	InChI=1S/C30H48O3/c1-20(9-8-14-25(2,3)32)21-12-15-28(7)22-13-16-30-23(10-11-24(31)26(30,4)5)29(22,19-33-30)18-17-27(21,28)6/h8,13-14,16,20-24,31-32H,9-12,15,17-19H2,1-7H3/b14-8+/t20-,21-,22+,23+,24?,27-,28+,29+,30-/m1/s1	InChIKey=GDWGKJJMMBZZDX-PLWPEUQXSA-N	C[C@H](C/C=C/C(C)(C)O)[C@H]1CC[C@@]2([C@@]1(CC[C@]34[C@H]2C=C[C@]5([C@H]3CCC(C5(C)C)O)OC4)C)C	5.117
Momordicoside I	71717036	28	BTMR0502	BT00028	-		InChI=1S/C30H48O6S/c1-20(9-8-14-25(2,3)31)21-12-15-28(7)22-13-16-30-23(29(22,19-35-30)18-17-27(21,28)6)10-11-24(26(30,4)5)36-37(32,33)34/h8,13-14,16,20-24,31H,9-12,15,17-19H2,1-7H3,(H,32,33,34)/b14-8+/t20-,21-,22+,23+,24?,27-,28+,29+,30-/m1/s1	InChIKey=SICRSERAZSUSEY-PLWPEUQXSA-N	C[C@H](C/C=C/C(C)(C)O)[C@H]1CC[C@@]2([C@@]1(CC[C@]34[C@H]2C=C[C@]5([C@H]3CCC(C5(C)C)OS(O)(=O)=O)OC4)C)C	C30H48O6S	536.317	4.5377	Gut microbial environment	SULFOTRANSFERASE	Sulfation of secondary alcohol	InChIKey=GDWGKJJMMBZZDX-PLWPEUQXSA-N	InChI=1S/C30H48O3/c1-20(9-8-14-25(2,3)32)21-12-15-28(7)22-13-16-30-23(10-11-24(31)26(30,4)5)29(22,19-33-30)18-17-27(21,28)6/h8,13-14,16,20-24,31-32H,9-12,15,17-19H2,1-7H3/b14-8+/t20-,21-,22+,23+,24?,27-,28+,29+,30-/m1/s1	InChIKey=GDWGKJJMMBZZDX-PLWPEUQXSA-N	C[C@H](C/C=C/C(C)(C)O)[C@H]1CC[C@@]2([C@@]1(CC[C@]34[C@H]2C=C[C@]5([C@H]3CCC(C5(C)C)O)OC4)C)C	5.117
alpha-Eleostearic acid	5281115	1	BTMR0275	BT00001	-		InChI=1S/C16H26O2/c1-2-3-4-5-6-7-8-9-10-11-12-13-14-15-16(17)18/h5-10H,2-4,11-15H2,1H3,(H,17,18)/b6-5?,8-7?,10-9+	InChIKey=MGUIYONLEIHPDZ-FWSDQLJQSA-N	CCCCC=CC=CC=CCCCCCC(=O)O	C16H26O2	250.193	5.0338	Gut microbial environment	Unspecified gut bacterial enzyme	beta-Oxidation of carboxylic acid	Eleostearic acid	InChI=1S/C18H30O2/c1-2-3-4-5-6-7-8-9-10-11-12-13-14-15-16-17-18(19)20/h5-10H,2-4,11-17H2,1H3,(H,19,20)	InChIKey=CUXYLFPMQMFGPL-UHFFFAOYSA-N	C(C(C(C(C(=C(C(=C(C(=C(C(C(C(C(C(C(C(C(=O)O[H])([H])[H])([H])[H])([H])[H])([H])[H])([H])[H])([H])[H])([H])[H])[H])[H])[H])[H])[H])[H])([H])[H])([H])[H])([H])[H])([H])([H])[H]
alpha-Eleostearic acid	5281115	2	BTMR0167	BT00002	-		InChI=1S/C24H38O8/c1-2-3-4-5-6-7-8-9-10-11-12-13-14-15-16-17-18(25)31-24-21(28)19(26)20(27)22(32-24)23(29)30/h5-10,19-22,24,26-28H,2-4,11-17H2,1H3,(H,29,30)/b6-5?,8-7?,10-9+	InChIKey=IGLKYWPQRWVCKJ-FWSDQLJQSA-N	CCCCC=CC=CC=CCCCCCCCC(=O)OC1OC(C(O)C(O)C1O)C(O)=O	C24H38O8	454.257	4.2507	Gut microbial environment	Bacterial UDP-glucuronosyltransferase	O-Glucuronidation of aliphatic acid	Eleostearic acid	InChI=1S/C18H30O2/c1-2-3-4-5-6-7-8-9-10-11-12-13-14-15-16-17-18(19)20/h5-10H,2-4,11-17H2,1H3,(H,19,20)	InChIKey=CUXYLFPMQMFGPL-UHFFFAOYSA-N	C(C(C(C(C(=C(C(=C(C(=C(C(C(C(C(C(C(C(C(=O)O[H])([H])[H])([H])[H])([H])[H])([H])[H])([H])[H])([H])[H])([H])[H])[H])[H])[H])[H])[H])[H])([H])[H])([H])[H])([H])[H])([H])([H])[H]
alpha-Eleostearic acid	5281115	3	BTMR0275	BT00003	-		InChI=1S/C14H22O2/c1-2-3-4-5-6-7-8-9-10-11-12-13-14(15)16/h5-10H,2-4,11-13H2,1H3,(H,15,16)/b6-5?,8-7?,10-9+	InChIKey=NDXZIYWCFFOVNU-FWSDQLJQSA-N	CCCCC=CC=CC=CCCCC(=O)O	C14H22O2	222.162	4.1214	Gut microbial environment	Unspecified gut bacterial enzyme	beta-Oxidation of carboxylic acid	InChIKey=MGUIYONLEIHPDZ-UHFFFAOYSA-N	InChI=1S/C16H26O2/c1-2-3-4-5-6-7-8-9-10-11-12-13-14-15-16(17)18/h5-10H,2-4,11-15H2,1H3,(H,17,18)	InChIKey=MGUIYONLEIHPDZ-UHFFFAOYSA-N	C(C(C(C(C(=C(C(=C(C(=C(C(C(C(C(C(C(=O)O[H])([H])[H])([H])[H])([H])[H])([H])[H])([H])[H])[H])[H])[H])[H])[H])[H])([H])[H])([H])[H])([H])[H])([H])([H])[H]
alpha-Eleostearic acid	5281115	4	BTMR0167	BT00004	-		InChI=1S/C22H34O8/c1-2-3-4-5-6-7-8-9-10-11-12-13-14-15-16(23)29-22-19(26)17(24)18(25)20(30-22)21(27)28/h5-10,17-20,22,24-26H,2-4,11-15H2,1H3,(H,27,28)/b6-5?,8-7?,10-9+	InChIKey=OJUIRKQYHWVMAJ-FWSDQLJQSA-N	CCCCC=CC=CC=CCCCCCC(=O)OC1OC(C(O)C(O)C1O)C(O)=O	C22H34O8	426.225	3.3383	Gut microbial environment	Bacterial UDP-glucuronosyltransferase	O-Glucuronidation of aliphatic acid	InChIKey=MGUIYONLEIHPDZ-UHFFFAOYSA-N	InChI=1S/C16H26O2/c1-2-3-4-5-6-7-8-9-10-11-12-13-14-15-16(17)18/h5-10H,2-4,11-15H2,1H3,(H,17,18)	InChIKey=MGUIYONLEIHPDZ-UHFFFAOYSA-N	C(C(C(C(C(=C(C(=C(C(=C(C(C(C(C(C(C(=O)O[H])([H])[H])([H])[H])([H])[H])([H])[H])([H])[H])[H])[H])[H])[H])[H])[H])([H])[H])([H])[H])([H])[H])([H])([H])[H]
alpha-Eleostearic acid	5281115	5	BTMR0275	BT00005	Dodeca-3,5,7-trienoic acid	151654337	InChI=1S/C12H18O2/c1-2-3-4-5-6-7-8-9-10-11-12(13)14/h5-10H,2-4,11H2,1H3,(H,13,14)/b6-5?,8-7?,10-9+	InChIKey=QVDXSXSDAXADTJ-FWSDQLJQSA-N	CCCCC=CC=CC=CCC(=O)O	C12H18O2	194.131	3.209	Gut microbial environment	Unspecified gut bacterial enzyme	beta-Oxidation of carboxylic acid	InChIKey=NDXZIYWCFFOVNU-UHFFFAOYSA-N	InChI=1S/C14H22O2/c1-2-3-4-5-6-7-8-9-10-11-12-13-14(15)16/h5-10H,2-4,11-13H2,1H3,(H,15,16)	InChIKey=NDXZIYWCFFOVNU-UHFFFAOYSA-N	C(C(C(C(C(=C(C(=C(C(=C(C(C(C(C(=O)O[H])([H])[H])([H])[H])([H])[H])[H])[H])[H])[H])[H])[H])([H])[H])([H])[H])([H])[H])([H])([H])[H]
alpha-Eleostearic acid	5281115	6	BTMR0167	BT00006	-		InChI=1S/C20H30O8/c1-2-3-4-5-6-7-8-9-10-11-12-13-14(21)27-20-17(24)15(22)16(23)18(28-20)19(25)26/h5-10,15-18,20,22-24H,2-4,11-13H2,1H3,(H,25,26)/b6-5?,8-7?,10-9+	InChIKey=VPTROHPDRRHPKN-FWSDQLJQSA-N	CCCCC=CC=CC=CCCCC(=O)OC1OC(C(O)C(O)C1O)C(O)=O	C20H30O8	398.194	2.4259	Gut microbial environment	Bacterial UDP-glucuronosyltransferase	O-Glucuronidation of aliphatic acid	InChIKey=NDXZIYWCFFOVNU-UHFFFAOYSA-N	InChI=1S/C14H22O2/c1-2-3-4-5-6-7-8-9-10-11-12-13-14(15)16/h5-10H,2-4,11-13H2,1H3,(H,15,16)	InChIKey=NDXZIYWCFFOVNU-UHFFFAOYSA-N	C(C(C(C(C(=C(C(=C(C(=C(C(C(C(C(=O)O[H])([H])[H])([H])[H])([H])[H])[H])[H])[H])[H])[H])[H])([H])[H])([H])[H])([H])[H])([H])([H])[H]
(+)-cis-Sabinol	94147	1	BTMR0165	BT00001	-		InChI=1S/C16H24O7/c1-6(2)16-4-8(16)7(3)9(5-16)22-15-12(19)10(17)11(18)13(23-15)14(20)21/h6,8-13,15,17-19H,3-5H2,1-2H3,(H,20,21)	InChIKey=BBFSCILCEUSPEB-UHFFFAOYSA-N	CC(C)C12CC1C(=C)C(C2)OC3OC(C(O)=O)C(C(C3O)O)O	C16H24O7	328.152	0.2868	Gut microbial environment	Bacterial UDP-glucuronosyltransferase	Alkyl-OH-glucuronidation	(+)-Sabinol	InChI=1S/C10H16O/c1-6(2)10-4-8(10)7(3)9(11)5-10/h6,8-9,11H,3-5H2,1-2H3	InChIKey=MDFQXBNVOAKNAY-UHFFFAOYSA-N	CC(C)C12CC1C(=C)C(C2)O	1.8248
(+)-cis-Sabinol	94147	2	BTMR0502	BT00002	-		InChI=1S/C10H16O4S/c1-6(2)10-4-8(10)7(3)9(5-10)14-15(11,12)13/h6,8-9H,3-5H2,1-2H3,(H,11,12,13)	InChIKey=MMHFYRLJOGFSHD-UHFFFAOYSA-N	CC(C)C12CC1C(=C)C(C2)OS(O)(=O)=O	C10H16O4S	232.077	1.2455	Gut microbial environment	SULFOTRANSFERASE	Sulfation of secondary alcohol	(+)-Sabinol	InChI=1S/C10H16O/c1-6(2)10-4-8(10)7(3)9(11)5-10/h6,8-9,11H,3-5H2,1-2H3	InChIKey=MDFQXBNVOAKNAY-UHFFFAOYSA-N	CC(C)C12CC1C(=C)C(C2)O	1.8248
Thiamine	1130	1	BTMR0165	BT00001	-		InChI=1S/C18H24N4O7S/c1-8-11(30-7-22(8)6-10-5-20-9(2)21-16(10)19)3-4-28-18-14(25)12(23)13(24)15(29-18)17(26)27/h5,7,12-15,18,23-25H,3-4,6H2,1-2H3,(H2-,19,20,21,26,27)/p+1	InChIKey=QVRAJNZVMIZPAQ-UHFFFAOYSA-O	O(CCC1=C(C)[N+](=CS1)CC2=CN=C(C)N=C2N)C3OC(C(O)=O)C(C(C3O)O)O	[C18H25N4O7S]+	441.144	-2.83299	Gut microbial environment	Bacterial UDP-glucuronosyltransferase	Alkyl-OH-glucuronidation	thiamine	InChI=1S/C12H17N4OS/c1-8-11(3-4-17)18-7-16(8)6-10-5-14-9(2)15-12(10)13/h5,7,17H,3-4,6H2,1-2H3,(H2,13,14,15)/q+1	InChIKey=JZRWCGZRTZMZEH-UHFFFAOYSA-N	OCCC1=C(C)[N+](=CS1)CC2=CN=C(C)N=C2N	-1.295
Thiamine	1130	2	BTMR0171	BT00002	-		InChI=1S/C18H24N4O7S/c1-8-11(3-4-23)30-7-22(8)6-10-5-19-9(2)20-16(10)21-17-14(26)12(24)13(25)15(29-17)18(27)28/h5,7,12-15,17,23-26H,3-4,6H2,1-2H3,(H-,19,20,21,27,28)/p+1	InChIKey=DMUJSAGMDUOARZ-UHFFFAOYSA-O	OCCC1=C(C)[N+](=CS1)CC2=CN=C(C)N=C2NC3OC(C(O)C(O)C3O)C(O)=O	[C18H25N4O7S]+	441.144	-2.68619	Gut microbial environment	Bacterial UDP-glucuronosyltransferase	Glucuronidation of primary aromatic amine	thiamine	InChI=1S/C12H17N4OS/c1-8-11(3-4-17)18-7-16(8)6-10-5-14-9(2)15-12(10)13/h5,7,17H,3-4,6H2,1-2H3,(H2,13,14,15)/q+1	InChIKey=JZRWCGZRTZMZEH-UHFFFAOYSA-N	OCCC1=C(C)[N+](=CS1)CC2=CN=C(C)N=C2N	-1.295
Thiamine	1130	3	BTMR0501	BT00003	2-[3-[(4-Amino-2-methylpyrimidin-5-yl)methyl]-4-methyl-1,3-thiazol-3-ium-5-yl]ethyl hydrogen sulfate	71468987	InChI=1S/C12H16N4O4S2/c1-8-11(3-4-20-22(17,18)19)21-7-16(8)6-10-5-14-9(2)15-12(10)13/h5,7H,3-4,6H2,1-2H3,(H2-,13,14,15,17,18,19)/p+1	InChIKey=DXANYXRZRNXGSC-UHFFFAOYSA-O	O(CCC1=C(C)[N+](=CS1)CC2=CN=C(C)N=C2N)S(O)(=O)=O	[C12H17N4O4S2]+	345.069	-1.87429	Gut microbial environment	SULFOTRANSFERASE	Sulfation of primary alcohol	thiamine	InChI=1S/C12H17N4OS/c1-8-11(3-4-17)18-7-16(8)6-10-5-14-9(2)15-12(10)13/h5,7,17H,3-4,6H2,1-2H3,(H2,13,14,15)/q+1	InChIKey=JZRWCGZRTZMZEH-UHFFFAOYSA-N	OCCC1=C(C)[N+](=CS1)CC2=CN=C(C)N=C2N	-1.295
Momordicine II	101019708	1	BTMR0643	BT00001	Momordicine I; Momordicin I; 3,7-dihydroxy-17-(4-hydroxy-6-methylhept-5-en-2-yl)-4,4,13,14-tetramethyl-2,3,7,8,10,11,12,15,16,17-decahydro-1H-cyclopenta[a]phenanthrene-9-carbaldehyde; 91590-76-0; (+)-Momordicine I; CHEBI:175720	14807332	InChI=1S/C30H48O4/c1-18(2)14-20(32)15-19(3)21-10-11-29(7)26-24(33)16-23-22(8-9-25(34)27(23,4)5)30(26,17-31)13-12-28(21,29)6/h14,16-17,19-22,24-26,32-34H,8-13,15H2,1-7H3	InChIKey=QBXNBPFTVLJTMK-UHFFFAOYSA-N	CC(CC(C=C(C)C)O)C1CCC2(C1(CCC3(C2C(C=C4C3CCC(C4(C)C)O)O)C=O)C)C	C30H48O4	472.355	4.9546	Gut microbial environment	EC 3.2.1.X	Glycoside hydrolysis	CHEBI:172129	InChI=1S/C36H58O9/c1-19(2)14-21(44-32-30(43)29(42)28(41)26(17-37)45-32)15-20(3)22-10-11-35(7)31-25(39)16-24-23(8-9-27(40)33(24,4)5)36(31,18-38)13-12-34(22,35)6/h14,16,18,20-23,25-32,37,39-43H,8-13,15,17H2,1-7H3	InChIKey=WCYLDCDQWJYEPO-UHFFFAOYSA-N	CC(CC(C=C(C)C)OC1C(C(C(C(O1)CO)O)O)O)C2CCC3(C2(CCC4(C3C(C=C5C4CCC(C5(C)C)O)O)C=O)C)C	3.2077
Momordicine II	101019708	4	BTMR0157	BT00004	-		InChI=1S/C42H66O15/c1-19(2)14-21(54-37-32(50)29(47)28(46)26(17-43)55-37)15-20(3)22-10-11-41(7)35-25(45)16-24-23(42(35,18-44)13-12-40(22,41)6)8-9-27(39(24,4)5)56-38-33(51)30(48)31(49)34(57-38)36(52)53/h14,16,18,20-23,25-35,37-38,43,45-51H,8-13,15,17H2,1-7H3,(H,52,53)	InChIKey=BNLOLFYPLZQGGQ-UHFFFAOYSA-N	CC(CC(C=C(C)C)OC1C(C(C(C(O1)CO)O)O)O)C2CCC3(C2(CCC4(C3C(C=C5C4CCC(C5(C)C)OC6OC(C(C(C6O)O)O)C(O)=O)O)C=O)C)C	C42H66O15	810.44	1.6697	Gut microbial environment	Bacterial UDP-glucuronosyltransferase	3-OH-Glucuronidation of sterol	CHEBI:172129	InChI=1S/C36H58O9/c1-19(2)14-21(44-32-30(43)29(42)28(41)26(17-37)45-32)15-20(3)22-10-11-35(7)31-25(39)16-24-23(8-9-27(40)33(24,4)5)36(31,18-38)13-12-34(22,35)6/h14,16,18,20-23,25-32,37,39-43H,8-13,15,17H2,1-7H3	InChIKey=WCYLDCDQWJYEPO-UHFFFAOYSA-N	CC(CC(C=C(C)C)OC1C(C(C(C(O1)CO)O)O)O)C2CCC3(C2(CCC4(C3C(C=C5C4CCC(C5(C)C)O)O)C=O)C)C	3.2077
Momordicine II	101019708	5	BTMR0161	BT00005	-		InChI=1S/C42H66O15/c1-19(2)14-21(54-37-32(50)29(47)28(46)26(17-43)56-37)15-20(3)22-10-11-41(7)35-25(55-38-33(51)30(48)31(49)34(57-38)36(52)53)16-24-23(8-9-27(45)39(24,4)5)42(35,18-44)13-12-40(22,41)6/h14,16,18,20-23,25-35,37-38,43,45-51H,8-13,15,17H2,1-7H3,(H,52,53)	InChIKey=KUTSNEQPAGMDEP-UHFFFAOYSA-N	CC(CC(C=C(C)C)OC1C(C(C(C(O1)CO)O)O)O)C2CCC3(C2(CCC4(C3C(C=C5C4CCC(C5(C)C)O)OC6OC(C(C(C6O)O)O)C(O)=O)C=O)C)C	C42H66O15	810.44	1.6697	Gut microbial environment	Bacterial UDP-glucuronosyltransferase	7-OH-Glucuronidation of sterol	CHEBI:172129	InChI=1S/C36H58O9/c1-19(2)14-21(44-32-30(43)29(42)28(41)26(17-37)45-32)15-20(3)22-10-11-35(7)31-25(39)16-24-23(8-9-27(40)33(24,4)5)36(31,18-38)13-12-34(22,35)6/h14,16,18,20-23,25-32,37,39-43H,8-13,15,17H2,1-7H3	InChIKey=WCYLDCDQWJYEPO-UHFFFAOYSA-N	CC(CC(C=C(C)C)OC1C(C(C(C(O1)CO)O)O)O)C2CCC3(C2(CCC4(C3C(C=C5C4CCC(C5(C)C)O)O)C=O)C)C	3.2077
Momordicine II	101019708	6	BTMR0503	BT00006	-		InChI=1S/C36H58O12S/c1-19(2)14-21(46-32-30(42)29(41)28(40)26(17-37)47-32)15-20(3)22-10-11-35(7)31-25(39)16-24-23(36(31,18-38)13-12-34(22,35)6)8-9-27(33(24,4)5)48-49(43,44)45/h14,16,18,20-23,25-32,37,39-42H,8-13,15,17H2,1-7H3,(H,43,44,45)	InChIKey=WLFHYSVXSYASTQ-UHFFFAOYSA-N	CC(CC(C=C(C)C)OC1C(C(C(C(O1)CO)O)O)O)C2CCC3(C2(CCC4(C3C(C=C5C4CCC(C5(C)C)OS(O)(=O)=O)O)C=O)C)C	C36H58O12S	714.365	2.6284	Gut microbial environment	SULFOTRANSFERASE	3-OH-Sulfation of sterol	CHEBI:172129	InChI=1S/C36H58O9/c1-19(2)14-21(44-32-30(43)29(42)28(41)26(17-37)45-32)15-20(3)22-10-11-35(7)31-25(39)16-24-23(8-9-27(40)33(24,4)5)36(31,18-38)13-12-34(22,35)6/h14,16,18,20-23,25-32,37,39-43H,8-13,15,17H2,1-7H3	InChIKey=WCYLDCDQWJYEPO-UHFFFAOYSA-N	CC(CC(C=C(C)C)OC1C(C(C(C(O1)CO)O)O)O)C2CCC3(C2(CCC4(C3C(C=C5C4CCC(C5(C)C)O)O)C=O)C)C	3.2077
Momordicine II	101019708	7	BTMR0504	BT00007	-		InChI=1S/C36H58O12S/c1-19(2)14-21(46-32-30(42)29(41)28(40)26(17-37)47-32)15-20(3)22-10-11-35(7)31-25(48-49(43,44)45)16-24-23(8-9-27(39)33(24,4)5)36(31,18-38)13-12-34(22,35)6/h14,16,18,20-23,25-32,37,39-42H,8-13,15,17H2,1-7H3,(H,43,44,45)	InChIKey=DYARKGPIZPQOEE-UHFFFAOYSA-N	CC(CC(C=C(C)C)OC1C(C(C(C(O1)CO)O)O)O)C2CCC3(C2(CCC4(C3C(C=C5C4CCC(C5(C)C)O)OS(O)(=O)=O)C=O)C)C	C36H58O12S	714.365	2.6284	Gut microbial environment	SULFOTRANSFERASE	7-OH-Sulfation of sterol	CHEBI:172129	InChI=1S/C36H58O9/c1-19(2)14-21(44-32-30(43)29(42)28(41)26(17-37)45-32)15-20(3)22-10-11-35(7)31-25(39)16-24-23(8-9-27(40)33(24,4)5)36(31,18-38)13-12-34(22,35)6/h14,16,18,20-23,25-32,37,39-43H,8-13,15,17H2,1-7H3	InChIKey=WCYLDCDQWJYEPO-UHFFFAOYSA-N	CC(CC(C=C(C)C)OC1C(C(C(C(O1)CO)O)O)O)C2CCC3(C2(CCC4(C3C(C=C5C4CCC(C5(C)C)O)O)C=O)C)C	3.2077
Riboflavin	493570	1	BTMR0165	BT00001	-		InChI=1S/C23H28N4O12/c1-7-3-9-10(4-8(7)2)27(19-13(24-9)20(34)26-23(37)25-19)5-12(14(30)11(29)6-28)38-22-17(33)15(31)16(32)18(39-22)21(35)36/h3-4,11-12,14-18,22,28-33H,5-6H2,1-2H3,(H,35,36)(H,26,34,37)	InChIKey=DTKKTEWOYIJMAJ-UHFFFAOYSA-N	CC1=CC2=C(C=C1C)N(C3=NC(=O)NC(=O)C3=N2)CC(C(C(CO)O)O)OC4OC(C(O)=O)C(C(C4O)O)O	C23H28N4O12	552.17	-0.46739	Gut microbial environment	Bacterial UDP-glucuronosyltransferase	Alkyl-OH-glucuronidation	Hyflavin	InChI=1S/C17H20N4O6/c1-7-3-9-10(4-8(7)2)21(5-11(23)14(25)12(24)6-22)15-13(18-9)16(26)20-17(27)19-15/h3-4,11-12,14,22-25H,5-6H2,1-2H3,(H,20,26,27)	InChIKey=AUNGANRZJHBGPY-UHFFFAOYSA-N	CC1=CC2=C(C=C1C)N(C3=NC(=O)NC(=O)C3=N2)CC(C(C(CO)O)O)O	1.0706
Riboflavin	493570	2	BTMR0165	BT00002	-		InChI=1S/C23H28N4O12/c1-7-3-9-10(4-8(7)2)27(19-13(24-9)20(34)26-23(37)25-19)5-11(29)17(12(30)6-28)38-22-16(33)14(31)15(32)18(39-22)21(35)36/h3-4,11-12,14-18,22,28-33H,5-6H2,1-2H3,(H,35,36)(H,26,34,37)	InChIKey=IVGKPCPYVOYREI-UHFFFAOYSA-N	CC1=CC2=C(C=C1C)N(C3=NC(=O)NC(=O)C3=N2)CC(C(C(CO)O)OC4OC(C(O)=O)C(C(C4O)O)O)O	C23H28N4O12	552.17	-0.46739	Gut microbial environment	Bacterial UDP-glucuronosyltransferase	Alkyl-OH-glucuronidation	Hyflavin	InChI=1S/C17H20N4O6/c1-7-3-9-10(4-8(7)2)21(5-11(23)14(25)12(24)6-22)15-13(18-9)16(26)20-17(27)19-15/h3-4,11-12,14,22-25H,5-6H2,1-2H3,(H,20,26,27)	InChIKey=AUNGANRZJHBGPY-UHFFFAOYSA-N	CC1=CC2=C(C=C1C)N(C3=NC(=O)NC(=O)C3=N2)CC(C(C(CO)O)O)O	1.0706
Riboflavin	493570	3	BTMR0165	BT00003	-		InChI=1S/C23H28N4O12/c1-7-3-9-10(4-8(7)2)27(19-13(24-9)20(34)26-23(37)25-19)5-11(29)14(30)12(6-28)38-22-17(33)15(31)16(32)18(39-22)21(35)36/h3-4,11-12,14-18,22,28-33H,5-6H2,1-2H3,(H,35,36)(H,26,34,37)	InChIKey=VIOYTWHWMPPBHK-UHFFFAOYSA-N	CC1=CC2=C(C=C1C)N(C3=NC(=O)NC(=O)C3=N2)CC(C(C(CO)OC4OC(C(O)=O)C(C(C4O)O)O)O)O	C23H28N4O12	552.17	-0.46739	Gut microbial environment	Bacterial UDP-glucuronosyltransferase	Alkyl-OH-glucuronidation	Hyflavin	InChI=1S/C17H20N4O6/c1-7-3-9-10(4-8(7)2)21(5-11(23)14(25)12(24)6-22)15-13(18-9)16(26)20-17(27)19-15/h3-4,11-12,14,22-25H,5-6H2,1-2H3,(H,20,26,27)	InChIKey=AUNGANRZJHBGPY-UHFFFAOYSA-N	CC1=CC2=C(C=C1C)N(C3=NC(=O)NC(=O)C3=N2)CC(C(C(CO)O)O)O	1.0706
Riboflavin	493570	4	BTMR0165	BT00004	-		InChI=1S/C23H28N4O12/c1-7-3-9-10(4-8(7)2)27(19-13(24-9)20(34)26-23(37)25-19)5-11(28)14(30)12(29)6-38-22-17(33)15(31)16(32)18(39-22)21(35)36/h3-4,11-12,14-18,22,28-33H,5-6H2,1-2H3,(H,35,36)(H,26,34,37)	InChIKey=HGRAEBVHBBDYQJ-UHFFFAOYSA-N	CC1=CC2=C(C=C1C)N(C3=NC(=O)NC(=O)C3=N2)CC(C(C(COC4OC(C(O)=O)C(C(C4O)O)O)O)O)O	C23H28N4O12	552.17	-0.46739	Gut microbial environment	Bacterial UDP-glucuronosyltransferase	Alkyl-OH-glucuronidation	Hyflavin	InChI=1S/C17H20N4O6/c1-7-3-9-10(4-8(7)2)21(5-11(23)14(25)12(24)6-22)15-13(18-9)16(26)20-17(27)19-15/h3-4,11-12,14,22-25H,5-6H2,1-2H3,(H,20,26,27)	InChIKey=AUNGANRZJHBGPY-UHFFFAOYSA-N	CC1=CC2=C(C=C1C)N(C3=NC(=O)NC(=O)C3=N2)CC(C(C(CO)O)O)O	1.0706
Riboflavin	493570	5	BTMR0501	BT00005	[5-(7,8-Dimethyl-2,4-dioxobenzo[g]pteridin-10-yl)-2,3,4-trihydroxypentyl] hydrogen sulfate	14161126	InChI=1S/C17H20N4O9S/c1-7-3-9-10(4-8(7)2)21(15-13(18-9)16(25)20-17(26)19-15)5-11(22)14(24)12(23)6-30-31(27,28)29/h3-4,11-12,14,22-24H,5-6H2,1-2H3,(H,20,25,26)(H,27,28,29)	InChIKey=RUUGCTAFWMEMDH-UHFFFAOYSA-N	CC1=CC2=C(C=C1C)N(C3=NC(=O)NC(=O)C3=N2)CC(C(C(COS(O)(=O)=O)O)O)O	C17H20N4O9S	456.095	0.4913	Gut microbial environment	SULFOTRANSFERASE	Sulfation of primary alcohol	Hyflavin	InChI=1S/C17H20N4O6/c1-7-3-9-10(4-8(7)2)21(5-11(23)14(25)12(24)6-22)15-13(18-9)16(26)20-17(27)19-15/h3-4,11-12,14,22-25H,5-6H2,1-2H3,(H,20,26,27)	InChIKey=AUNGANRZJHBGPY-UHFFFAOYSA-N	CC1=CC2=C(C=C1C)N(C3=NC(=O)NC(=O)C3=N2)CC(C(C(CO)O)O)O	1.0706
Riboflavin	493570	6	BTMR0502	BT00006	-		InChI=1S/C17H20N4O9S/c1-7-3-9-10(4-8(7)2)21(15-13(18-9)16(25)20-17(26)19-15)5-12(30-31(27,28)29)14(24)11(23)6-22/h3-4,11-12,14,22-24H,5-6H2,1-2H3,(H,20,25,26)(H,27,28,29)	InChIKey=RNPJQMNNIYFWLW-UHFFFAOYSA-N	CC1=CC2=C(C=C1C)N(C3=NC(=O)NC(=O)C3=N2)CC(C(C(CO)O)O)OS(O)(=O)=O	C17H20N4O9S	456.095	0.4913	Gut microbial environment	SULFOTRANSFERASE	Sulfation of secondary alcohol	Hyflavin	InChI=1S/C17H20N4O6/c1-7-3-9-10(4-8(7)2)21(5-11(23)14(25)12(24)6-22)15-13(18-9)16(26)20-17(27)19-15/h3-4,11-12,14,22-25H,5-6H2,1-2H3,(H,20,26,27)	InChIKey=AUNGANRZJHBGPY-UHFFFAOYSA-N	CC1=CC2=C(C=C1C)N(C3=NC(=O)NC(=O)C3=N2)CC(C(C(CO)O)O)O	1.0706
Riboflavin	493570	7	BTMR0502	BT00007	-		InChI=1S/C17H20N4O9S/c1-7-3-9-10(4-8(7)2)21(15-13(18-9)16(25)20-17(26)19-15)5-11(23)14(12(24)6-22)30-31(27,28)29/h3-4,11-12,14,22-24H,5-6H2,1-2H3,(H,20,25,26)(H,27,28,29)	InChIKey=NXSAUTNTYKEYKK-UHFFFAOYSA-N	CC1=CC2=C(C=C1C)N(C3=NC(=O)NC(=O)C3=N2)CC(C(C(CO)O)OS(O)(=O)=O)O	C17H20N4O9S	456.095	0.4913	Gut microbial environment	SULFOTRANSFERASE	Sulfation of secondary alcohol	Hyflavin	InChI=1S/C17H20N4O6/c1-7-3-9-10(4-8(7)2)21(5-11(23)14(25)12(24)6-22)15-13(18-9)16(26)20-17(27)19-15/h3-4,11-12,14,22-25H,5-6H2,1-2H3,(H,20,26,27)	InChIKey=AUNGANRZJHBGPY-UHFFFAOYSA-N	CC1=CC2=C(C=C1C)N(C3=NC(=O)NC(=O)C3=N2)CC(C(C(CO)O)O)O	1.0706
Riboflavin	493570	8	BTMR0502	BT00008	-		InChI=1S/C17H20N4O9S/c1-7-3-9-10(4-8(7)2)21(15-13(18-9)16(25)20-17(26)19-15)5-11(23)14(24)12(6-22)30-31(27,28)29/h3-4,11-12,14,22-24H,5-6H2,1-2H3,(H,20,25,26)(H,27,28,29)	InChIKey=RBBYRBZIDAMOLO-UHFFFAOYSA-N	CC1=CC2=C(C=C1C)N(C3=NC(=O)NC(=O)C3=N2)CC(C(C(CO)OS(O)(=O)=O)O)O	C17H20N4O9S	456.095	0.4913	Gut microbial environment	SULFOTRANSFERASE	Sulfation of secondary alcohol	Hyflavin	InChI=1S/C17H20N4O6/c1-7-3-9-10(4-8(7)2)21(5-11(23)14(25)12(24)6-22)15-13(18-9)16(26)20-17(27)19-15/h3-4,11-12,14,22-25H,5-6H2,1-2H3,(H,20,26,27)	InChIKey=AUNGANRZJHBGPY-UHFFFAOYSA-N	CC1=CC2=C(C=C1C)N(C3=NC(=O)NC(=O)C3=N2)CC(C(C(CO)O)O)O	1.0706
Retinol	445354	1	BTMR0165	BT00001	6-[3,7-Dimethyl-9-(2,6,6-trimethylcyclohexen-1-yl)nona-2,4,6,8-tetraenoxy]-3,4,5-trihydroxyoxane-2-carboxylic acid	76086032	InChI=1S/C26H38O7/c1-16(11-12-19-18(3)10-7-14-26(19,4)5)8-6-9-17(2)13-15-32-25-22(29)20(27)21(28)23(33-25)24(30)31/h6,8-9,11-13,20-23,25,27-29H,7,10,14-15H2,1-5H3,(H,30,31)/b9-6+,12-11?,16-8?,17-13?	InChIKey=IYHVRAMISWFIRU-CWCWHMIHSA-N	CC1=C(C(CCC1)(C)C)C=CC(=CC=CC(=CCOC2OC(C(O)=O)C(C(C2O)O)O)C)C	C26H38O7	462.262	3.7787	Gut microbial environment	Bacterial UDP-glucuronosyltransferase	Alkyl-OH-glucuronidation	all-trans-Retinol;(2E,4E,6E,8E)-3,7-Dimethyl-9-(2,6,6-trimethylcyclohex-1-en-1-yl)nona-2,4,6,8-tetraen-1-ol	InChI=1S/C20H30O/c1-16(8-6-9-17(2)13-15-21)11-12-19-18(3)10-7-14-20(19,4)5/h6,8-9,11-13,21H,7,10,14-15H2,1-5H3	InChIKey=FPIPGXGPPPQFEQ-UHFFFAOYSA-N	C(C(C(=C(C1=C(C([H])([H])[H])C(C(C(C1(C([H])([H])[H])C([H])([H])[H])([H])[H])([H])[H])([H])[H])[H])[H])=C(C(=C(C(C([H])([H])[H])=C(C(O[H])([H])[H])[H])[H])[H])[H])([H])([H])[H]
Retinol	445354	2	BTMR0501	BT00002	[3,7-Dimethyl-9-(2,6,6-trimethylcyclohexen-1-yl)nona-2,4,6,8-tetraenyl] hydrogen sulfate	53737079	InChI=1S/C20H30O4S/c1-16(8-6-9-17(2)13-15-24-25(21,22)23)11-12-19-18(3)10-7-14-20(19,4)5/h6,8-9,11-13H,7,10,14-15H2,1-5H3,(H,21,22,23)/b9-6+,12-11?,16-8?,17-13?	InChIKey=CRYITZCFFRIQME-CWCWHMIHSA-N	CC1=C(C(CCC1)(C)C)C=CC(=CC=CC(=CCOS(O)(=O)=O)C)C	C20H30O4S	366.186	4.7374	Gut microbial environment	SULFOTRANSFERASE	Sulfation of primary alcohol	all-trans-Retinol;(2E,4E,6E,8E)-3,7-Dimethyl-9-(2,6,6-trimethylcyclohex-1-en-1-yl)nona-2,4,6,8-tetraen-1-ol	InChI=1S/C20H30O/c1-16(8-6-9-17(2)13-15-21)11-12-19-18(3)10-7-14-20(19,4)5/h6,8-9,11-13,21H,7,10,14-15H2,1-5H3	InChIKey=FPIPGXGPPPQFEQ-UHFFFAOYSA-N	C(C(C(=C(C1=C(C([H])([H])[H])C(C(C(C1(C([H])([H])[H])C([H])([H])[H])([H])[H])([H])[H])([H])[H])[H])[H])=C(C(=C(C(C([H])([H])[H])=C(C(O[H])([H])[H])[H])[H])[H])[H])([H])([H])[H]
Phytosphingosine	122121	1	BTMR0165	BT00001	-		InChI=1S/C24H47NO9/c1-2-3-4-5-6-7-8-9-10-11-12-13-14-17(18(27)16(25)15-26)33-24-21(30)19(28)20(29)22(34-24)23(31)32/h16-22,24,26-30H,2-15,25H2,1H3,(H,31,32)	InChIKey=ZTGXTJLAIZINNX-UHFFFAOYSA-N	CCCCCCCCCCCCCCC(C(C(CO)N)O)OC1OC(C(O)=O)C(C(C1O)O)O	C24H47NO9	493.325	2.6292	Gut microbial environment	Bacterial UDP-glucuronosyltransferase	Alkyl-OH-glucuronidation	InChIKey=AERBNCYCJBRYDG-UHFFFAOYSA-N	InChI=1S/C18H39NO3/c1-2-3-4-5-6-7-8-9-10-11-12-13-14-17(21)18(22)16(19)15-20/h16-18,20-22H,2-15,19H2,1H3	InChIKey=AERBNCYCJBRYDG-UHFFFAOYSA-N	CCCCCCCCCCCCCCC(C(C(CO)N)O)O	4.1672
Phytosphingosine	122121	2	BTMR0165	BT00002	-		InChI=1S/C24H47NO9/c1-2-3-4-5-6-7-8-9-10-11-12-13-14-17(27)21(16(25)15-26)33-24-20(30)18(28)19(29)22(34-24)23(31)32/h16-22,24,26-30H,2-15,25H2,1H3,(H,31,32)	InChIKey=GXICPKIBTXONFW-UHFFFAOYSA-N	CCCCCCCCCCCCCCC(C(C(CO)N)OC1OC(C(O)=O)C(C(C1O)O)O)O	C24H47NO9	493.325	2.6292	Gut microbial environment	Bacterial UDP-glucuronosyltransferase	Alkyl-OH-glucuronidation	InChIKey=AERBNCYCJBRYDG-UHFFFAOYSA-N	InChI=1S/C18H39NO3/c1-2-3-4-5-6-7-8-9-10-11-12-13-14-17(21)18(22)16(19)15-20/h16-18,20-22H,2-15,19H2,1H3	InChIKey=AERBNCYCJBRYDG-UHFFFAOYSA-N	CCCCCCCCCCCCCCC(C(C(CO)N)O)O	4.1672
Phytosphingosine	122121	3	BTMR0165	BT00003	-		InChI=1S/C24H47NO9/c1-2-3-4-5-6-7-8-9-10-11-12-13-14-17(26)18(27)16(25)15-33-24-21(30)19(28)20(29)22(34-24)23(31)32/h16-22,24,26-30H,2-15,25H2,1H3,(H,31,32)	InChIKey=KAPWLJLMUYQSMI-UHFFFAOYSA-N	CCCCCCCCCCCCCCC(C(C(COC1OC(C(O)=O)C(C(C1O)O)O)N)O)O	C24H47NO9	493.325	2.6292	Gut microbial environment	Bacterial UDP-glucuronosyltransferase	Alkyl-OH-glucuronidation	InChIKey=AERBNCYCJBRYDG-UHFFFAOYSA-N	InChI=1S/C18H39NO3/c1-2-3-4-5-6-7-8-9-10-11-12-13-14-17(21)18(22)16(19)15-20/h16-18,20-22H,2-15,19H2,1H3	InChIKey=AERBNCYCJBRYDG-UHFFFAOYSA-N	CCCCCCCCCCCCCCC(C(C(CO)N)O)O	4.1672
Phytosphingosine	122121	4	BTMR0501	BT00004	-		InChI=1S/C18H39NO6S/c1-2-3-4-5-6-7-8-9-10-11-12-13-14-17(20)18(21)16(19)15-25-26(22,23)24/h16-18,20-21H,2-15,19H2,1H3,(H,22,23,24)	InChIKey=KHLFZWJUZFNIOX-UHFFFAOYSA-N	CCCCCCCCCCCCCCC(C(C(COS(O)(=O)=O)N)O)O	C18H39NO6S	397.25	3.5879	Gut microbial environment	SULFOTRANSFERASE	Sulfation of primary alcohol	InChIKey=AERBNCYCJBRYDG-UHFFFAOYSA-N	InChI=1S/C18H39NO3/c1-2-3-4-5-6-7-8-9-10-11-12-13-14-17(21)18(22)16(19)15-20/h16-18,20-22H,2-15,19H2,1H3	InChIKey=AERBNCYCJBRYDG-UHFFFAOYSA-N	CCCCCCCCCCCCCCC(C(C(CO)N)O)O	4.1672
Phytosphingosine	122121	5	BTMR0502	BT00005	-		InChI=1S/C18H39NO6S/c1-2-3-4-5-6-7-8-9-10-11-12-13-14-17(25-26(22,23)24)18(21)16(19)15-20/h16-18,20-21H,2-15,19H2,1H3,(H,22,23,24)	InChIKey=OMEATARIZYRXSX-UHFFFAOYSA-N	CCCCCCCCCCCCCCC(C(C(CO)N)O)OS(O)(=O)=O	C18H39NO6S	397.25	3.5879	Gut microbial environment	SULFOTRANSFERASE	Sulfation of secondary alcohol	InChIKey=AERBNCYCJBRYDG-UHFFFAOYSA-N	InChI=1S/C18H39NO3/c1-2-3-4-5-6-7-8-9-10-11-12-13-14-17(21)18(22)16(19)15-20/h16-18,20-22H,2-15,19H2,1H3	InChIKey=AERBNCYCJBRYDG-UHFFFAOYSA-N	CCCCCCCCCCCCCCC(C(C(CO)N)O)O	4.1672
Phytosphingosine	122121	6	BTMR0502	BT00006	-		InChI=1S/C18H39NO6S/c1-2-3-4-5-6-7-8-9-10-11-12-13-14-17(21)18(16(19)15-20)25-26(22,23)24/h16-18,20-21H,2-15,19H2,1H3,(H,22,23,24)	InChIKey=DUFYHCSNFLMDHC-UHFFFAOYSA-N	CCCCCCCCCCCCCCC(C(C(CO)N)OS(O)(=O)=O)O	C18H39NO6S	397.25	3.5879	Gut microbial environment	SULFOTRANSFERASE	Sulfation of secondary alcohol	InChIKey=AERBNCYCJBRYDG-UHFFFAOYSA-N	InChI=1S/C18H39NO3/c1-2-3-4-5-6-7-8-9-10-11-12-13-14-17(21)18(22)16(19)15-20/h16-18,20-22H,2-15,19H2,1H3	InChIKey=AERBNCYCJBRYDG-UHFFFAOYSA-N	CCCCCCCCCCCCCCC(C(C(CO)N)O)O	4.1672
Cycloeucalenol	101690	1	BTMR0157	BT00001	-		InChI=1S/C36H58O7/c1-19(2)20(3)8-9-21(4)23-12-14-34(7)26-11-10-24-22(5)25(13-15-35(24)18-36(26,35)17-16-33(23,34)6)42-32-29(39)27(37)28(38)30(43-32)31(40)41/h19,21-30,32,37-39H,3,8-18H2,1-2,4-7H3,(H,40,41)	InChIKey=YKJGSPMEVGXLRJ-UHFFFAOYSA-N	CC1C2CCC3C4(CCC(C4(CCC35C2(C5)CCC1OC6OC(C(C(C6O)O)O)C(O)=O)C)C(C)CCC(=C)C(C)C)C	C36H58O7	602.418	6.0477	Gut microbial environment	Bacterial UDP-glucuronosyltransferase	3-OH-Glucuronidation of sterol	3-epicycloeucalenol	InChI=1S/C30H50O/c1-19(2)20(3)8-9-21(4)23-12-14-28(7)26-11-10-24-22(5)25(31)13-15-29(24)18-30(26,29)17-16-27(23,28)6/h19,21-26,31H,3,8-18H2,1-2,4-7H3	InChIKey=HUNLTIZKNQDZEI-UHFFFAOYSA-N	CC1C2CCC3C4(CCC(C4(CCC35C2(C5)CCC1O)C)C(C)CCC(=C)C(C)C)C	7.5857
Cycloeucalenol	101690	2	BTMR0503	BT00002	-		InChI=1S/C30H50O4S/c1-19(2)20(3)8-9-21(4)23-12-14-28(7)26-11-10-24-22(5)25(34-35(31,32)33)13-15-29(24)18-30(26,29)17-16-27(23,28)6/h19,21-26H,3,8-18H2,1-2,4-7H3,(H,31,32,33)	InChIKey=OHVFMIIRACDFBO-UHFFFAOYSA-N	CC1C2CCC3C4(CCC(C4(CCC35C2(C5)CCC1OS(O)(=O)=O)C)C(C)CCC(=C)C(C)C)C	C30H50O4S	506.343	7.0064	Gut microbial environment	SULFOTRANSFERASE	3-OH-Sulfation of sterol	3-epicycloeucalenol	InChI=1S/C30H50O/c1-19(2)20(3)8-9-21(4)23-12-14-28(7)26-11-10-24-22(5)25(31)13-15-29(24)18-30(26,29)17-16-27(23,28)6/h19,21-26,31H,3,8-18H2,1-2,4-7H3	InChIKey=HUNLTIZKNQDZEI-UHFFFAOYSA-N	CC1C2CCC3C4(CCC(C4(CCC35C2(C5)CCC1O)C)C(C)CCC(=C)C(C)C)C	7.5857
Stigmasta-7,22,25-trien-3beta-ol	101699624	1	BTMR0157	BT00001	-		InChI=1S/C35H54O7/c1-7-21(19(2)3)9-8-20(4)25-12-13-26-24-11-10-22-18-23(14-16-34(22,5)27(24)15-17-35(25,26)6)41-33-30(38)28(36)29(37)31(42-33)32(39)40/h8-9,11,20-23,25-31,33,36-38H,2,7,10,12-18H2,1,3-6H3,(H,39,40)/b9-8+	InChIKey=JWFDEBARUWPYDF-CMDGGOBGSA-N	CCC(C=CC(C)C1CCC2C1(CCC3C2=CCC4C3(CCC(C4)OC5OC(C(C(C5O)O)O)C(O)=O)C)C)C(=C)C	C35H54O7	586.387	5.9054	Gut microbial environment	Bacterial UDP-glucuronosyltransferase	3-OH-Glucuronidation of sterol	InChIKey=IMWBKGMKWXIXEQ-UHFFFAOYSA-N	InChI=1S/C29H46O/c1-7-21(19(2)3)9-8-20(4)25-12-13-26-24-11-10-22-18-23(30)14-16-28(22,5)27(24)15-17-29(25,26)6/h8-9,11,20-23,25-27,30H,2,7,10,12-18H2,1,3-6H3	InChIKey=IMWBKGMKWXIXEQ-UHFFFAOYSA-N	CCC(C=CC(C)C1CCC2C1(CCC3C2=CCC4C3(CCC(C4)O)C)C)C(=C)C
Stigmasta-7,22,25-trien-3beta-ol	101699624	2	BTMR0503	BT00002	-		InChI=1S/C29H46O4S/c1-7-21(19(2)3)9-8-20(4)25-12-13-26-24-11-10-22-18-23(33-34(30,31)32)14-16-28(22,5)27(24)15-17-29(25,26)6/h8-9,11,20-23,25-27H,2,7,10,12-18H2,1,3-6H3,(H,30,31,32)/b9-8+	InChIKey=CUCVVDMGFARVCL-CMDGGOBGSA-N	CCC(C=CC(C)C1CCC2C1(CCC3C2=CCC4C3(CCC(C4)OS(O)(=O)=O)C)C)C(=C)C	C29H46O4S	490.312	6.8641	Gut microbial environment	SULFOTRANSFERASE	3-OH-Sulfation of sterol	InChIKey=IMWBKGMKWXIXEQ-UHFFFAOYSA-N	InChI=1S/C29H46O/c1-7-21(19(2)3)9-8-20(4)25-12-13-26-24-11-10-22-18-23(30)14-16-28(22,5)27(24)15-17-29(25,26)6/h8-9,11,20-23,25-27,30H,2,7,10,12-18H2,1,3-6H3	InChIKey=IMWBKGMKWXIXEQ-UHFFFAOYSA-N	CCC(C=CC(C)C1CCC2C1(CCC3C2=CCC4C3(CCC(C4)O)C)C)C(=C)C
Cucurbitadienol	14543446	1	BTMR0157	BT00001	-		InChI=1S/C36H58O7/c1-20(2)10-9-11-21(3)22-16-17-36(8)25-14-12-23-24(34(25,6)18-19-35(22,36)7)13-15-26(33(23,4)5)42-32-29(39)27(37)28(38)30(43-32)31(40)41/h10,12,21-22,24-30,32,37-39H,9,11,13-19H2,1-8H3,(H,40,41)	InChIKey=BBQPTHSYLCPZHG-UHFFFAOYSA-N	CC(CCC=C(C)C)C1CCC2(C1(CCC3(C2CC=C4C3CCC(C4(C)C)OC5OC(C(C(C5O)O)O)C(O)=O)C)C)C	C36H58O7	602.418	6.3873	Gut microbial environment	Bacterial UDP-glucuronosyltransferase	3-OH-Glucuronidation of sterol	3beta-Cucurbita-5,24-dien-3-ol	InChI=1S/C30H50O/c1-20(2)10-9-11-21(3)22-16-17-30(8)25-14-12-23-24(13-15-26(31)27(23,4)5)28(25,6)18-19-29(22,30)7/h10,12,21-22,24-26,31H,9,11,13-19H2,1-8H3	InChIKey=WSPRAEIJBDUDRX-UHFFFAOYSA-N	CC(CCC=C(C)C)C1CCC2(C1(CCC3(C2CC=C4C3CCC(C4(C)C)O)C)C)C	7.9253
Cucurbitadienol	14543446	2	BTMR0503	BT00002	-		InChI=1S/C30H50O4S/c1-20(2)10-9-11-21(3)22-16-17-30(8)25-14-12-23-24(28(25,6)18-19-29(22,30)7)13-15-26(27(23,4)5)34-35(31,32)33/h10,12,21-22,24-26H,9,11,13-19H2,1-8H3,(H,31,32,33)	InChIKey=FVTGZIRUUAEIOP-UHFFFAOYSA-N	CC(CCC=C(C)C)C1CCC2(C1(CCC3(C2CC=C4C3CCC(C4(C)C)OS(O)(=O)=O)C)C)C	C30H50O4S	506.343	7.346	Gut microbial environment	SULFOTRANSFERASE	3-OH-Sulfation of sterol	3beta-Cucurbita-5,24-dien-3-ol	InChI=1S/C30H50O/c1-20(2)10-9-11-21(3)22-16-17-30(8)25-14-12-23-24(13-15-26(31)27(23,4)5)28(25,6)18-19-29(22,30)7/h10,12,21-22,24-26,31H,9,11,13-19H2,1-8H3	InChIKey=WSPRAEIJBDUDRX-UHFFFAOYSA-N	CC(CCC=C(C)C)C1CCC2(C1(CCC3(C2CC=C4C3CCC(C4(C)C)O)C)C)C	7.9253
1-Hexadecanol	2682	1	BTMR0165	BT00001	6-Hexadecoxy-3,4,5-trihydroxyoxane-2-carboxylic acid	14479683	InChI=1S/C22H42O7/c1-2-3-4-5-6-7-8-9-10-11-12-13-14-15-16-28-22-19(25)17(23)18(24)20(29-22)21(26)27/h17-20,22-25H,2-16H2,1H3,(H,26,27)	InChIKey=QFUQXEVPTHAOHS-UHFFFAOYSA-N	CCCCCCCCCCCCCCCCOC1OC(C(O)=O)C(C(C1O)O)O	C22H42O7	418.293	4.9071	Gut microbial environment	Bacterial UDP-glucuronosyltransferase	Alkyl-OH-glucuronidation	1-Hexadecanol	InChI=1S/C16H34O/c1-2-3-4-5-6-7-8-9-10-11-12-13-14-15-16-17/h17H,2-16H2,1H3	InChIKey=BXWNKGSJHAJOGX-UHFFFAOYSA-N	CCCCCCCCCCCCCCCCO	6.4451
1-Hexadecanol	2682	2	BTMR0501	BT00002	Cetyl sulfate; hexadecyl hydrogen sulfate; 143-02-2; 1-Hexadecanol, hydrogen sulfate; Hexadecyl hydrogen sulphate; 588KRC8J32; 1-Hexadecanol, 1-(hydrogen sulfate); hexadecyl sulfate; N-HEXADECYL SULFATE; hexadecylsulfat	8911	InChI=1S/C16H34O4S/c1-2-3-4-5-6-7-8-9-10-11-12-13-14-15-16-20-21(17,18)19/h2-16H2,1H3,(H,17,18,19)	InChIKey=LPTIRUACFKQDHZ-UHFFFAOYSA-N	CCCCCCCCCCCCCCCCOS(O)(=O)=O	C16H34O4S	322.218	5.8658	Gut microbial environment	SULFOTRANSFERASE	Sulfation of primary alcohol	1-Hexadecanol	InChI=1S/C16H34O/c1-2-3-4-5-6-7-8-9-10-11-12-13-14-15-16-17/h17H,2-16H2,1H3	InChIKey=BXWNKGSJHAJOGX-UHFFFAOYSA-N	CCCCCCCCCCCCCCCCO	6.4451
2,5-Dihydroxybenzoic acid	3469	1	BTMR0166	BT00001	6-(2-carboxy-4-hydroxyphenoxy)-3,4,5-trihydroxyoxane-2-carboxylic acid	131837856	InChI=1S/C13H14O10/c14-4-1-2-6(5(3-4)11(18)19)22-13-9(17)7(15)8(16)10(23-13)12(20)21/h1-3,7-10,13-17H,(H,18,19)(H,20,21)	InChIKey=YMTKHYRBSOTLTP-UHFFFAOYSA-N	C1=CC(=C(C=C1O)C(O)=O)OC2OC(C(O)C(O)C2O)C(O)=O	C13H14O10	330.059	-0.79589	Gut microbial environment	Bacterial UDP-glucuronosyltransferase	Aromatic OH-glucuronidation	2,5-DIHYDROXYBENZOIC ACID	InChI=1S/C7H6O4/c8-4-1-2-6(9)5(3-4)7(10)11/h1-3,8-9H,(H,10,11)	InChIKey=WXTMDXOMEHJXQO-UHFFFAOYSA-N	C1=CC(=C(C=C1O)C(O)=O)O	0.899599
2,5-Dihydroxybenzoic acid	3469	2	BTMR0166	BT00002	6-(3-carboxy-4-hydroxyphenoxy)-3,4,5-trihydroxyoxane-2-carboxylic acid	131837855	InChI=1S/C13H14O10/c14-6-2-1-4(3-5(6)11(18)19)22-13-9(17)7(15)8(16)10(23-13)12(20)21/h1-3,7-10,13-17H,(H,18,19)(H,20,21)	InChIKey=BCTCNBZWJFQHRF-UHFFFAOYSA-N	C1=CC(=C(C=C1OC2OC(C(O)C(O)C2O)C(O)=O)C(O)=O)O	C13H14O10	330.059	-0.79589	Gut microbial environment	Bacterial UDP-glucuronosyltransferase	Aromatic OH-glucuronidation	2,5-DIHYDROXYBENZOIC ACID	InChI=1S/C7H6O4/c8-4-1-2-6(9)5(3-4)7(10)11/h1-3,8-9H,(H,10,11)	InChIKey=WXTMDXOMEHJXQO-UHFFFAOYSA-N	C1=CC(=C(C=C1O)C(O)=O)O	0.899599
2,5-Dihydroxybenzoic acid	3469	3	BTMR0168	BT00003	-		InChI=1S/C13H14O10/c14-4-1-2-6(15)5(3-4)12(21)23-13-9(18)7(16)8(17)10(22-13)11(19)20/h1-3,7-10,13-18H,(H,19,20)	InChIKey=YAGJPDZXQJULAP-UHFFFAOYSA-N	C1=CC(=C(C=C1O)C(OC2OC(C(O)C(O)C2O)C(O)=O)=O)O	C13H14O10	330.059	-0.79589	Gut microbial environment	Bacterial UDP-glucuronosyltransferase	O-Glucuronidation of aromatic acid	2,5-DIHYDROXYBENZOIC ACID	InChI=1S/C7H6O4/c8-4-1-2-6(9)5(3-4)7(10)11/h1-3,8-9H,(H,10,11)	InChIKey=WXTMDXOMEHJXQO-UHFFFAOYSA-N	C1=CC(=C(C=C1O)C(O)=O)O	0.899599
Zeatin riboside	6440982	1	BTMR0165	BT00001	-		InChI=1S/C21H29N5O11/c1-8(5-35-21-15(32)12(29)13(30)16(37-21)20(33)34)2-3-22-17-10-18(24-6-23-17)26(7-25-10)19-14(31)11(28)9(4-27)36-19/h2,6-7,9,11-16,19,21,27-32H,3-5H2,1H3,(H,33,34)(H,22,23,24)/b8-2+	InChIKey=MNSDJOFUGZQTSG-KRXBUXKQSA-N	CC(=CCNC1=C2C(=NC=N1)N(C=N2)C3C(C(C(O3)CO)O)O)COC4OC(C(O)=O)C(C(C4O)O)O	C21H29N5O11	527.186	-2.62799	Gut microbial environment	Bacterial UDP-glucuronosyltransferase	Alkyl-OH-glucuronidation	Zeatin riboside	InChI=1S/C15H21N5O5/c1-8(4-21)2-3-16-13-10-14(18-6-17-13)20(7-19-10)15-12(24)11(23)9(5-22)25-15/h2,6-7,9,11-12,15,21-24H,3-5H2,1H3,(H,16,17,18)	InChIKey=GOSWTRUMMSCNCW-UHFFFAOYSA-N	CC(=CCNC1=C2C(=NC=N1)N(C=N2)C3C(C(C(O3)CO)O)O)CO
Zeatin riboside	6440982	2	BTMR0165	BT00002	-		InChI=1S/C21H29N5O11/c1-8(4-27)2-3-22-17-10-18(24-6-23-17)26(7-25-10)19-15(11(29)9(5-28)35-19)36-21-14(32)12(30)13(31)16(37-21)20(33)34/h2,6-7,9,11-16,19,21,27-32H,3-5H2,1H3,(H,33,34)(H,22,23,24)/b8-2+	InChIKey=OQZUCTMYBOHOFO-KRXBUXKQSA-N	CC(=CCNC1=C2C(=NC=N1)N(C=N2)C3C(C(C(O3)CO)O)OC4OC(C(O)=O)C(C(C4O)O)O)CO	C21H29N5O11	527.186	-2.62799	Gut microbial environment	Bacterial UDP-glucuronosyltransferase	Alkyl-OH-glucuronidation	Zeatin riboside	InChI=1S/C15H21N5O5/c1-8(4-21)2-3-16-13-10-14(18-6-17-13)20(7-19-10)15-12(24)11(23)9(5-22)25-15/h2,6-7,9,11-12,15,21-24H,3-5H2,1H3,(H,16,17,18)	InChIKey=GOSWTRUMMSCNCW-UHFFFAOYSA-N	CC(=CCNC1=C2C(=NC=N1)N(C=N2)C3C(C(C(O3)CO)O)O)CO
Zeatin riboside	6440982	3	BTMR0165	BT00003	-		InChI=1S/C21H29N5O11/c1-8(4-27)2-3-22-17-10-18(24-6-23-17)26(7-25-10)19-14(32)15(9(5-28)35-19)36-21-13(31)11(29)12(30)16(37-21)20(33)34/h2,6-7,9,11-16,19,21,27-32H,3-5H2,1H3,(H,33,34)(H,22,23,24)/b8-2+	InChIKey=PJUOPLQOLQUWHZ-KRXBUXKQSA-N	CC(=CCNC1=C2C(=NC=N1)N(C=N2)C3C(C(C(O3)CO)OC4OC(C(O)=O)C(C(C4O)O)O)O)CO	C21H29N5O11	527.186	-2.62799	Gut microbial environment	Bacterial UDP-glucuronosyltransferase	Alkyl-OH-glucuronidation	Zeatin riboside	InChI=1S/C15H21N5O5/c1-8(4-21)2-3-16-13-10-14(18-6-17-13)20(7-19-10)15-12(24)11(23)9(5-22)25-15/h2,6-7,9,11-12,15,21-24H,3-5H2,1H3,(H,16,17,18)	InChIKey=GOSWTRUMMSCNCW-UHFFFAOYSA-N	CC(=CCNC1=C2C(=NC=N1)N(C=N2)C3C(C(C(O3)CO)O)O)CO
Zeatin riboside	6440982	4	BTMR0165	BT00004	-		InChI=1S/C21H29N5O11/c1-8(4-27)2-3-22-17-10-18(24-6-23-17)26(7-25-10)19-14(31)11(28)9(36-19)5-35-21-15(32)12(29)13(30)16(37-21)20(33)34/h2,6-7,9,11-16,19,21,27-32H,3-5H2,1H3,(H,33,34)(H,22,23,24)/b8-2+	InChIKey=WZGJMAVHLKIOBS-KRXBUXKQSA-N	CC(=CCNC1=C2C(=NC=N1)N(C=N2)C3C(C(C(O3)COC4OC(C(O)=O)C(C(C4O)O)O)O)O)CO	C21H29N5O11	527.186	-2.62799	Gut microbial environment	Bacterial UDP-glucuronosyltransferase	Alkyl-OH-glucuronidation	Zeatin riboside	InChI=1S/C15H21N5O5/c1-8(4-21)2-3-16-13-10-14(18-6-17-13)20(7-19-10)15-12(24)11(23)9(5-22)25-15/h2,6-7,9,11-12,15,21-24H,3-5H2,1H3,(H,16,17,18)	InChIKey=GOSWTRUMMSCNCW-UHFFFAOYSA-N	CC(=CCNC1=C2C(=NC=N1)N(C=N2)C3C(C(C(O3)CO)O)O)CO
Zeatin riboside	6440982	5	BTMR0501	BT00005	-		InChI=1S/C15H21N5O8S/c1-8(5-27-29(24,25)26)2-3-16-13-10-14(18-6-17-13)20(7-19-10)15-12(23)11(22)9(4-21)28-15/h2,6-7,9,11-12,15,21-23H,3-5H2,1H3,(H,16,17,18)(H,24,25,26)/b8-2+	InChIKey=KERDYDIJFGMZNZ-KRXBUXKQSA-N	CC(=CCNC1=C2C(=NC=N1)N(C=N2)C3C(C(C(O3)CO)O)O)COS(O)(=O)=O	C15H21N5O8S	431.111	-1.66929	Gut microbial environment	SULFOTRANSFERASE	Sulfation of primary alcohol	Zeatin riboside	InChI=1S/C15H21N5O5/c1-8(4-21)2-3-16-13-10-14(18-6-17-13)20(7-19-10)15-12(24)11(23)9(5-22)25-15/h2,6-7,9,11-12,15,21-24H,3-5H2,1H3,(H,16,17,18)	InChIKey=GOSWTRUMMSCNCW-UHFFFAOYSA-N	CC(=CCNC1=C2C(=NC=N1)N(C=N2)C3C(C(C(O3)CO)O)O)CO
Zeatin riboside	6440982	6	BTMR0501	BT00006	-		InChI=1S/C15H21N5O8S/c1-8(4-21)2-3-16-13-10-14(18-6-17-13)20(7-19-10)15-12(23)11(22)9(28-15)5-27-29(24,25)26/h2,6-7,9,11-12,15,21-23H,3-5H2,1H3,(H,16,17,18)(H,24,25,26)/b8-2+	InChIKey=VFEOMKPQZMJZKG-KRXBUXKQSA-N	CC(=CCNC1=C2C(=NC=N1)N(C=N2)C3C(C(C(O3)COS(O)(=O)=O)O)O)CO	C15H21N5O8S	431.111	-1.66929	Gut microbial environment	SULFOTRANSFERASE	Sulfation of primary alcohol	Zeatin riboside	InChI=1S/C15H21N5O5/c1-8(4-21)2-3-16-13-10-14(18-6-17-13)20(7-19-10)15-12(24)11(23)9(5-22)25-15/h2,6-7,9,11-12,15,21-24H,3-5H2,1H3,(H,16,17,18)	InChIKey=GOSWTRUMMSCNCW-UHFFFAOYSA-N	CC(=CCNC1=C2C(=NC=N1)N(C=N2)C3C(C(C(O3)CO)O)O)CO
Zeatin riboside	6440982	7	BTMR0502	BT00007	-		InChI=1S/C15H21N5O8S/c1-8(4-21)2-3-16-13-10-14(18-6-17-13)20(7-19-10)15-12(28-29(24,25)26)11(23)9(5-22)27-15/h2,6-7,9,11-12,15,21-23H,3-5H2,1H3,(H,16,17,18)(H,24,25,26)/b8-2+	InChIKey=VYXWODLAOWAGFX-KRXBUXKQSA-N	CC(=CCNC1=C2C(=NC=N1)N(C=N2)C3C(C(C(O3)CO)O)OS(O)(=O)=O)CO	C15H21N5O8S	431.111	-1.66929	Gut microbial environment	SULFOTRANSFERASE	Sulfation of secondary alcohol	Zeatin riboside	InChI=1S/C15H21N5O5/c1-8(4-21)2-3-16-13-10-14(18-6-17-13)20(7-19-10)15-12(24)11(23)9(5-22)25-15/h2,6-7,9,11-12,15,21-24H,3-5H2,1H3,(H,16,17,18)	InChIKey=GOSWTRUMMSCNCW-UHFFFAOYSA-N	CC(=CCNC1=C2C(=NC=N1)N(C=N2)C3C(C(C(O3)CO)O)O)CO
Zeatin riboside	6440982	8	BTMR0502	BT00008	-		InChI=1S/C15H21N5O8S/c1-8(4-21)2-3-16-13-10-14(18-6-17-13)20(7-19-10)15-11(23)12(9(5-22)27-15)28-29(24,25)26/h2,6-7,9,11-12,15,21-23H,3-5H2,1H3,(H,16,17,18)(H,24,25,26)/b8-2+	InChIKey=YGKVUPFJNFXVHD-KRXBUXKQSA-N	CC(=CCNC1=C2C(=NC=N1)N(C=N2)C3C(C(C(O3)CO)OS(O)(=O)=O)O)CO	C15H21N5O8S	431.111	-1.66929	Gut microbial environment	SULFOTRANSFERASE	Sulfation of secondary alcohol	Zeatin riboside	InChI=1S/C15H21N5O5/c1-8(4-21)2-3-16-13-10-14(18-6-17-13)20(7-19-10)15-12(24)11(23)9(5-22)25-15/h2,6-7,9,11-12,15,21-24H,3-5H2,1H3,(H,16,17,18)	InChIKey=GOSWTRUMMSCNCW-UHFFFAOYSA-N	CC(=CCNC1=C2C(=NC=N1)N(C=N2)C3C(C(C(O3)CO)O)O)CO
trans-Zeatin	449093	1	BTMR0165	BT00001	-		InChI=1S/C16H21N5O7/c1-7(2-3-17-13-8-14(19-5-18-8)21-6-20-13)4-27-16-11(24)9(22)10(23)12(28-16)15(25)26/h2,5-6,9-12,16,22-24H,3-4H2,1H3,(H,25,26)(H2,17,18,19,20,21)/b7-2+	InChIKey=SVCYESPMNBVMGC-FARCUNLSSA-N	CC(=CCNC1=NC=NC2=C1NC=N2)COC3OC(C(O)=O)C(C(C3O)O)O	C16H21N5O7	395.144	-1.053	Gut microbial environment	Bacterial UDP-glucuronosyltransferase	Alkyl-OH-glucuronidation	13114-27-7	InChI=1S/C10H13N5O/c1-7(4-16)2-3-11-9-8-10(13-5-12-8)15-6-14-9/h2,5-6,16H,3-4H2,1H3,(H2,11,12,13,14,15)	InChIKey=UZKQTCBAMSWPJD-UHFFFAOYSA-N	CC(=CCNC1=NC=NC2=C1NC=N2)CO
trans-Zeatin	449093	2	BTMR0501	BT00002	-		InChI=1S/C10H13N5O4S/c1-7(4-19-20(16,17)18)2-3-11-9-8-10(13-5-12-8)15-6-14-9/h2,5-6H,3-4H2,1H3,(H,16,17,18)(H2,11,12,13,14,15)/b7-2+	InChIKey=ADQDLRZILBDTBE-FARCUNLSSA-N	CC(=CCNC1=NC=NC2=C1NC=N2)COS(O)(=O)=O	C10H13N5O4S	299.069	-0.0943	Gut microbial environment	SULFOTRANSFERASE	Sulfation of primary alcohol	13114-27-7	InChI=1S/C10H13N5O/c1-7(4-16)2-3-11-9-8-10(13-5-12-8)15-6-14-9/h2,5-6,16H,3-4H2,1H3,(H2,11,12,13,14,15)	InChIKey=UZKQTCBAMSWPJD-UHFFFAOYSA-N	CC(=CCNC1=NC=NC2=C1NC=N2)CO
Stearic acid	5281	4	BTMR0167	BT00004	-		InChI=1S/C24H44O8/c1-2-3-4-5-6-7-8-9-10-11-12-13-14-15-16-17-18(25)31-24-21(28)19(26)20(27)22(32-24)23(29)30/h19-22,24,26-28H,2-17H2,1H3,(H,29,30)	InChIKey=KQDLQSOSFHCCPO-UHFFFAOYSA-N	CCCCCCCCCCCCCCCCCC(=O)OC1OC(C(O)C(O)C1O)C(O)=O	C24H44O8	460.304	5.5845	Gut microbial environment	Bacterial UDP-glucuronosyltransferase	O-Glucuronidation of aliphatic acid	stearic acid	InChI=1S/C18H36O2/c1-2-3-4-5-6-7-8-9-10-11-12-13-14-15-16-17-18(19)20/h2-17H2,1H3,(H,19,20)	InChIKey=QIQXTHQIDYTFRH-UHFFFAOYSA-N	CCCCCCCCCCCCCCCCCC(=O)O	7.28
beta-Cryptoxanthin	5281235	1	BTMR0165	BT00001	-		InChI=1S/C46H64O7/c1-30(18-13-20-32(3)23-25-37-34(5)22-15-27-45(37,7)8)16-11-12-17-31(2)19-14-21-33(4)24-26-38-35(6)28-36(29-46(38,9)10)52-44-41(49)39(47)40(48)42(53-44)43(50)51/h11-14,16-21,23-26,36,39-42,44,47-49H,15,22,27-29H2,1-10H3,(H,50,51)/b12-11+,18-13+,19-14?,25-23?,26-24+,30-16?,31-17?,32-20?,33-21?	InChIKey=OTMDNXAQBDBZJN-ZYGQOEFMSA-N	CC1=C(C(CCC1)(C)C)C=CC(=CC=CC(=CC=CC=C(C)C=CC=C(C)C=CC2=C(CC(CC2(C)C)OC3OC(C(O)=O)C(C(C3O)O)O)C)C)C	C46H64O7	728.465	9.2237	Gut microbial environment	Bacterial UDP-glucuronosyltransferase	Alkyl-OH-glucuronidation	(3R)-beta-Cryptoxanthin	InChI=1S/C40H56O/c1-30(18-13-20-32(3)23-25-37-34(5)22-15-27-39(37,7)8)16-11-12-17-31(2)19-14-21-33(4)24-26-38-35(6)28-36(41)29-40(38,9)10/h11-14,16-21,23-26,36,41H,15,22,27-29H2,1-10H3	InChIKey=DMASLKHVQRHNES-UHFFFAOYSA-N	C(C1=C(C(C(C(C1([H])[H])([H])[H])([H])[H])(C([H])([H])[H])C([H])([H])[H])C(=C(C(=C(C(=C(C(=C(C(=C(C(=C(C([H])([H])[H])C(=C(C(=C(C([H])([H])[H])C(=C(C2=C(C(C(C(C2(C([H])([H])[H])C([H])([H])[H])([H])[H])(O[H])[H])([H])[H])C([H])([H])[H])[H])[H])[H])[H])[H])[H])[H])[H])[H])C([H])([H])[H])[H])[H])[H])C([H])([H])[H])[H])[H])([H])([H])[H]
beta-Cryptoxanthin	5281235	2	BTMR0502	BT00002	-		InChI=1S/C40H56O4S/c1-30(18-13-20-32(3)23-25-37-34(5)22-15-27-39(37,7)8)16-11-12-17-31(2)19-14-21-33(4)24-26-38-35(6)28-36(29-40(38,9)10)44-45(41,42)43/h11-14,16-21,23-26,36H,15,22,27-29H2,1-10H3,(H,41,42,43)/b12-11+,18-13+,19-14?,25-23?,26-24+,30-16?,31-17?,32-20?,33-21?	InChIKey=DSKVAPMBESTWCA-ZYGQOEFMSA-N	CC1=C(C(CCC1)(C)C)C=CC(=CC=CC(=CC=CC=C(C)C=CC=C(C)C=CC2=C(CC(CC2(C)C)OS(O)(=O)=O)C)C)C	C40H56O4S	632.39	10.1824	Gut microbial environment	SULFOTRANSFERASE	Sulfation of secondary alcohol	(3R)-beta-Cryptoxanthin	InChI=1S/C40H56O/c1-30(18-13-20-32(3)23-25-37-34(5)22-15-27-39(37,7)8)16-11-12-17-31(2)19-14-21-33(4)24-26-38-35(6)28-36(41)29-40(38,9)10/h11-14,16-21,23-26,36,41H,15,22,27-29H2,1-10H3	InChIKey=DMASLKHVQRHNES-UHFFFAOYSA-N	C(C1=C(C(C(C(C1([H])[H])([H])[H])([H])[H])(C([H])([H])[H])C([H])([H])[H])C(=C(C(=C(C(=C(C(=C(C(=C(C(=C(C([H])([H])[H])C(=C(C(=C(C([H])([H])[H])C(=C(C2=C(C(C(C(C2(C([H])([H])[H])C([H])([H])[H])([H])[H])(O[H])[H])([H])[H])C([H])([H])[H])[H])[H])[H])[H])[H])[H])[H])[H])[H])C([H])([H])[H])[H])[H])[H])C([H])([H])[H])[H])[H])([H])([H])[H]
4alpha-Methylzymosterol	22212495	1	BTMR0157	BT00001	-		InChI=1S/C34H54O7/c1-18(2)8-7-9-19(3)22-12-13-24-21-10-11-23-20(4)26(15-17-34(23,6)25(21)14-16-33(22,24)5)40-32-29(37)27(35)28(36)30(41-32)31(38)39/h8,19-20,22-24,26-30,32,35-37H,7,9-17H2,1-6H3,(H,38,39)	InChIKey=GIKZJMFYVSFFGF-UHFFFAOYSA-N	CC1C2CCC3=C(C2(CCC1OC4OC(C(C(C4O)O)O)C(O)=O)C)CCC5(C3CCC5C(C)CCC=C(C)C)C	C34H54O7	574.387	6.102	Gut microbial environment	Bacterial UDP-glucuronosyltransferase	3-OH-Glucuronidation of sterol	4alpha-methyl-zymosterol	InChI=1S/C28H46O/c1-18(2)8-7-9-19(3)22-12-13-24-21-10-11-23-20(4)26(29)15-17-28(23,6)25(21)14-16-27(22,24)5/h8,19-20,22-24,26,29H,7,9-17H2,1-6H3	InChIKey=FOUJWBXBKVVHCJ-UHFFFAOYSA-N	CC1C2CCC3=C(C2(CCC1O)C)CCC4(C3CCC4C(C)CCC=C(C)C)C	7.64
[truncated: 1,754 more rows]

## Sheet: Table S3
Table S3. Predicted physicochemical properties, drug-likeness filters, ADME profiles, and toxicity risks of gut microbiota-derived metabolites using ADMETlab
[truncated: 2,232 more rows]
[truncated: 32 more columns]

## Sheet: Table S4
Table S4. Predicted physicochemical properties, lipophilicity, solubility, pharmacokinetics, drug-likeness, and medicinal chemistry friendliness using SwissADME
[truncated: 403 more rows]

[truncated: 3 more sheets: Table S5, Table S6, Table S7]
